# Supplementary material for: Crystal structure of the co-crystal salt 2-amino-6-bromo­pyridinium 2,3,5,6-tetra­fluoro­benzoate
Source: Acta Crystallogr E Crystallogr Commun. 2019 Jan 31;75(Pt 2):284–7. doi: 10.1107/S2056989019001294 (PMC6362662; doi:10.1107/S2056989019001294)
Supplement: Supplementary file 1 [file e-75-00284-sup1.cif]

##############################################################################
#                                                                            #
# This CIF contains the data in a paper accepted for publication in          #
# Acta Crystallographica Section E. It conforms to the requirements of       #
# Notes for Authors for Acta Crystallographica Section E, and has been       #
# peer reviewed under the auspices of the IUCr Commission on Journals.       #
#                                                                            #
# Full details of the Crystallographic Information File format               #
# are given in the paper "The Crystallographic Information File (CIF):       #
# a New Standard Archive File for Crystallography" by S. R. Hall, F. H.      #
# Allen and I. D. Brown [Acta Cryst. (1991), A47, 655-685].                  #
#                                                                            #
# The current version of the core CIF dictionary is obtainable from          #
# ftp://ftp.iucr.org/pub/cif_core.dic.                                       #
#                                                                            #
# Software is freely available for graphical display of the structure(s)     #
# in this CIF. For information consult the CIF software page                 #
# http://www.iucr.org/resources/cif/software.                                #
#                                                                            #
# This file may be used for bona fide research purposes within the           #
# scientific community so long as proper attribution is given to the journal # 
# article from which it was obtained.                                        #
#                                                                            #
##############################################################################
data_I
_audit_creation_method     'SHELXL-2018/3'
_chemical_name_systematic
;
2-Amino-6-bromopyridinium 2,3,5,6-tetrafluorobenzoate
;
_chemical_name_common
;
2-Amino-6-bromopyridinium 2,3,5,6-tetrafluorobenzoate
;
_chemical_formula_moiety     'C7 H1 F4 O2, C5 H6 Br1 N2'
_chemical_formula_sum     'C12 H7 Br F4 N2 O2'
_chemical_formula_iupac     'C5 H6 Br1 N2 + , C7 H1 F4 O2 -'
_chemical_formula_weight     367.11
_chemical_melting_point     ?
_space_group_crystal_system     monoclinic
_space_group_name_H-M_alt     'P 21/c'
_space_group_name_Hall     '-P 2ybc'
loop_
    _space_group_symop_operation_xyz
    'x, y, z'
    '-x, y+1/2, -z+1/2'
    '-x, -y, -z'
    'x, -y-1/2, z-1/2'
_cell_length_a     13.7230(9)
_cell_length_b     6.5757(4)
_cell_length_c     15.3224(10)
_cell_angle_alpha     90
_cell_angle_beta     111.8410(10)
_cell_angle_gamma     90
_cell_volume     1283.42(14)
_cell_formula_units_Z     4
_cell_measurement_reflns_used     3850
_cell_measurement_theta_min     2.71
_cell_measurement_theta_max     25.66
_cell_measurement_temperature     100(2)
_exptl_crystal_description     'cut block'
_exptl_crystal_colour     'colourless'
_exptl_crystal_size_max     0.25
_exptl_crystal_size_mid     0.20
_exptl_crystal_size_min     0.03
_exptl_crystal_density_diffrn     1.900
_exptl_crystal_density_meas     ?
_exptl_crystal_density_method     ?
_exptl_crystal_F_000     720
_exptl_absorpt_coefficient_mu     3.258
_exptl_absorpt_correction_type     multi-scan
_exptl_absorpt_process_details
;
(SADABS; Bruker, 2014)
;
_exptl_absorpt_correction_T_min     0.7878
_exptl_absorpt_correction_T_max     1.0000
_diffrn_ambient_temperature     100(2)
_diffrn_radiation_type     MoK\a
_diffrn_radiation_wavelength     0.71073
_diffrn_radiation_source     'fine-focus sealed tube'
_diffrn_radiation_monochromator     'graphite'
_diffrn_measurement_device_type     'Bruker APEXII CCD'
_diffrn_measurement_method     'phi and omega scans'
_diffrn_detector_area_resol_mean     8.3660
_diffrn_reflns_number     16099
_diffrn_reflns_av_R_equivalents     0.0453
_diffrn_reflns_av_unetI/netI     0.0313
_diffrn_reflns_theta_min     1.599
_diffrn_reflns_theta_max     27.104
_diffrn_reflns_theta_full     25.242
_diffrn_measured_fraction_theta_max     1.000
_diffrn_measured_fraction_theta_full     1.000
_diffrn_reflns_limit_h_min     -17
_diffrn_reflns_limit_h_max     17
_diffrn_reflns_limit_k_min     -8
_diffrn_reflns_limit_k_max     8
_diffrn_reflns_limit_l_min     -19
_diffrn_reflns_limit_l_max     19
_refine_special_details     ?
_reflns_number_total     2847
_reflns_number_gt     2395
_reflns_threshold_expression     'I > 2\s(I)'
_refine_ls_structure_factor_coef     Fsqd
_refine_ls_matrix_type     full
_refine_ls_R_factor_all     0.0350
_refine_ls_R_factor_gt     0.0257
_refine_ls_wR_factor_gt     0.0559
_refine_ls_wR_factor_ref     0.0590
_refine_ls_goodness_of_fit_ref     1.039
_refine_ls_restrained_S_all     1.040
_refine_ls_number_reflns     2847
_refine_ls_number_parameters     199
_refine_ls_number_restraints     3
_refine_ls_hydrogen_treatment     mixed
_refine_ls_weighting_scheme     calc
_refine_ls_weighting_details
              'w=1/[\s^2^(Fo^2^)+(0.0271P)^2^+0.3891P] where P=(Fo^2^+2Fc^2^)/3'
_atom_sites_solution_hydrogens     mixed
_atom_sites_solution_primary     ?
_atom_sites_solution_secondary     ?
_refine_ls_shift/su_max     0.002
_refine_ls_shift/su_mean     0.000
_refine_diff_density_max     0.407
_refine_diff_density_min     -0.323
_refine_ls_extinction_method     none
_refine_ls_extinction_coef     .
loop_
    _atom_type_symbol
    _atom_type_description
    _atom_type_scat_dispersion_real
    _atom_type_scat_dispersion_imag
    _atom_type_scat_source
    'C' 'C' 0.0033 0.0016
                         'International Tables Vol C Tables 4.2.6.8 and 6.1.1.4'
    'H' 'H' 0.0000 0.0000
                         'International Tables Vol C Tables 4.2.6.8 and 6.1.1.4'
    'O' 'O' 0.0106 0.0060
                         'International Tables Vol C Tables 4.2.6.8 and 6.1.1.4'
    'F' 'F' 0.0171 0.0103
                         'International Tables Vol C Tables 4.2.6.8 and 6.1.1.4'
    'Br' 'Br' -0.2901 2.4595
                         'International Tables Vol C Tables 4.2.6.8 and 6.1.1.4'
    'N' 'N' 0.0061 0.0033
                         'International Tables Vol C Tables 4.2.6.8 and 6.1.1.4'
_computing_data_collection
;
SMART (Bruker, 2014)
;
_computing_cell_refinement
;
SMART (Bruker, 2014)
;
_computing_data_reduction
;
SAINT (Bruker, 2014)
;
_computing_structure_solution
;
<i>SHELXT2018/2</i> (Sheldrick, 2015a)
;
_computing_structure_refinement
;
<i>SHELXL2018/3</i> (Sheldrick, 2015b)
;
_computing_molecular_graphics
;
XSEED (Barbour, 2001)
;
_computing_publication_material
;
XSEED (Barbour, 2001)
;
loop_
    _atom_site_type_symbol
    _atom_site_label
    _atom_site_fract_x
    _atom_site_fract_y
    _atom_site_fract_z
    _atom_site_U_iso_or_equiv
    _atom_site_adp_type
    _atom_site_calc_flag
    _atom_site_occupancy
    _atom_site_disorder_assembly
    _atom_site_disorder_group
    Br Br1 0.35106(2) 0.41134(3) 0.84202(2) 0.01733(7) Uani d 1 . .
    F F1 0.10223(10) 0.15160(19) 0.49369(9) 0.0248(3) Uani d 1 . .
    F F4 0.17441(10) 0.8060(2) 0.40322(9) 0.0275(3) Uani d 1 . .
    F F2 -0.10146(10) 0.2028(2) 0.38905(10) 0.0321(3) Uani d 1 . .
    F F3 -0.03037(12) 0.8562(2) 0.30158(10) 0.0365(4) Uani d 1 . .
    O O1 0.27555(11) 0.4079(2) 0.59997(10) 0.0188(3) Uani d 1 . .
    O O2 0.32636(12) 0.4894(3) 0.48172(11) 0.0238(4) Uani d 1 . .
    N N1 0.46382(13) 0.4100(3) 0.72562(12) 0.0130(4) Uani d 1 . .
    H H1 0.3977(13) 0.404(3) 0.6815(14) 0.016 Uiso d 1 . .
    N N2 0.53368(14) 0.4068(3) 0.61009(13) 0.0171(4) Uani d 1 . .
    H H2A 0.4701(14) 0.424(3) 0.5700(14) 0.020 Uiso d 1 . .
    H H2B 0.5859(15) 0.422(3) 0.5919(16) 0.020 Uiso d 1 . .
    C C4 0.57133(17) 0.4158(3) 0.88912(15) 0.0170(4) Uani d 1 . .
    H H4 0.577544 0.416389 0.952978 0.020 Uiso calc 1 . .
    C C2 0.65046(17) 0.4148(3) 0.77289(15) 0.0172(4) Uani d 1 . .
    H H2 0.711166 0.414715 0.757094 0.021 Uiso calc 1 . .
    C C12 0.25906(16) 0.4564(3) 0.51564(15) 0.0155(5) Uani d 1 . .
    C C5 0.47591(16) 0.4124(3) 0.81748(14) 0.0147(4) Uani d 1 . .
    C C1 0.54936(16) 0.4114(3) 0.70135(15) 0.0136(4) Uani d 1 . .
    C C7 0.07144(17) 0.3268(3) 0.44649(15) 0.0173(5) Uani d 1 . .
    C C3 0.66028(17) 0.4183(3) 0.86458(15) 0.0182(5) Uani d 1 . .
    H H3 0.728259 0.422448 0.912677 0.022 Uiso calc 1 . .
    C C11 0.10738(17) 0.6527(3) 0.40039(15) 0.0183(5) Uani d 1 . .
    C C10 0.00175(18) 0.6802(4) 0.34810(15) 0.0228(5) Uani d 1 . .
    C C8 -0.03368(17) 0.3535(4) 0.39179(16) 0.0206(5) Uani d 1 . .
    C C6 0.14445(16) 0.4777(3) 0.45227(14) 0.0157(5) Uani d 1 . .
    C C9 -0.06994(18) 0.5308(4) 0.34355(15) 0.0241(5) Uani d 1 . .
    H H9 -0.142601 0.549773 0.307970 0.029 Uiso calc 1 . .
loop_
    _atom_site_aniso_label
    _atom_site_aniso_U_11
    _atom_site_aniso_U_22
    _atom_site_aniso_U_33
    _atom_site_aniso_U_12
    _atom_site_aniso_U_13
    _atom_site_aniso_U_23
    Br1 0.01626(12) 0.02221(12) 0.01623(12) -0.00014(9) 0.00917(8) 0.00008(9)
    F1 0.0203(7) 0.0188(7) 0.0320(8) -0.0013(5) 0.0061(6) 0.0036(6)
    F4 0.0277(8) 0.0257(8) 0.0320(8) -0.0027(6) 0.0144(6) 0.0081(6)
    F2 0.0175(7) 0.0384(9) 0.0383(9) -0.0100(6) 0.0081(6) -0.0041(7)
    F3 0.0341(8) 0.0443(9) 0.0320(9) 0.0155(7) 0.0133(7) 0.0215(7)
    O1 0.0134(7) 0.0282(9) 0.0142(8) 0.0001(7) 0.0045(6) 0.0028(7)
    O2 0.0150(8) 0.0418(10) 0.0171(8) -0.0004(7) 0.0089(7) 0.0003(7)
    N1 0.0101(8) 0.0137(9) 0.0154(9) 0.0021(7) 0.0051(7) 0.0015(7)
    N2 0.0115(9) 0.0234(10) 0.0184(10) 0.0008(8) 0.0079(8) 0.0027(8)
    C4 0.0196(11) 0.0169(11) 0.0134(10) 0.0032(9) 0.0049(9) -0.0012(9)
    C2 0.0135(10) 0.0150(11) 0.0231(12) 0.0021(9) 0.0070(9) 0.0004(9)
    C12 0.0145(11) 0.0167(11) 0.0159(11) -0.0007(8) 0.0062(9) -0.0057(8)
    C5 0.0153(10) 0.0129(10) 0.0173(11) 0.0005(9) 0.0077(9) 0.0003(9)
    C1 0.0137(10) 0.0093(10) 0.0195(11) 0.0009(8) 0.0083(8) 0.0018(8)
    C7 0.0174(11) 0.0193(11) 0.0154(11) 0.0014(9) 0.0062(9) -0.0003(9)
    C3 0.0143(11) 0.0169(11) 0.0191(11) 0.0022(9) 0.0011(9) -0.0012(9)
    C11 0.0192(11) 0.0240(12) 0.0152(11) -0.0010(9) 0.0103(9) 0.0006(9)
    C10 0.0226(12) 0.0313(14) 0.0159(11) 0.0111(11) 0.0088(10) 0.0098(10)
    C8 0.0132(11) 0.0312(13) 0.0191(12) -0.0056(10) 0.0080(9) -0.0057(10)
    C6 0.0150(11) 0.0225(12) 0.0118(10) 0.0018(9) 0.0075(9) -0.0036(9)
    C9 0.0129(11) 0.0439(16) 0.0144(12) 0.0052(10) 0.0037(9) 0.0002(10)
_geom_special_details
;
 All esds (except the esd in the dihedral angle between two l.s. planes)
 are estimated using the full covariance matrix.  The cell esds are taken
 into account individually in the estimation of esds in distances, angles
 and torsion angles; correlations between esds in cell parameters are only
 used when they are defined by crystal symmetry.  An approximate (isotropic)
 treatment of cell esds is used for estimating esds involving l.s. planes.
;
loop_
    _geom_bond_atom_site_label_1
    _geom_bond_atom_site_label_2
    _geom_bond_site_symmetry_2
    _geom_bond_distance
    _geom_bond_publ_flag
    Br1 C5 . 1.886(2) ?
    F1 C7 . 1.342(2) ?
    F4 C11 . 1.355(3) ?
    F2 C8 . 1.349(3) ?
    F3 C10 . 1.345(3) ?
    O1 C12 . 1.267(2) ?
    O2 C12 . 1.236(2) ?
    N1 C5 . 1.355(3) ?
    N1 C1 . 1.357(3) ?
    N1 H1 . 0.909(16) ?
    N2 C1 . 1.334(3) ?
    N2 H2A . 0.868(16) ?
    N2 H2B . 0.866(16) ?
    C4 C5 . 1.360(3) ?
    C4 C3 . 1.405(3) ?
    C4 H4 . 0.9500 ?
    C2 C3 . 1.361(3) ?
    C2 C1 . 1.413(3) ?
    C2 H2 . 0.9500 ?
    C12 C6 . 1.517(3) ?
    C7 C8 . 1.384(3) ?
    C7 C6 . 1.389(3) ?
    C3 H3 . 0.9500 ?
    C11 C10 . 1.383(3) ?
    C11 C6 . 1.383(3) ?
    C10 C9 . 1.374(3) ?
    C8 C9 . 1.371(3) ?
    C9 H9 . 0.9500 ?
loop_
    _geom_angle_atom_site_label_1
    _geom_angle_atom_site_label_2
    _geom_angle_atom_site_label_3
    _geom_angle_site_symmetry_1
    _geom_angle_site_symmetry_3
    _geom_angle
    _geom_angle_publ_flag
    C5 N1 C1 . . 120.04(18) ?
    C5 N1 H1 . . 118.4(15) ?
    C1 N1 H1 . . 121.5(15) ?
    C1 N2 H2A . . 117.8(16) ?
    C1 N2 H2B . . 120.3(16) ?
    H2A N2 H2B . . 119(2) ?
    C5 C4 C3 . . 117.10(19) ?
    C5 C4 H4 . . 121.4 ?
    C3 C4 H4 . . 121.4 ?
    C3 C2 C1 . . 119.5(2) ?
    C3 C2 H2 . . 120.2 ?
    C1 C2 H2 . . 120.2 ?
    O2 C12 O1 . . 126.5(2) ?
    O2 C12 C6 . . 118.28(19) ?
    O1 C12 C6 . . 115.18(18) ?
    N1 C5 C4 . . 123.21(19) ?
    N1 C5 Br1 . . 115.97(15) ?
    C4 C5 Br1 . . 120.82(16) ?
    N2 C1 N1 . . 117.94(19) ?
    N2 C1 C2 . . 122.87(19) ?
    N1 C1 C2 . . 119.18(19) ?
    F1 C7 C8 . . 118.9(2) ?
    F1 C7 C6 . . 120.24(19) ?
    C8 C7 C6 . . 120.8(2) ?
    C2 C3 C4 . . 120.9(2) ?
    C2 C3 H3 . . 119.5 ?
    C4 C3 H3 . . 119.5 ?
    F4 C11 C10 . . 118.3(2) ?
    F4 C11 C6 . . 120.04(19) ?
    C10 C11 C6 . . 121.6(2) ?
    F3 C10 C9 . . 120.1(2) ?
    F3 C10 C11 . . 119.1(2) ?
    C9 C10 C11 . . 120.8(2) ?
    F2 C8 C9 . . 120.0(2) ?
    F2 C8 C7 . . 118.5(2) ?
    C9 C8 C7 . . 121.5(2) ?
    C11 C6 C7 . . 117.1(2) ?
    C11 C6 C12 . . 121.12(19) ?
    C7 C6 C12 . . 121.8(2) ?
    C8 C9 C10 . . 118.1(2) ?
    C8 C9 H9 . . 120.9 ?
    C10 C9 H9 . . 120.9 ?
loop_
    _geom_hbond_atom_site_label_D
    _geom_hbond_atom_site_label_H
    _geom_hbond_atom_site_label_A
    _geom_hbond_site_symmetry_A
    _geom_hbond_distance_DH
    _geom_hbond_distance_HA
    _geom_hbond_distance_DA
    _geom_hbond_angle_DHA
    _geom_hbond_publ_flag
    N1 H1 O1 . 0.909(16) 1.677(16) 2.585(2) 177(2) yes
    N2 H2A O2 . 0.868(16) 1.980(16) 2.845(2) 175(2) yes
    N2 H2B O2 3_666 0.866(16) 2.018(17) 2.854(2) 162(2) yes
    C4 H4 Br1 3_667 0.95 3.13 4.017(2) 155.3 yes
    C9 H9 Br1 3_566 0.95 2.94 3.867(2) 165.6 yes
_shelx_space_group_comment
;
The symmetry employed for this shelxl refinement is uniquely defined
by the following loop, which should always be used as a source of
symmetry information in preference to the above space-group names.
They are only intended as comments.
;
_shelx_estimated_absorpt_T_min     ?
_shelx_estimated_absorpt_T_max     ?
_shelx_hkl_file
;
   1   0   0  246.08    7.50
   1   0   0  245.38    7.50
   1   0   0  248.68    6.90
   2   0   0 1362.66   34.40
   2   0   0 1418.56   34.70
  -2   0   0 1369.66   33.70
   2   0   0 1429.06   33.30
   3   0   0 3441.06   81.39
  -3   0   0 3462.25   80.39
   3   0   0 3611.64   79.59
   3   0   0 3452.65   81.59
   4   0   0 2465.15   57.49
  -4   0   0 2379.76   58.59
   4   0   0 2311.77   59.99
   4   0   0 2344.17   59.89
   5   0   0 1879.01   51.49
   5   0   0 1911.71   48.60
   5   0   0 1907.11   52.09
  -5   0   0 1841.62   49.70
   6   0   0 1640.64   43.90
   6   0   0 1591.74   47.90
  -6   0   0 1579.84   45.20
   6   0   0 1611.04   47.50
   7   0   0 1232.88   42.60
   7   0   0 1333.67   38.80
  -7   0   0 1266.67   40.10
   7   0   0 1393.86   43.10
   8   0   0   88.79   10.30
  -8   0   0   94.49   11.70
   8   0   0   96.29   13.70
   8   0   0  105.99   13.60
   9   0   0 1245.18   45.90
  -9   0   0 1355.66   44.40
   9   0   0 1395.16   48.40
   9   0   0 1336.47   41.60
 -10   0   0 1776.72   56.09
  10   0   0 1810.82   52.79
  10   0   0 1740.63   60.29
  10   0   0 1796.62   59.09
  11   0   0 1648.54   59.49
 -11   0   0 1770.12   56.29
  11   0   0 1746.03   52.69
  11   0   0 1719.53   60.99
  12   0   0  108.39   17.20
  12   0   0  160.28   21.20
 -12   0   0  147.59   17.50
  13   0   0  888.51   42.90
 -13   0   0  881.71   38.80
  13   0   0  760.72   41.60
 -14   0   0  107.19   21.30
  14   0   0   87.99   18.50
  15   0   0   15.50   12.70
 -15   0   0   16.70   16.20
 -16   0   0  687.23   45.90
  16   0   0  593.64   40.70
   0  -1   0   -1.40    0.70
   0  -1   0   -2.30    1.60
   0   1   0   -4.90    1.40
   0   1   0    2.20    2.20
   1  -1   0  158.18    6.30
  -1  -1   0  155.08    6.60
   1  -1   0  154.18    6.90
  -1   1   0  155.98    6.80
   1   1   0  150.98    6.50
   1   1   0  161.78    8.60
   1   1   0  159.68    4.60
  -1   1   0  160.38    6.40
   2  -1   0  962.50   26.10
   2  -1   0  962.60   22.20
   2  -1   0  967.20   26.20
   2   1   0  959.90   25.50
   2   1   0  944.31   24.80
  -2   1   0  953.80   25.70
   2   1   0  946.01   24.00
   2   1   0  987.30   28.70
   3  -1   0   -1.90    2.10
   3  -1   0    1.80    2.60
   3   1   0   -0.80    2.50
   3   1   0   -1.10    1.80
   3   1   0   -0.50    1.80
  -3   1   0   -0.10    2.10
   3   1   0    1.80    2.90
   4  -1   0 1552.04   42.30
   4  -1   0 1537.15   42.70
   4   1   0 1507.75   39.40
   4   1   0 1554.34   40.60
  -4   1   0 1471.45   40.40
   4   1   0 1512.65   43.40
   4   1   0 1471.35   40.80
   5  -1   0   27.90    6.70
   5  -1   0   22.70    2.90
   5  -1   0   27.50    6.00
   5   1   0   14.30    5.30
   5   1   0   14.20    4.80
   5   1   0   21.50    5.60
   5   1   0   12.90    4.30
  -5   1   0   18.00    4.70
   6  -1   0  299.37   16.60
   6  -1   0  278.77   16.80
   6  -1   0  294.07   10.30
   6   1   0  292.87   16.40
   6   1   0  273.17   15.70
   6   1   0  282.57   14.50
   6   1   0  256.87   14.90
  -6   1   0  286.57   15.20
   7  -1   0    2.10    4.80
   7  -1   0   -0.90    4.90
   7  -1   0    2.50    2.10
   7   1   0    1.90    3.90
   7   1   0    6.70    5.10
   7   1   0    1.30    3.50
  -7   1   0   -0.20    4.10
   7   1   0    0.50    3.50
   8  -1   0  197.38   18.40
   8  -1   0  192.48    9.70
   8  -1   0  209.78   20.60
   8   1   0  230.48   16.90
   8   1   0  205.88   14.30
   8   1   0  203.68   15.10
  -8   1   0  198.68   14.80
   8   1   0  181.98   17.80
   9  -1   0  436.86   16.50
   9  -1   0  440.46   25.80
  -9  -1   0  413.66   21.40
   9  -1   0  446.86   25.10
  -9   1   0  453.95   23.70
   9   1   0  427.76   24.20
   9   1   0  418.86   24.10
   9   1   0  468.15   23.80
  10  -1   0   41.40   11.50
 -10  -1   0   36.00    8.60
  10  -1   0   42.00   11.70
  10   1   0   33.00   10.30
  10   1   0   28.30    8.40
  10   1   0   28.60    9.60
 -10   1   0   33.60   10.00
 -11  -1   0   90.09   13.20
  11  -1   0  129.39   18.20
  11  -1   0   97.79   17.00
  11   1   0  106.39   14.60
  11   1   0  106.49   16.60
 -11   1   0   99.59   14.50
  11   1   0  103.69   17.10
 -12  -1   0   29.10    9.60
  12  -1   0   36.10   11.90
  12  -1   0   32.40   12.10
  12   1   0   37.10   12.00
  12   1   0   42.30   13.30
 -12   1   0   13.20    9.80
  12   1   0   29.10    9.20
 -13  -1   0   92.19   18.40
  13  -1   0  107.59   19.80
  13  -1   0   78.19   17.30
 -13  -1   0   79.79   14.00
  13   1   0   87.89   17.80
 -13   1   0   83.19   16.30
 -14  -1   0   97.09   20.20
  14  -1   0  117.69   20.60
 -14   1   0   46.70   17.50
 -14   1   0   75.19   16.40
  14   1   0   83.89   18.70
  15  -1   0  181.98   26.10
 -15  -1   0  262.37   30.90
 -15   1   0  141.79   25.50
  15   1   0  199.08   26.00
  16  -1   0    3.60   12.90
 -16  -1   0   -7.70   15.20
 -16   1   0  -25.80   14.00
  16   1   0    4.20   14.00
   0  -2   0 2885.11   70.19
   0   2   0 3022.00   73.69
   0   2   0 2901.41   70.29
   1  -2   0 4930.81  108.19
   1  -2   0 4943.81  112.49
  -1  -2   0 4833.42  111.79
  -1   2   0 5043.80  113.29
   1   2   0 4811.52  111.79
   1   2   0 4910.61  117.19
  -1   2   0 4817.52  112.29
   2  -2   0  415.16   16.50
  -2  -2   0  418.46   15.90
  -2  -2   0  424.46   11.00
   2  -2   0  429.16   14.80
  -2   2   0  422.76   16.40
   2   2   0  403.76   19.50
   2   2   0  435.36   15.90
  -2   2   0  423.56   14.70
   3  -2   0 1071.29   27.20
   3  -2   0 1093.79   32.60
  -3  -2   0 1068.69   31.50
   3  -2   0 1082.59   31.50
   3   2   0 1063.99   27.20
  -3   2   0 1099.49   32.20
   3   2   0 1036.20   36.50
   3   2   0 1070.49   30.70
  -4  -2   0   54.59    7.30
   4  -2   0   69.59    8.80
   4  -2   0   60.19    3.60
   4  -2   0   44.30    7.10
   4   2   0   52.79    5.90
  -4   2   0   51.09    7.20
   4   2   0   52.69    6.60
   4   2   0   68.29   10.70
   5  -2   0  133.39   13.20
   5  -2   0  115.79   12.00
   5   2   0  144.99   10.90
   5   2   0  142.19   15.60
   5   2   0  141.79    9.80
   5   2   0  139.49    9.30
  -5   2   0  122.59   11.50
   6  -2   0  471.55   22.30
   6  -2   0  460.95   22.40
   6   2   0  457.55   19.40
  -6   2   0  441.56   20.80
   6   2   0  477.05   24.40
   6   2   0  447.56   19.00
   6   2   0  466.75   21.30
   7  -2   0  200.68   18.60
   7  -2   0  171.38   16.50
   7   2   0  177.28   18.50
   7   2   0  179.08   12.70
   7   2   0  189.58   13.40
  -7   2   0  190.78   16.50
   7   2   0  184.88   16.20
   8  -2   0    4.90    6.80
   8  -2   0    6.30    6.40
  -8   2   0    5.70    5.40
   8   2   0    4.60    5.70
   8   2   0    3.90    5.00
   8   2   0    0.60    4.50
   8   2   0    1.70    6.10
   9  -2   0  103.99   16.30
   9  -2   0   68.89   13.00
   9   2   0   76.09   12.10
   9   2   0   75.49   13.00
  -9   2   0   94.59   14.00
   9   2   0   68.19   11.20
   9   2   0   71.49   13.30
  10  -2   0 1106.09   46.90
  10  -2   0 1045.20   45.50
  10   2   0 1125.39   45.10
  10   2   0 1130.39   42.70
  10   2   0 1112.69   45.70
  10   2   0 1150.28   41.90
 -10   2   0 1200.28   45.20
  11  -2   0   25.50   11.40
  11  -2   0   -0.20    8.80
 -11  -2   0    1.20    8.90
  11   2   0   12.00    8.50
  11   2   0   14.20    8.30
  11   2   0    5.50   10.20
 -11   2   0    1.80    7.60
  12  -2   0    7.40   11.30
  12  -2   0   20.30   11.70
 -12  -2   0   14.10   10.90
 -12  -2   0   21.00    8.60
  12   2   0   -0.10   10.20
 -12   2   0   23.00   10.80
  12   2   0    8.30    9.00
 -13  -2   0   52.29   15.70
  13  -2   0   35.30   14.20
  13   2   0   37.50   13.30
 -13   2   0   51.39   14.40
  13   2   0   77.69   18.10
 -13   2   0    9.50   11.80
 -14  -2   0  184.58   24.90
  14  -2   0  148.79   23.30
  14   2   0  156.38   24.10
 -14   2   0  119.19   20.40
 -14   2   0  122.09   22.90
 -15  -2   0  122.39   22.20
  15  -2   0  135.99   22.90
  15   2   0  166.88   25.00
 -15   2   0  134.39   24.80
   0  -3   0   -4.30    3.20
   0   3   0    5.70    4.80
   0   3   0   -5.80    2.60
   1  -3   0 2651.43   68.49
  -1  -3   0 2564.54   67.59
  -1   3   0 2722.03   69.09
   1   3   0 2730.43   68.19
  -1   3   0 2725.43   61.09
   1   3   0 2584.74   73.89
  -1   3   0 2601.04   70.09
  -2  -3   0  206.48   12.50
   2  -3   0  209.08    9.90
   2  -3   0  184.88   12.50
  -2   3   0  175.28   11.80
  -2   3   0  223.18   13.30
   2   3   0  248.58   13.40
   2   3   0  223.78   20.30
   3  -3   0   19.90    5.00
  -3  -3   0   32.10    6.80
   3  -3   0   21.20    6.00
   3  -3   0   22.20    4.90
   3   3   0   35.80    9.20
   3   3   0   30.10    6.10
  -3   3   0   31.90    6.70
   4  -3   0  970.20   33.90
  -4  -3   0  937.11   25.10
   4  -3   0  969.40   27.10
   4  -3   0  932.21   31.30
  -4  -3   0  972.90   32.50
  -4   3   0  902.61   32.60
   4   3   0  992.70   31.70
   4   3   0  962.00   39.20
  -5  -3   0 1127.79   31.10
   5  -3   0 1160.68   37.90
   5  -3   0 1127.09   39.10
   5  -3   0 1120.69   29.00
  -5  -3   0 1133.59   37.50
   5   3   0 1138.39   36.10
  -5   3   0 1112.79   38.00
   5   3   0 1078.59   43.60
   6  -3   0  227.98   16.50
   6  -3   0  193.88   17.90
  -6  -3   0  222.78   15.50
  -6  -3   0  230.18   12.50
   6   3   0  233.58   14.50
  -6   3   0  211.28   18.00
   6   3   0  231.68   22.50
   7  -3   0    7.20    7.20
   7  -3   0    3.60    6.30
  -7  -3   0    6.10    5.10
  -7  -3   0    6.20    5.80
  -7   3   0    8.60    6.50
   7   3   0    4.70    5.10
   7   3   0    4.40    6.60
  -8  -3   0  508.55   26.70
   8  -3   0  556.04   29.10
   8  -3   0  539.65   29.00
  -8  -3   0  533.45   23.50
   8   3   0  614.64   32.70
  -8   3   0  543.35   27.40
   8   3   0  515.25   24.60
   9  -3   0  832.62   38.50
   9  -3   0  761.82   37.50
  -9  -3   0  837.72   32.80
   9   3   0  873.31   41.20
  -9   3   0  897.91   37.80
   9   3   0  809.82   33.20
  10  -3   0  153.98   20.60
  10  -3   0  171.48   22.10
 -10  -3   0  186.08   18.30
  10   3   0  240.08   24.20
 -10   3   0  196.38   21.70
  10   3   0  215.28   19.80
  10   3   0  191.08   23.00
 -11  -3   0  128.49   16.80
  11  -3   0   98.79   18.90
  11  -3   0   88.79   17.60
 -11   3   0   88.19   16.70
  11   3   0   87.49   17.20
  11   3   0   76.49   13.20
  11   3   0  140.19   20.70
  12  -3   0  520.25   35.10
 -12  -3   0  445.66   28.70
  12   3   0  499.45   33.50
  12   3   0  540.65   30.60
  12   3   0  514.75   34.00
 -12   3   0  522.05   36.40
 -12   3   0  497.35   32.80
 -13  -3   0   11.00   11.80
  13  -3   0    1.30   10.90
 -13   3   0    5.00   11.70
  13   3   0    3.50   11.90
 -13   3   0   19.90   13.80
  13   3   0   -6.20    8.40
  14  -3   0  121.59   22.20
 -14  -3   0  132.09   21.30
 -14   3   0  110.79   23.90
  14   3   0  128.49   22.10
  14   3   0  168.08   25.30
 -14   3   0  140.59   23.50
  15  -3   0  333.37   35.10
 -15   3   0  266.97   31.90
 -15   3   0  239.78   36.20
  15   3   0  322.87   35.20
   0  -4   0 2903.71   76.19
   0   4   0 2830.92   75.89
   0   4   0 2762.32   80.79
   1  -4   0  286.77   17.70
  -1  -4   0  305.67   17.90
   1   4   0  313.77   21.70
  -1   4   0  326.87   11.00
  -1   4   0  298.67   17.60
  -1   4   0  346.37   20.20
   1   4   0  341.77   18.40
  -2  -4   0  338.17   18.80
   2  -4   0  314.37   18.70
   2   4   0  356.56   23.70
   2   4   0  317.57   17.90
  -2   4   0  335.97   18.80
  -2   4   0  318.07   18.80
  -2   4   0  366.26   13.60
  -3  -4   0  561.84   24.70
   3  -4   0  522.15   25.30
  -3   4   0  571.64   20.40
   3   4   0  545.95   24.20
   3   4   0  505.75   29.90
  -3   4   0  590.24   26.00
   4  -4   0   56.99    8.00
  -4  -4   0   48.00    9.50
   4  -4   0   50.09    9.70
   4   4   0   59.39    9.90
  -4   4   0   72.49   11.60
   4   4   0   42.20   12.30
   5  -4   0    3.00    3.40
   5  -4   0    3.10    6.40
  -5  -4   0    4.50    6.20
   5  -4   0    5.00    5.10
  -5   4   0    5.50    6.50
   5   4   0   -5.70    6.70
   5   4   0    2.60    5.40
  -6  -4   0  159.38   16.90
   6  -4   0  161.58   17.70
   6  -4   0  183.38   17.10
   6   4   0  139.29   15.00
   6   4   0  140.99   20.00
  -6   4   0  156.68   17.70
   7  -4   0  305.27   20.90
   7  -4   0  308.07   22.10
  -7  -4   0  317.17   21.20
  -7   4   0  277.27   23.90
   7   4   0  263.17   18.60
   7   4   0  278.77   28.20
   8  -4   0   72.19   13.70
   8  -4   0   66.89   13.80
  -8  -4   0   71.99   13.50
   8   4   0   66.69   15.70
  -8   4   0   62.79   13.00
   8   4   0   99.09   13.70
   9  -4   0  189.78   22.60
  -9  -4   0  251.77   23.70
   9   4   0  187.78   18.80
   9   4   0  201.28   25.30
  -9   4   0  210.68   22.70
  10  -4   0  277.37   27.80
 -10  -4   0  323.47   28.60
  10   4   0  310.87   22.50
 -10   4   0  277.17   27.30
 -10   4   0  270.87   27.70
  10   4   0  296.17   31.40
 -11  -4   0  377.66   31.80
  11  -4   0  353.26   33.20
  11   4   0  325.67   33.30
  11   4   0  361.66   25.30
 -11   4   0  367.06   33.00
 -11   4   0  330.57   31.30
  12  -4   0   49.50   16.20
 -12  -4   0   46.10   15.50
 -12   4   0   35.80   14.70
  12   4   0   29.80   14.80
 -12   4   0   28.90   15.00
  13  -4   0  251.97   30.50
 -13  -4   0  188.78   25.30
 -13   4   0  265.97   32.60
  13   4   0  238.78   30.70
 -13   4   0  234.18   28.70
  14  -4   0   10.00   14.20
 -14  -4   0   12.80   13.60
 -14   4   0    3.30   13.70
  14   4   0    0.20   13.40
 -14   4   0    9.70   14.20
   0  -5   0   -2.90    5.80
   0   5   0    2.80    7.60
   0   5   0   -1.30    5.00
   1  -5   0  129.39   16.30
  -1  -5   0  131.79   15.40
   1   5   0  125.59   15.30
  -1   5   0  108.79   14.60
  -1   5   0   86.19   14.30
   1   5   0  168.48   21.50
  -2  -5   0   91.19   14.00
   2  -5   0  107.29   15.10
  -2   5   0   85.29   12.80
  -2   5   0  103.49   14.20
   2   5   0   94.39   13.50
   2   5   0   93.29   16.80
   3  -5   0   41.80   11.00
   3  -5   0   52.89   10.30
  -3  -5   0   50.49   10.90
  -3   5   0   35.40   10.30
   3   5   0   39.40   13.60
   3   5   0   46.80   10.40
  -3   5   0   43.20    6.70
   4  -5   0   -2.60    6.80
   4  -5   0    5.20    5.30
  -4  -5   0    8.90    8.00
  -4   5   0    5.00    7.50
  -4   5   0   15.70    5.30
   4   5   0   35.30   12.90
   4   5   0    7.40    7.00
   5  -5   0   86.29   15.20
  -5  -5   0  114.29   15.40
  -5   5   0  102.59   12.00
  -5   5   0   93.89   14.80
   5   5   0   91.09   13.30
   5   5   0   93.29   18.40
   6  -5   0   13.20    8.70
  -6  -5   0   16.80    9.40
  -6   5   0    7.30    6.90
   6   5   0   10.30    8.50
  -6   5   0    0.90    7.50
   6   5   0    9.20   11.70
  -7  -5   0    2.00    8.80
   7  -5   0    1.40    9.10
  -7   5   0   12.70    9.70
   7   5   0    3.80    7.60
  -7   5   0   11.40    8.40
   7   5   0   34.70   14.70
  -8  -5   0    8.70   10.80
   8  -5   0   18.50   10.90
   8   5   0   -4.00   10.70
   8   5   0    6.10    7.90
  -8   5   0    6.00    9.50
  -8   5   0    4.90    9.00
   9  -5   0  133.99   20.90
  -9  -5   0  135.79   19.80
   9   5   0  182.88   20.40
  -9   5   0  165.38   22.20
  -9   5   0  150.78   20.70
   9   5   0  108.89   21.00
  10  -5   0   33.80   13.80
 -10  -5   0   49.60   14.30
  10   5   0   47.90   12.40
 -10   5   0   30.20   13.60
  10   5   0   33.20   16.10
 -10   5   0   31.50   14.00
  11  -5   0   39.10   16.00
 -11  -5   0   48.30   14.80
 -11   5   0   35.80   15.40
  11   5   0   33.60   16.20
  11   5   0   15.10   10.10
 -11   5   0   34.30   15.00
  12  -5   0   27.50   15.10
 -12  -5   0   -8.70   12.00
  12   5   0    5.90   13.60
 -12   5   0   16.30   14.70
 -12   5   0   12.10   14.00
  13  -5   0   12.10   15.10
 -13  -5   0   -2.30   12.70
 -13   5   0  -12.90   14.30
  13   5   0   11.50   14.90
 -13   5   0  -11.30   14.20
   0  -6   0  960.50   41.10
   0   6   0  887.41   44.00
   0   6   0  815.92   38.10
   1  -6   0 2392.36   72.69
  -1  -6   0 2228.18   71.19
  -1   6   0 2088.69   72.99
  -1   6   0 2101.29   69.89
   1   6   0 2231.28   78.99
   1   6   0 2282.37   70.89
  -2  -6   0   32.50   11.50
   2  -6   0   52.19   13.70
  -2   6   0   46.00   13.20
  -2   6   0   39.80   11.50
   2   6   0   18.10   13.30
   2   6   0   28.30   11.00
   3  -6   0  434.56   28.50
   3  -6   0  413.96   25.40
  -3  -6   0  348.37   25.50
   3   6   0  411.76   25.90
   3   6   0  326.57   33.60
  -3   6   0  425.76   27.70
  -4  -6   0  126.29   18.60
   4  -6   0  112.59   18.30
   4   6   0  134.79   25.10
   4   6   0  119.29   17.00
  -4   6   0  119.79   18.20
   5  -6   0   11.80   10.60
  -5  -6   0    4.00   10.40
   5   6   0   10.00    9.90
  -5   6   0    0.20    8.90
   5   6   0  -12.30   11.30
   6  -6   0  479.85   31.60
  -6  -6   0  406.96   28.00
  -6   6   0  396.16   29.40
   6   6   0  322.07   36.20
   6   6   0  412.16   27.40
  -7  -6   0  395.96   29.00
   7  -6   0  297.77   29.40
   7   6   0  338.27   39.70
   7   6   0  356.36   26.40
  -7   6   0  418.16   34.50
  -8  -6   0   52.09   15.30
   8  -6   0   28.30   13.60
  -8   6   0   19.30   13.70
   8   6   0   24.40   16.40
   8   6   0   60.49   13.70
   9  -6   0  191.28   25.10
  -9  -6   0  182.08   24.90
  -9   6   0  192.68   26.20
   9   6   0  171.88   22.10
  -9   6   0  160.98   23.90
   9   6   0  172.08   29.20
 -10  -6   0  872.41   45.60
  10  -6   0  840.42   47.70
  10   6   0  804.32   53.49
  10   6   0  757.52   39.50
 -10   6   0  886.11   44.80
  11  -6   0  227.18   30.20
 -11  -6   0  272.07   31.30
 -11   6   0  288.27   31.00
 -11   6   0  265.37   31.70
  11   6   0  206.68   31.70
   0  -7   0   12.10   11.40
   0   7   0    3.70    9.40
   0   7   0   -3.20   11.60
   1  -7   0   52.69   15.40
  -1  -7   0   56.29   15.00
   1   7   0   63.59   14.80
  -1   7   0   76.19   16.30
   1   7   0   51.69   16.80
   2  -7   0  132.19   20.10
   2  -7   0  125.59   20.20
  -2  -7   0  174.48   22.70
   2   7   0  165.98   21.90
  -2   7   0  201.58   24.60
   2   7   0  176.38   28.10
   3  -7   0   -0.10   11.30
  -3  -7   0    6.80   11.60
  -3   7   0    1.10    9.60
   3   7   0   -8.50   13.60
   3   7   0  -11.50    8.60
   4  -7   0   24.70   13.00
  -4  -7   0   20.00   13.20
  -4   7   0   30.10   12.90
   4   7   0    4.70   16.90
   4   7   0   -5.40   10.60
   5  -7   0  243.18   27.70
  -5  -7   0  186.78   24.70
   5   7   0  193.78   32.10
   5   7   0  243.38   26.20
  -5   7   0  202.28   25.70
  -6  -7   0   66.99   17.70
   6  -7   0   51.19   16.70
   6   7   0   40.50   21.40
  -6   7   0   70.19   18.60
   6   7   0   48.40   15.10
   7  -7   0    2.70   13.50
  -7  -7   0   15.10   14.90
   7   7   0   16.70   13.00
   7   7   0   16.60   19.40
  -7   7   0    0.60   11.80
  -8  -7   0   33.90   16.20
   8  -7   0   38.30   15.60
   8   7   0   48.60   15.40
   8   7   0   16.40   19.30
  -8   7   0   56.59   18.00
  -9  -7   0  108.19   22.10
   9  -7   0   64.79   19.70
   9   7   0   56.59   23.60
  -9   7   0   55.49   18.60
   9   7   0   77.69   17.00
   0  -8   0  101.99   20.40
   0  -8   0  157.18   25.50
   0   8   0   99.19   19.10
   1  -8   0  -15.20   10.60
  -1  -8   0   17.70   14.60
   1  -8   0   23.70   15.60
   1   8   0   -0.30   16.50
   1   8   0   16.10   12.90
  -1   8   0    3.70   12.30
  -2  -8   0   -3.30   12.30
   2  -8   0    6.00   13.70
  -2   8   0   -5.10   11.00
   2   8   0   11.50   17.90
   2   8   0    2.30   12.00
   3  -8   0   21.40   14.80
  -3  -8   0    8.40   14.10
   3   8   0   -1.30   16.90
   3   8   0   -5.70   11.30
  -3   8   0   -9.70   11.60
  -4  -8   0    7.70   14.10
   4  -8   0   -2.20   13.10
  -4   8   0   -7.30   11.60
   4   8   0   16.90   13.00
   4   8   0   10.30   19.20
   5  -8   0    3.60   13.30
  -5  -8   0    4.80   12.50
  -5   8   0    4.70   13.50
   5   8   0   -3.20   10.40
   5   8   0   14.10   19.50
 -16   0   1   -5.10   14.70
  16   0  -1   23.20   14.50
 -15   0   1  -10.30   12.50
  15   0  -1    7.00   12.70
  14   0  -1   13.70   12.50
 -14   0   1    8.60   12.90
 -13   0   1    0.90   11.10
 -13   0   1   -2.80    7.40
  13   0  -1   -0.70    9.80
 -12   0   1    7.70   10.20
  12   0  -1  -10.60    8.20
 -12   0   1    1.40    7.10
 -11   0   1    0.40    6.00
  11   0  -1   -1.80    4.00
 -11   0   1   -3.70    8.60
  11   0  -1    8.20    9.00
  10   0  -1    5.80    6.90
  10   0  -1    1.70    6.00
 -10   0   1    0.00    5.00
  10   0  -1    3.40    4.30
   9   0  -1   -3.80    5.30
   9   0  -1   -2.00    5.60
   9   0  -1    0.00    3.50
  -9   0   1    4.20    4.90
  -8   0   1   -4.20    3.60
   8   0  -1    3.40    3.70
   8   0  -1   -1.70    4.10
   8   0  -1   -3.80    4.30
   7   0  -1   -1.10    2.90
  -7   0   1    3.40    3.90
   7   0  -1    1.00    3.80
   7   0  -1    1.90    4.30
  -6   0   1    0.70    3.00
   6   0  -1    1.80    3.50
   6   0  -1   -2.40    3.60
   6   0  -1   -2.60    2.30
   5   0  -1    3.40    3.30
   5   0  -1   -6.10    2.80
  -5   0   1    8.00    3.60
   5   0  -1    2.60    2.60
   4   0  -1   -2.70    1.90
  -4   0   1   -2.60    2.00
   4   0  -1   -1.10    3.10
   4   0  -1    1.20    2.80
  -3   0   1   -2.60    2.10
  -3   0   1    0.90    1.90
   3   0  -1   -1.80    2.40
   3   0  -1    2.90    2.30
   2   0  -1    0.40    1.20
  -2   0   1    0.80    0.80
  -2   0   1    0.10    1.40
   2   0  -1    1.20    1.80
   1   0  -1    0.30    0.80
  -1   0   1    0.60    0.80
   1   0  -1    0.20    0.80
   0   0  -1    0.00    0.70
   0   0   1    0.00    0.70
   0   0   1    1.00    0.60
   1   0   1   -2.50    1.50
   1   0   1   -2.10    1.40
   1   0   1   -3.70    1.70
  -1   0  -1   -2.10    1.40
   2   0   1    0.00    2.10
   2   0   1    0.10    2.10
   2   0   1   -2.60    1.70
   2   0   1    2.10    1.70
   3   0   1   -1.10    2.20
   3   0   1    3.90    3.00
  -3   0  -1    2.00    2.60
   3   0   1   -1.50    1.80
   4   0   1   -1.90    2.70
  -4   0  -1    3.10    3.50
   4   0   1   -2.20    3.40
   4   0   1    0.10    2.20
   5   0   1    1.80    3.80
   5   0   1    1.70    3.70
  -5   0  -1   -0.50    3.20
   5   0   1   -2.00    2.00
   6   0   1   -2.20    3.50
   6   0   1   -1.20    2.60
  -6   0  -1    5.90    4.30
   6   0   1    4.50    4.00
  -7   0  -1   -0.80    4.20
   7   0   1   -0.90    2.90
   7   0   1   -2.60    4.00
   7   0   1   -1.30    4.40
   8   0   1    5.70    5.80
   8   0   1   -3.10    4.80
  -8   0  -1    5.20    5.70
   8   0   1    2.00    3.70
   9   0   1    6.90    6.70
   9   0   1   -3.10    5.20
   9   0   1    1.90    3.80
  -9   0  -1   -1.50    5.30
 -10   0  -1    5.70    6.80
  10   0   1   -4.30    6.80
  10   0   1   -1.10    6.20
  10   0   1    2.90    4.10
  11   0   1   -6.10    6.90
  11   0   1   -8.10    7.10
 -11   0  -1   10.70    8.30
  12   0   1   -0.10    9.30
  12   0   1   -9.40    7.20
 -12   0  -1   -3.20    7.10
  13   0   1   10.40   11.50
  13   0   1   -4.80    8.80
 -13   0  -1   -1.80    7.80
  14   0   1    3.30   10.40
  14   0   1    6.20   11.30
 -14   0  -1   -7.20    9.20
  15   0   1   -6.10   11.40
 -15   0  -1   -5.20   14.10
 -16  -1   1   -9.40   14.80
  16  -1  -1   -9.10   12.40
 -16   1   1   -3.20   15.10
  16   1  -1   22.00   14.60
  15  -1  -1  861.11   46.30
 -15  -1   1  835.92   46.70
 -15   1   1  749.13   46.50
  15   1  -1  810.72   44.40
  14  -1  -1  416.46   31.50
 -14  -1   1  491.55   34.90
  14   1  -1  461.95   33.20
 -14   1   1  359.56   35.40
  13  -1  -1  110.59   19.40
 -13  -1   1  103.49   19.00
 -13   1   1  118.39   17.20
  13   1  -1  115.69   19.20
 -13   1   1   95.59   19.10
  13   1  -1  106.89   16.20
  12  -1  -1   25.40   11.00
 -12  -1   1   61.59   15.40
 -12  -1   1   58.39   10.90
 -12   1   1   48.70   14.70
  12   1  -1   51.59   13.70
  12   1  -1   40.90   10.80
 -12   1   1   30.90   10.10
  11  -1  -1  578.64   32.20
 -11  -1   1  556.04   31.40
 -11  -1   1  558.64   26.00
 -11   1   1  522.15   28.00
 -11   1   1  573.14   33.20
  11   1  -1  644.14   30.20
  11   1  -1  580.84   32.20
 -10  -1   1  119.19   16.00
  10  -1  -1  147.79   18.50
 -10  -1   1  147.99   14.80
  10  -1  -1  134.79   10.10
  10  -1  -1  116.49   16.20
 -10   1   1  142.39   15.60
  10   1  -1  150.68   17.90
  10   1  -1  144.89   16.30
   9  -1  -1   21.60    8.40
   9  -1  -1   29.20    9.20
   9  -1  -1   37.00    6.00
  -9  -1   1   26.60    6.90
   9   1  -1   33.80    8.00
   9   1  -1   26.10    8.80
  -9   1   1   21.00    7.10
   8  -1  -1  825.92   25.10
   8  -1  -1  794.42   33.10
   8  -1  -1  792.02   33.30
  -8   1   1  858.41   30.40
   8   1  -1  877.51   32.30
   8   1  -1  768.62   32.20
   8   1  -1  767.62   31.40
   8   1  -1  811.32   28.80
   7  -1  -1 1066.89   39.10
   7  -1  -1 1259.97   40.60
   7  -1  -1 1173.08   31.50
   7   1  -1 1139.79   35.20
   7   1  -1 1158.98   37.50
  -7   1   1 1191.98   36.60
   7   1  -1 1138.69   38.60
   7   1  -1 1121.19   38.90
   6  -1  -1    8.20    2.60
   6  -1  -1   11.40    5.40
   6  -1  -1    7.50    4.90
   6   1  -1    7.20    4.60
   6   1  -1    9.40    4.00
   6   1  -1    8.80    4.00
   6   1  -1    5.80    4.80
  -6   1   1    8.70    3.90
   5  -1  -1 1739.93   41.00
   5  -1  -1 1744.33   47.90
   5  -1  -1 1692.73   48.40
  -5   1   1 1689.93   45.00
   5   1  -1 1661.43   47.20
   5   1  -1 1703.93   48.70
   5   1  -1 1731.63   43.70
   5   1  -1 1735.03   45.80
  -4  -1   1 3347.27   78.59
   4  -1  -1 3490.85   81.19
   4  -1  -1 3489.75   82.09
   4  -1  -1 3354.16   75.29
   4   1  -1 3343.67   82.89
   4   1  -1 3259.37   80.69
   4   1  -1 3329.17   76.89
  -4   1   1 3302.27   78.49
   3  -1  -1  294.67   11.90
   3  -1  -1  297.77    9.40
  -3  -1   1  308.47   10.70
   3  -1  -1  277.67   12.40
  -3   1   1  284.77   11.00
   3   1  -1  300.17   12.10
   3   1  -1  309.77   13.90
   3   1  -1  303.67   10.10
   2  -1  -1  834.12   23.60
  -2  -1   1  839.92   21.10
  -2  -1   1  828.02   23.40
   2  -1  -1  857.31   21.80
  -2   1   1  854.71   22.70
  -2   1   1  872.11   22.90
   2   1  -1  897.51   26.00
   2   1  -1  871.51   21.70
  -1  -1   1 2104.79   46.80
   1  -1  -1 2117.79   49.70
  -1  -1   1 2139.59   49.80
   1  -1  -1 2157.38   49.50
   1   1  -1 2095.29   51.59
   1   1  -1 2087.99   48.70
  -1   1   1 2152.38   48.00
  -1   1   1 2158.88   49.60
   0  -1   1  136.99    6.20
   0  -1   1  133.89    4.90
   0  -1  -1  142.29    5.70
   0   1  -1  129.59    6.00
   0   1   1  142.39    4.50
   0   1   1  130.29    6.20
   0   1  -1  146.89    6.90
   0   1   1  123.29    7.00
  -1  -1  -1   36.70    3.80
   1  -1   1   54.29    5.30
   1  -1   1   36.70    4.20
  -1   1  -1   45.40    3.40
   1   1   1   46.00    4.30
   1   1   1   35.80    2.70
  -1   1  -1   41.80    4.60
   1   1   1   46.70    6.10
   2  -1   1  501.35   17.30
   2  -1   1  494.95   16.20
   2   1   1  492.95   15.40
   2   1   1  495.95   16.10
   2   1   1  494.45   18.50
   2   1   1  495.15   15.10
  -2   1  -1  510.15   16.80
   3  -1   1  166.58    9.30
   3  -1   1  172.78   10.70
   3   1   1  182.58   11.10
   3   1   1  147.49    8.90
   3   1   1  166.68    9.10
   3   1   1  188.08    8.90
  -3   1  -1  180.38    9.90
   4  -1   1  419.96   18.80
   4  -1   1  436.26   17.50
  -4   1  -1  443.96   17.90
   4   1   1  391.76   16.30
   4   1   1  400.16   17.00
   4   1   1  433.56   16.60
   4   1   1  422.96   18.60
   5  -1   1   69.89    9.20
   5  -1   1   66.79    9.80
   5   1   1   63.29    8.80
   5   1   1   78.89   10.20
   5   1   1   69.79    8.60
  -5   1  -1   82.49    9.70
   5   1   1   60.59    7.90
   6  -1   1  960.70   35.10
   6  -1   1  938.81   33.10
   6   1   1  975.00   32.30
   6   1   1  952.00   33.20
   6   1   1  947.71   32.40
   6   1   1  909.61   32.60
  -6   1  -1  911.91   32.70
   7  -1   1  368.96   20.60
   7  -1   1  393.26   22.10
   7   1   1  411.86   20.40
   7   1   1  380.66   20.20
   7   1   1  401.56   20.40
   7   1   1  398.06   20.40
  -7   1  -1  359.66   20.10
   8  -1   1  217.48   19.40
   8  -1   1  229.88   21.60
   8   1   1  216.18   15.80
   8   1   1  247.08   16.70
   8   1   1  246.98   20.90
   8   1   1  240.48   16.90
  -8   1  -1  232.18   19.80
   9  -1   1 1168.38   45.80
   9  -1   1 1192.98   43.90
  -9  -1  -1 1167.28   41.40
   9   1   1 1138.59   42.70
   9   1   1 1129.79   41.10
   9   1   1 1269.67   44.90
  -9   1  -1 1072.29   42.00
 -10  -1  -1  436.36   24.60
  10  -1   1  444.46   28.10
  10  -1   1  451.95   26.80
  10   1   1  470.85   26.70
  10   1   1  492.45   27.50
  10   1   1  457.35   24.90
 -10   1  -1  481.45   26.90
  11  -1   1    8.80    9.50
 -11  -1  -1    8.70    7.70
  11  -1   1    4.50    9.00
  11   1   1    9.30   10.10
  11   1   1    3.90    5.90
 -11   1  -1    1.60    7.90
  11   1   1    6.50    8.40
  12  -1   1  221.38   24.60
  12  -1   1  262.67   28.30
 -12  -1  -1  282.57   24.10
  12   1   1  196.38   22.70
  12   1   1  214.88   26.50
  12   1   1  243.28   24.70
 -12   1  -1  267.17   25.20
 -13  -1  -1  443.36   28.40
  13  -1   1  522.45   34.80
  13  -1   1  472.75   32.10
  13   1   1  505.85   32.80
 -13   1  -1  556.64   32.40
  13   1   1  485.05   32.90
  14  -1   1   13.40   12.20
  14  -1   1    2.80   10.20
  14   1   1    6.90   10.40
 -14   1  -1    8.90   11.90
  15  -1   1   -6.00   11.50
 -15  -1  -1   14.40   15.50
  15   1   1   34.60   13.70
 -15   1  -1    4.70   15.60
  16  -2  -1  606.14   41.40
 -16  -2   1  597.54   42.10
 -16   2   1  541.45   47.40
  16   2  -1  694.23   44.10
 -15  -2   1  196.18   26.20
  15  -2  -1  199.08   27.30
  15   2  -1  178.88   25.60
 -15   2   1  142.09   25.80
  14  -2  -1  182.98   25.70
 -14  -2   1  152.78   22.90
  14   2  -1  189.88   25.50
 -14   2   1  226.18   25.50
 -14   2   1  166.68   24.60
  14   2  -1  200.48   24.20
 -13  -2   1  263.87   25.50
  13  -2  -1  221.08   26.20
  13   2  -1  242.28   25.40
  13   2  -1  284.27   29.90
 -13   2   1  220.48   23.90
 -13   2   1  185.68   25.30
 -12  -2   1  298.37   26.60
 -12  -2   1  292.67   21.00
  12  -2  -1  268.17   27.30
  12   2  -1  270.27   26.70
  12   2  -1  325.67   29.30
 -12   2   1  291.47   25.70
 -12   2   1  243.88   26.50
 -11  -2   1 1230.18   47.60
  11  -2  -1 1367.96   52.89
  11   2  -1 1321.37   45.30
 -11   2   1 1345.37   49.00
  11   2  -1 1302.77   51.39
  11   2  -1 1231.68   50.29
  10  -2  -1  402.96   26.80
  10  -2  -1  408.96   27.00
 -10  -2   1  409.66   24.40
  10   2  -1  427.86   26.70
 -10   2   1  431.26   24.60
  10   2  -1  435.56   22.60
  10   2  -1  409.56   26.00
   9  -2  -1 2884.31   83.09
  -9  -2   1 2757.52   76.99
   9  -2  -1 2690.63   81.69
   9   2  -1 2833.02   75.09
   9   2  -1 2748.43   81.09
  -9   2   1 2874.01   78.39
   9   2  -1 2807.92   83.39
   8  -2  -1  247.88   21.70
  -8  -2   1  212.18   15.30
   8  -2  -1  235.48   20.80
   8   2  -1  238.18   17.50
   8   2  -1  205.48   19.80
  -8   2   1  236.08   16.00
   8   2  -1  240.98   14.60
  -7  -2   1  583.54   23.00
   7  -2  -1  561.84   26.40
   7  -2  -1  571.44   26.20
   7   2  -1  532.95   27.10
   7   2  -1  605.74   26.10
   7   2  -1  570.24   22.00
  -7   2   1  603.54   24.40
  -6  -2   1 1036.40   31.80
   6  -2  -1 1044.30   25.90
   6  -2  -1  992.90   35.30
   6  -2  -1 1085.89   36.70
   6   2  -1 1043.10   39.00
   6   2  -1 1027.40   35.20
   6   2  -1 1034.00   31.30
  -6   2   1 1040.70   33.70
   5  -2  -1 1794.52   50.19
   5  -2  -1 1732.73   40.80
   5  -2  -1 1775.72   49.10
  -5  -2   1 1717.33   44.40
  -5   2   1 1789.92   47.90
   5   2  -1 1689.33   45.10
   5   2  -1 1654.83   52.89
   5   2  -1 1608.14   48.20
  -4  -2   1  326.37   12.00
   4  -2  -1  338.67   15.80
   4  -2  -1  300.87   14.30
  -4  -2   1  342.77   15.40
   4  -2  -1  324.17   11.30
   4   2  -1  318.97   18.20
  -4   2   1  312.67   14.50
   4   2  -1  301.57   13.00
   3  -2  -1 2964.30   72.49
  -3  -2   1 2987.60   65.89
  -3  -2   1 2802.12   71.49
   3  -2  -1 2898.91   68.09
   3   2  -1 2885.61   69.39
   3   2  -1 2914.11   77.09
  -3   2   1 3002.00   69.89
  -3   2   1 2869.51   71.09
   2  -2  -1  199.68   10.60
   2  -2  -1  190.58    9.60
  -2  -2   1  189.88   10.40
  -2  -2   1  186.98    6.00
   2   2  -1  184.68    9.40
   2   2  -1  196.98   13.00
  -2   2   1  207.78   10.60
  -2   2   1  209.98    8.70
  -1  -2   1 5471.95  128.39
   1  -2  -1 5632.54  128.29
  -1   2   1 5782.32  130.09
  -1   2   1 5677.73  123.69
   1   2  -1 5747.02  133.09
   1   2  -1 5536.75  127.79
  -1   2   1 5816.32  128.99
   0  -2   1 8920.81  187.58
   0  -2   1 8512.85  191.88
   0  -2  -1 8749.82  191.18
   0   2   1 8650.23  185.18
   0   2  -1 8513.25  194.48
   0   2   1 8736.83  195.38
   0   2   1 8592.64  191.88
   0   2  -1 8479.55  191.48
   1  -2   1 5303.97  117.29
  -1  -2  -1 5185.38  117.79
   1  -2   1 5269.47  119.49
  -1   2  -1 4993.40  118.99
   1   2   1 5138.29  118.89
  -1   2  -1 5328.77  119.59
   2  -2   1  129.49    8.90
  -2  -2  -1  132.29    8.20
   2  -2   1  118.59    8.50
  -2   2  -1  130.59    8.90
  -2   2  -1  134.59    7.60
   2   2   1  123.69    6.00
   2   2   1  127.29    8.50
   2   2   1  144.09   14.10
   3  -2   1   29.10    5.70
  -3  -2  -1   27.10    5.20
   3  -2   1   32.80    6.20
   3   2   1   31.00    5.30
   3   2   1   29.20    4.40
  -3   2  -1   26.30    5.40
   3   2   1   37.70    8.10
  -3   2  -1   33.70    3.50
   4  -2   1 1798.02   52.59
  -4  -2  -1 1845.32   49.70
   4  -2   1 1892.71   52.09
   4   2   1 1929.81   56.79
   4   2   1 1842.42   48.30
   4   2   1 1876.71   50.29
  -4   2  -1 1912.51   52.09
   5  -2   1   28.40    6.50
   5  -2   1   34.60    7.60
   5   2   1   47.30    7.20
   5   2   1   26.00    8.00
  -5   2  -1   26.40    6.40
   5   2   1   28.70    6.30
   5   2   1   34.70    6.40
   6  -2   1  115.29   13.00
   6  -2   1   86.79   12.00
  -6   2  -1   86.59   11.50
   6   2   1   67.39    9.40
   6   2   1   80.29   12.20
   6   2   1   84.79   10.10
   6   2   1  108.49   11.70
   7  -2   1 1119.89   40.70
   7  -2   1 1128.69   42.70
   7   2   1 1156.08   39.50
   7   2   1 1247.88   44.20
   7   2   1 1134.59   38.50
   7   2   1 1132.89   38.40
  -7   2  -1 1159.38   41.10
   8  -2   1 1412.46   51.19
   8  -2   1 1384.76   49.10
  -8   2  -1 1396.26   49.00
   8   2   1 1476.85   48.40
   8   2   1 1389.56   50.19
   8   2   1 1480.25   47.20
   8   2   1 1408.66   46.40
   9  -2   1   41.60   11.60
   9  -2   1   33.40   10.70
   9   2   1   51.69   10.50
   9   2   1   41.90   11.00
  -9   2  -1   64.19   12.70
   9   2   1   53.79   11.90
   9   2   1   68.59   12.20
  10  -2   1 1106.59   46.00
  10  -2   1 1099.29   46.80
  10   2   1 1100.79   44.90
  10   2   1 1046.10   43.60
  10   2   1 1086.29   42.20
 -10   2  -1 1085.29   45.00
  10   2   1 1037.60   42.20
  11  -2   1  505.95   32.70
  11  -2   1  439.36   30.40
  11   2   1  553.74   29.50
  11   2   1  537.15   29.80
 -11   2  -1  457.05   30.00
  11   2   1  482.35   29.80
  11   2   1  460.45   29.20
  12  -2   1   62.69   16.70
 -12  -2  -1   83.39   15.10
  12  -2   1   76.89   16.90
  12   2   1   65.69   14.80
  12   2   1   68.99   14.90
 -12   2  -1   57.19   15.30
  12   2   1   88.19   17.40
  13  -2   1  156.28   23.40
 -13  -2  -1  154.28   19.80
  13  -2   1  144.69   22.30
 -13  -2  -1  156.78   22.40
  13   2   1  144.59   22.00
  13   2   1  169.38   21.80
 -13   2  -1  143.39   21.60
  14  -2   1  191.18   26.60
  14  -2   1  256.17   29.90
 -14  -2  -1  246.58   27.90
  14   2   1  233.58   27.20
 -14   2  -1  225.48   27.10
  15  -2   1   -5.90   13.20
 -15  -2  -1  -13.00   13.40
  15   2   1    8.10   13.90
 -15   2  -1   23.80   17.00
 -15   2  -1   37.30   15.70
 -15  -3   1   12.50   20.20
  15  -3  -1   -2.60   13.40
  15   3  -1    7.00   11.90
 -15   3   1   -3.70   14.30
  15   3  -1    8.10   14.70
 -14  -3   1   13.90   13.40
  14  -3  -1   43.60   16.70
  14   3  -1   12.60   10.80
  14   3  -1   10.50   14.20
 -14   3   1   25.00   13.90
 -14   3   1   10.70   14.70
  13  -3  -1    5.80   10.70
 -13  -3   1    4.00   10.30
 -13   3   1  -13.00   11.30
 -13   3   1   -1.00    9.70
  13   3  -1   13.80   13.40
  13   3  -1    8.80   11.20
 -12  -3   1   34.90   12.40
  12  -3  -1   36.40   15.20
 -12   3   1   37.10   15.30
 -12   3   1   50.19   14.00
  12   3  -1   36.10   13.10
  12   3  -1   65.19   16.20
  11  -3  -1   55.89   14.70
 -11  -3   1   50.49   11.70
  11   3  -1   48.10   11.60
 -11   3   1   46.70   12.70
 -11   3   1   62.49   16.00
  11   3  -1   50.79   13.90
  11   3  -1   45.60   13.70
 -10  -3   1   -0.30    7.10
  10  -3  -1   13.70    9.90
  10   3  -1   -3.00    8.10
  10   3  -1    2.00    6.30
  10   3  -1    4.80    8.40
 -10   3   1   -0.60    8.70
 -10   3   1   -0.50    7.40
   9  -3  -1   12.00    8.80
  -9  -3   1   -7.50    5.20
  -9   3   1   -1.80    7.40
  -9   3   1   -5.60    6.40
   9   3  -1   -0.70    5.40
   9   3  -1    8.90    8.50
   9   3  -1    0.50    8.20
  -8  -3   1    9.70    6.10
  -8  -3   1   11.40    7.40
   8  -3  -1   16.60    8.10
  -8   3   1   10.40    7.50
   8   3  -1   22.60    9.80
  -8   3   1   12.00    6.90
   8   3  -1    2.80    5.00
  -7  -3   1   74.39   11.10
   7  -3  -1   59.49   11.50
  -7  -3   1   60.39    8.40
   7   3  -1   56.39    8.90
  -7   3   1   66.49   10.80
   7   3  -1   37.70   10.90
  -7   3   1   46.60    9.80
   6  -3  -1   17.70    7.20
  -6  -3   1   25.90    7.40
   6  -3  -1   25.10    3.70
  -6  -3   1   24.90    5.40
  -6   3   1   30.10    7.40
  -6   3   1   28.60    7.40
   6   3  -1   28.70    6.60
   6   3  -1   23.30    8.50
  -5  -3   1   10.00    3.50
   5  -3  -1   15.80    6.40
  -5  -3   1    5.00    4.80
   5  -3  -1    8.80    3.20
   5   3  -1    5.90    4.30
  -5   3   1    2.30    4.10
  -5   3   1   11.50    5.30
   5   3  -1   11.60    6.90
  -4  -3   1   50.49    4.60
   4  -3  -1   49.70    6.30
   4  -3  -1   54.29    9.60
  -4  -3   1   61.99    9.00
  -4   3   1   44.40    6.80
   4   3  -1   54.49    7.70
  -4   3   1   41.20    7.70
   4   3  -1   59.09   11.60
  -3  -3   1   30.50    6.90
   3  -3  -1   31.80    7.20
   3  -3  -1   39.80    6.30
  -3   3   1   35.70    7.00
  -3   3   1   42.80    5.80
   3   3  -1   50.59   10.60
   3   3  -1   33.10    6.20
  -2  -3   1   10.30    4.50
   2  -3  -1    8.90    4.40
  -2   3   1    7.60    2.90
   2   3  -1   10.70    4.10
   2   3  -1    8.50    5.80
  -2   3   1    9.40    4.70
  -1  -3   1    6.50    4.40
   1  -3  -1   13.60    4.80
  -1   3   1   12.30    5.00
   1   3  -1   14.80    6.30
  -1   3   1   17.20    5.60
  -1   3   1    8.70    2.50
   1   3  -1   18.10    5.40
   0  -3   1  969.70   31.70
   0  -3  -1  981.90   30.90
   0  -3   1  970.80   24.40
   0   3  -1 1008.50   31.70
   0   3   1  969.00   34.70
   0   3  -1  979.10   34.70
   0   3   1  895.31   30.70
   1  -3   1   58.19    5.90
  -1  -3  -1   66.19    8.10
   1  -3   1   55.79    8.50
   1   3   1   57.59   10.10
   1   3   1   56.49    7.90
  -1   3  -1   68.79    8.70
  -1   3  -1   58.09    8.90
   2  -3   1  867.31   27.10
   2  -3   1  875.61   30.30
  -2  -3  -1  936.91   29.40
   2   3   1  885.11   29.60
  -2   3  -1  841.42   30.00
  -2   3  -1  891.01   29.00
   2   3   1  862.21   35.10
  -3  -3  -1  499.85   21.10
   3  -3   1  570.24   21.70
   3  -3   1  494.35   22.40
   3   3   1  513.55   26.90
   3   3   1  542.15   15.50
  -3   3  -1  558.64   23.10
  -3   3  -1  547.85   19.20
   3   3   1  573.74   22.50
   4  -3   1 1082.49   28.50
   4  -3   1 1067.09   36.50
  -4  -3  -1 1059.79   34.70
   4  -3   1 1002.40   35.00
   4   3   1 1047.00   29.00
  -4   3  -1 1141.59   37.20
   4   3   1 1084.99   42.30
   4   3   1 1049.70   34.80
   5  -3   1  683.43   28.30
  -5  -3  -1  657.03   26.00
   5  -3   1  678.63   28.10
   5   3   1  642.74   31.90
  -5   3  -1  662.03   27.90
   5   3   1  641.84   25.90
   5   3   1  641.34   22.00
   6  -3   1   32.20    8.50
   6  -3   1   20.50    7.50
  -6  -3  -1   11.00    6.30
   6   3   1   19.70    8.80
   6   3   1   23.30    5.40
  -6   3  -1   26.30    8.10
   6   3   1   19.30    6.90
   7  -3   1    7.00    6.70
   7  -3   1   14.20    8.00
  -7  -3  -1   18.80    7.40
   7   3   1   20.90    9.10
   7   3   1   15.80    5.80
   7   3   1   18.80    6.90
  -7   3  -1   18.70    7.60
   8  -3   1    5.20    7.40
   8  -3   1    0.80    7.40
  -8  -3  -1    7.40    7.10
   8   3   1    1.60    7.00
   8   3   1   13.80    7.30
  -8   3  -1    2.90    7.30
   8   3   1    7.40    5.40
   9  -3   1   65.29   14.20
   9  -3   1   58.19   13.00
  -9  -3  -1   44.00   11.20
   9   3   1   58.69   10.90
   9   3   1   91.19   13.90
  -9   3  -1   70.49   14.50
   9   3   1   56.49   14.00
  10  -3   1   15.60   11.20
  10  -3   1    8.30   10.20
  10   3   1    3.90    9.20
  10   3   1    3.40    6.80
 -10   3  -1   11.70    9.60
  10   3   1    5.50    7.50
  10   3   1   -8.10    8.70
  11  -3   1    5.60   11.00
  11  -3   1    4.10   10.50
 -11  -3  -1   10.00   10.10
  11   3   1    8.60   10.20
  11   3   1   -1.30   10.60
  11   3   1   12.00   10.10
 -11   3  -1    0.40   10.10
 -12  -3  -1   34.90   13.40
  12  -3   1   29.10   14.10
  12  -3   1   42.90   15.90
  12   3   1   31.80   13.20
  12   3   1   58.99   14.10
 -12   3  -1   36.10   15.10
  12   3   1   37.90   14.40
  13  -3   1    9.20   12.50
 -13  -3  -1   32.70   13.70
  13  -3   1   31.40   15.90
 -13   3  -1   22.60   13.90
  13   3   1   14.60   13.10
  13   3   1   19.20   12.90
  13   3   1   14.50   12.20
  14  -3   1   39.70   16.80
 -14  -3  -1   48.60   16.70
  14   3   1   36.80   14.40
 -14   3  -1   34.20   17.30
 -14   3  -1   41.10   16.70
  14   3   1   39.90   17.00
 -14  -4   1   93.29   20.60
  14  -4  -1   62.89   19.60
 -14   4   1   70.99   18.90
  14   4  -1  103.99   22.30
 -14   4   1   62.39   19.40
  13  -4  -1  230.28   29.60
 -13  -4   1  212.58   27.20
 -13   4   1  253.07   30.80
 -13   4   1  261.37   29.80
  13   4  -1  254.27   31.30
 -12  -4   1   -9.10   10.10
  12  -4  -1   16.50   14.50
  12   4  -1   11.70   12.80
 -12   4   1   12.30   12.80
 -12   4   1   28.80   13.00
 -11  -4   1   76.09   16.90
  11  -4  -1   98.19   19.20
  11   4  -1   90.39   14.80
 -11   4   1   59.59   15.50
  11   4  -1   72.89   18.10
 -11   4   1   88.29   17.20
  10  -4  -1 1800.52   65.99
 -10  -4   1 1707.73   62.89
 -10   4   1 1929.71   66.29
 -10   4   1 1868.11   63.79
  10   4  -1 1751.82   56.99
  10   4  -1 1706.73   69.29
  -9  -4   1  157.08   19.70
   9  -4  -1  133.69   19.10
   9   4  -1  164.08   16.90
  -9   4   1  141.29   19.10
   9   4  -1  121.69   20.60
  -9   4   1  138.79   18.60
  -8  -4   1  460.95   26.50
   8  -4  -1  426.66   27.30
  -8   4   1  427.56   25.70
   8   4  -1  432.06   22.90
  -8   4   1  394.86   25.00
   8   4  -1  417.56   30.60
   7  -4  -1  158.58   18.00
  -7  -4   1  132.89   16.50
   7   4  -1  122.09   19.10
  -7   4   1  180.28   18.60
   7   4  -1  150.28   15.50
  -7   4   1  153.58   16.20
   6  -4  -1 1342.27   36.60
  -6  -4   1 1251.87   45.30
   6  -4  -1 1226.18   46.30
  -6   4   1 1244.38   45.00
   6   4  -1 1290.27   53.59
   6   4  -1 1362.96   43.10
  -6   4   1 1343.87   43.10
   5  -4  -1  352.06   16.20
   5  -4  -1  322.97   20.80
  -5  -4   1  334.37   20.50
  -5   4   1  323.97   20.00
  -5   4   1  355.46   17.60
   5   4  -1  363.86   26.60
   5   4  -1  332.97   18.80
  -4  -4   1  254.17   16.80
   4  -4  -1  279.57   18.30
   4  -4  -1  247.48   14.20
  -4   4   1  238.48   13.10
  -4   4   1  257.67   17.40
   4   4  -1  217.28   14.80
   4   4  -1  204.48   22.20
   3  -4  -1  868.71   30.70
   3  -4  -1  832.22   32.70
  -3  -4   1  862.41   32.40
  -3   4   1  831.22   26.00
  -3   4   1  802.52   32.20
   3   4  -1  865.61   39.60
   3   4  -1  874.21   31.40
  -2  -4   1   83.29   11.50
   2  -4  -1  113.59   13.10
   2   4  -1   98.09   15.50
   2   4  -1  105.29   11.80
  -2   4   1   96.09    7.50
  -2   4   1   88.69   11.90
  -2   4   1   84.19   11.30
  -1  -4   1  984.10   34.60
   1  -4  -1  940.71   33.90
   1   4  -1  882.51   38.40
  -1   4   1  930.71   33.90
  -1   4   1  912.01   23.70
   1   4  -1  945.81   33.40
  -1   4   1  985.30   36.80
   0  -4   1 3308.87   84.29
   0  -4  -1 3215.28   82.79
   0   4   1 3090.49   82.99
   0   4  -1 3053.39   87.69
   0   4  -1 3162.78   83.29
   0   4   1 3176.98   88.79
   1  -4   1 1457.55   37.60
   1  -4   1 1467.75   47.00
  -1  -4  -1 1557.94   46.70
   1   4   1 1481.35   52.69
  -1   4  -1 1480.15   48.60
  -1   4  -1 1436.06   46.60
   1   4   1 1540.25   46.90
  -2  -4  -1   54.99    9.30
   2  -4   1   53.09    6.70
   2  -4   1   37.40    8.50
   2   4   1   33.40    8.00
  -2   4  -1   50.09    9.40
  -2   4  -1   41.40    8.50
   2   4   1   50.29   11.80
   3  -4   1  119.19   11.20
  -3  -4  -1  104.59   12.00
   3  -4   1  125.39   14.30
  -3   4  -1  142.59   15.10
  -3   4  -1  130.39   12.30
   3   4   1  119.99   18.10
   3   4   1  134.59   13.60
   4  -4   1  106.59   11.70
   4  -4   1  118.29    9.40
  -4  -4  -1   81.29   11.50
   4  -4   1  106.49   13.70
  -4   4  -1   94.99   12.90
   4   4   1  119.39   17.50
   4   4   1   92.89   11.80
   5  -4   1  319.77   20.90
   5  -4   1  272.97   17.90
  -5  -4  -1  254.97   18.10
   5  -4   1  292.77   12.70
   5   4   1  276.57   27.50
  -5   4  -1  277.17   19.50
   5   4   1  283.07   18.40
   6  -4   1   83.99   13.90
   6  -4   1   72.19   12.20
  -6  -4  -1   84.39   12.80
  -6   4  -1  105.29   14.70
   6   4   1   98.49   13.20
   6   4   1   89.69   17.00
  -7  -4  -1 1152.68   43.20
   7  -4   1 1170.08   46.00
   7  -4   1 1165.18   45.40
   7   4   1 1275.07   53.19
  -7   4  -1 1198.88   46.20
   7   4   1 1119.89   42.00
   8  -4   1  159.98   20.00
   8  -4   1  157.48   19.80
  -8  -4  -1  190.88   20.10
   8   4   1  207.18   25.60
   8   4   1  176.58   18.20
  -8   4  -1  184.48   21.20
   9  -4   1    1.90    9.20
   9  -4   1   -0.80    8.40
  -9  -4  -1   19.40    9.30
  -9   4  -1    1.60    8.50
   9   4   1    7.30   10.20
   9   4   1   11.60    8.70
  10  -4   1  449.95   32.00
 -10  -4  -1  409.96   28.70
  10  -4   1  473.15   33.00
  10   4   1  482.65   28.30
  10   4   1  469.55   34.60
 -10   4  -1  462.25   31.50
  11  -4   1  345.17   33.10
 -11  -4  -1  357.36   31.00
  11  -4   1  333.07   32.50
  11   4   1  388.76   36.20
  11   4   1  384.36   27.30
 -11   4  -1  312.67   31.50
  12  -4   1   20.90   13.80
 -12  -4  -1   20.00   12.20
  12   4   1    6.80   11.00
 -12   4  -1   -4.50   12.90
 -12   4  -1    1.80   12.70
  12   4   1   16.60   12.40
 -13  -4  -1  138.09   22.30
  13  -4   1  131.89   24.90
  13   4   1  112.99   22.50
 -13   4  -1  133.69   23.70
 -13   4  -1  117.89   22.10
  14  -4   1   54.99   19.60
 -14  -4  -1   66.89   18.50
 -14   4  -1  101.69   22.50
 -14   4  -1   34.70   18.10
  14   4   1   36.90   15.70
 -13  -5   1    6.90   14.10
  13  -5  -1   -2.80   13.70
  13   5  -1   10.40   14.50
 -13   5   1   38.20   16.60
 -13   5   1   12.40   15.70
 -12  -5   1    4.60   13.00
  12  -5  -1  -16.00   10.50
  12   5  -1   -4.70   12.20
 -12   5   1    2.30   13.60
 -12   5   1   -0.70   12.20
  11  -5  -1   16.20   13.30
 -11  -5   1   26.60   14.80
 -11   5   1    1.70   12.10
  11   5  -1    1.00   13.20
 -11   5   1   27.30   13.20
  10  -5  -1  102.99   20.00
 -10  -5   1  124.99   19.90
  10   5  -1  132.09   17.20
  10   5  -1  122.99   23.80
 -10   5   1   77.09   17.40
 -10   5   1  116.79   19.30
  -9  -5   1   34.70   13.20
   9  -5  -1   39.90   14.00
  -9   5   1   44.20   14.50
   9   5  -1   17.50   13.80
  -9   5   1   39.60   13.10
   9   5  -1   49.80   12.30
   8  -5  -1  529.35   32.60
  -8  -5   1  515.65   31.70
  -8   5   1  517.35   31.00
   8   5  -1  538.25   28.10
  -8   5   1  527.25   29.30
   8   5  -1  500.25   37.10
  -7  -5   1  259.67   24.30
   7  -5  -1  180.78   21.30
   7   5  -1  213.88   28.10
  -7   5   1  263.17   19.10
   7   5  -1  241.28   21.20
  -7   5   1  234.28   23.10
  -6  -5   1   80.69   13.80
   6  -5  -1   51.99   12.30
   6   5  -1   47.30   10.50
   6   5  -1   65.49   16.50
  -6   5   1   49.90   11.80
  -6   5   1   60.39   10.10
  -5  -5   1  399.26   24.90
   5  -5  -1  403.96   20.00
   5  -5  -1  415.06   26.20
  -5   5   1  393.16   19.60
  -5   5   1  378.86   24.80
   5   5  -1  396.56   31.50
   5   5  -1  418.46   23.60
  -4  -5   1 1110.79   42.70
   4  -5  -1 1195.88   44.40
   4  -5  -1 1167.48   39.40
   4   5  -1 1140.99   52.49
   4   5  -1 1088.29   40.70
  -4   5   1 1095.89   34.30
  -4   5   1 1096.99   43.00
  -3  -5   1  401.36   24.00
   3  -5  -1  406.26   24.60
   3  -5  -1  415.06   22.50
   3   5  -1  426.16   30.90
   3   5  -1  372.66   22.00
  -3   5   1  395.06   16.00
  -3   5   1  397.66   24.00
   2  -5  -1  251.87   19.20
   2  -5  -1  213.28   20.00
  -2  -5   1  252.47   21.50
   2   5  -1  243.58   17.70
  -2   5   1  257.27   21.90
   2   5  -1  238.28   25.20
   1  -5  -1  798.62   34.50
  -1  -5   1  836.92   35.20
   1   5  -1  836.42   34.00
   1   5  -1  789.82   39.80
  -1   5   1  882.41   35.20
  -1   5   1  899.71   38.60
   0  -5  -1  277.07   19.30
   0  -5   1  264.17   19.50
   0   5   1  261.07   18.80
   0   5  -1  259.97   18.70
   0   5   1  298.57   23.50
   0   5  -1  314.57   23.00
   1  -5   1   44.50   10.80
  -1  -5  -1   48.60   10.70
  -1   5  -1   49.20   11.60
   1   5   1   51.49   10.40
   1   5   1   69.09   14.80
  -1   5  -1   41.40   10.00
   2  -5   1  412.86   24.50
  -2  -5  -1  377.96   22.90
  -2   5  -1  381.76   23.40
  -2   5  -1  396.66   23.50
  -2   5  -1  410.96   15.90
   2   5   1  391.66   23.10
   2   5   1  383.76   28.20
   3  -5   1 1138.29   43.80
  -3  -5  -1 1077.49   40.60
  -3   5  -1 1119.19   43.00
   3   5   1 1053.59   40.80
  -3   5  -1 1100.99   34.00
  -3   5  -1 1092.29   39.20
   3   5   1 1091.49   50.29
  -4  -5  -1    3.50    7.10
   4  -5   1   -3.50    4.60
   4  -5   1    2.20    7.70
  -4   5  -1    4.70    7.80
   4   5   1   -3.30    9.10
   4   5   1   -0.70    6.60
   5  -5   1  199.08   21.70
  -5  -5  -1  226.08   20.90
   5   5   1  238.58   28.60
  -5   5  -1  230.58   22.90
   5   5   1  202.08   19.60
   6  -5   1  481.95   29.40
  -6  -5  -1  538.65   28.60
   6  -5   1  492.55   26.40
   6   5   1  456.35   35.00
   6   5   1  490.25   27.20
  -6   5  -1  530.25   30.20
  -7  -5  -1  226.98   22.70
   7  -5   1  192.38   22.80
   7  -5   1  204.18   21.10
   7   5   1  179.28   26.50
  -7   5  -1  213.88   23.60
   7   5   1  229.58   21.80
   8  -5   1  199.88   24.20
  -8  -5  -1  220.78   23.60
   8   5   1  186.08   27.80
   8   5   1  203.68   21.80
  -8   5  -1  169.28   21.90
   9  -5   1  772.42   41.60
  -9  -5  -1  722.73   38.50
   9   5   1  818.92   47.80
  -9   5  -1  746.33   41.10
  -9   5  -1  729.43   39.60
   9   5   1  725.33   35.90
  10  -5   1  326.87   31.70
 -10  -5  -1  343.67   31.00
  10   5   1  370.26   37.50
 -10   5  -1  316.37   30.50
 -10   5  -1  313.67   32.40
  10   5   1  311.77   27.60
  11  -5   1   27.30   15.00
 -11  -5  -1   -5.20   11.30
 -11   5  -1   13.00   14.40
 -11   5  -1   20.20   14.50
  11   5   1   26.60   12.70
  11   5   1    7.60   14.90
 -12  -5  -1  263.67   29.20
  12  -5   1  281.77   32.40
  12   5   1  286.27   34.90
 -12   5  -1  278.17   33.10
 -12   5  -1  334.77   35.80
 -11  -6   1   16.50   15.60
  11  -6  -1   28.40   17.00
  11   6  -1   13.80   16.60
 -11   6   1  -15.60   10.30
 -11   6   1   10.30   13.10
  10  -6  -1   35.70   15.40
 -10  -6   1   32.90   14.70
  10   6  -1   39.90   13.60
  10   6  -1   33.70   18.30
 -10   6   1   46.70   15.10
 -10   6   1   36.50   16.10
  -9  -6   1   24.00   13.90
   9  -6  -1   19.60   13.40
   9   6  -1   11.10   15.60
  -9   6   1   18.80   12.70
  -9   6   1   -3.60   11.40
   9   6  -1   18.30   11.00
   8  -6  -1    9.70   11.50
  -8  -6   1   25.40   13.50
   8   6  -1   23.80   15.80
  -8   6   1   27.80   13.90
   8   6  -1   25.20   11.90
   7  -6  -1    1.60   10.70
  -7  -6   1    8.20   10.50
  -7   6   1   22.50   13.10
   7   6  -1   10.50    9.50
   7   6  -1   15.30   15.70
  -6  -6   1    6.00   10.40
   6  -6  -1   13.00   10.90
  -6   6   1    9.90   10.50
   6   6  -1    7.70   13.30
   6   6  -1    5.70    8.70
   5  -6  -1   17.00   10.60
  -5  -6   1    1.10    9.50
  -5   6   1    4.40    8.40
   5   6  -1    7.70    8.70
   5   6  -1   16.00   14.70
   4  -6  -1   -9.90    8.40
  -4  -6   1   -3.40    8.10
   4  -6  -1   -2.70    6.50
   4   6  -1    8.80   13.00
   4   6  -1    6.00    8.60
  -4   6   1    7.80    9.30
   3  -6  -1   24.40    9.60
   3  -6  -1   13.50   10.40
  -3  -6   1   29.10   11.80
   3   6  -1   29.90   10.60
  -3   6   1   61.59   13.90
   3   6  -1   20.20   13.50
   2  -6  -1    2.90    8.90
  -2  -6   1    3.00    9.30
   2  -6  -1    1.30    8.40
   2   6  -1    5.40   11.60
   2   6  -1    4.60    8.80
  -2   6   1    7.00    8.10
   1  -6  -1   19.80   10.40
  -1  -6   1   13.90   10.00
   1   6  -1    3.20   11.20
   1   6  -1   11.00    8.90
  -1   6   1   12.10    9.40
  -1   6   1    3.00   10.10
   0  -6   1   11.50    9.60
   0  -6  -1    4.80    9.60
   0   6  -1   11.20   10.80
   0   6  -1    8.50    9.10
   0   6   1   19.20   10.80
   0   6   1   14.60   11.20
   1  -6   1  541.25   31.10
  -1  -6  -1  554.84   31.10
  -1   6  -1  606.14   31.90
  -1   6  -1  523.05   32.20
   1   6   1  511.35   29.70
   1   6   1  630.64   38.50
  -2  -6  -1  172.98   20.90
   2  -6   1  155.78   20.80
  -2   6  -1  166.58   19.50
   2   6   1  157.58   23.40
   2   6   1  154.98   19.10
  -2   6  -1  161.48   20.30
   3  -6   1  115.89   18.10
  -3  -6  -1  117.29   17.60
   3   6   1  125.19   23.90
  -3   6  -1  103.69   17.10
   3   6   1   70.59   13.60
   4  -6   1   61.79   14.90
  -4  -6  -1   92.69   15.50
   4   6   1   54.19   17.30
  -4   6  -1   75.59   15.70
   4   6   1   95.79   15.80
  -5  -6  -1    4.10    9.70
   5  -6   1    2.20    9.80
   5   6   1    9.80   13.50
  -5   6  -1    1.00    9.70
   5   6   1   18.30   10.10
  -6  -6  -1   29.30   13.00
   6  -6   1   52.79   15.20
   6   6   1   79.79   20.90
   6   6   1   44.80   12.60
  -6   6  -1   50.49   14.70
   7  -6   1    6.60   11.20
  -7  -6  -1    4.00   10.00
   7   6   1    7.40   10.00
  -7   6  -1   15.90   12.00
   7   6   1   14.30   15.30
   8  -6   1   18.30   12.60
  -8  -6  -1   -1.80   10.10
   8   6   1    2.70   10.10
   8   6   1    6.40   14.50
  -8   6  -1    4.70   11.50
  -9  -6  -1   15.90   13.60
   9  -6   1   -2.20   11.90
  -9   6  -1   -2.10   11.30
  -9   6  -1  -13.50    9.00
   9   6   1    3.30   10.80
   9   6   1  -10.60   13.40
  10  -6   1    8.10   13.40
 -10  -6  -1   23.10   14.70
  10   6   1    6.10   16.80
  10   6   1   34.30   12.90
 -10   6  -1   38.80   17.30
 -10   6  -1   19.30   13.40
  11  -6   1   35.00   17.40
 -11  -6  -1    4.40   14.10
 -11   6  -1   26.50   16.30
  11   6   1   33.70   18.50
 -11   6  -1   28.20   15.90
  11   6   1   23.60   13.40
  -9  -7   1   27.60   16.00
   9  -7  -1   23.50   15.60
  -9   7   1   39.40   17.00
   9   7  -1    8.80   12.20
   9   7  -1   12.00   18.50
  -8  -7   1   42.80   17.40
   8  -7  -1   41.80   16.40
   8   7  -1   56.19   15.90
  -8   7   1   44.50   17.10
   8   7  -1   40.40   21.50
  -7  -7   1  125.79   21.90
   7  -7  -1   88.89   20.20
   7   7  -1  134.39   19.40
  -7   7   1  135.59   23.60
   7   7  -1  154.78   32.20
   6  -7  -1   30.60   15.30
  -6  -7   1   19.60   14.50
   6   7  -1   20.70   12.10
  -6   7   1   31.70   15.10
   6   7  -1    8.30   17.90
  -5  -7   1  140.89   21.40
   5  -7  -1  118.19   20.80
  -5   7   1  122.29   21.30
   5   7  -1  155.48   28.90
   5   7  -1  125.09   19.10
  -4  -7   1  245.48   27.70
   4  -7  -1  289.37   30.70
   4   7  -1  240.68   25.60
  -4   7   1  318.97   31.00
   4   7  -1  263.17   34.50
   3  -7  -1   25.00   12.90
  -3  -7   1   72.89   17.00
   3  -7  -1   46.00   13.80
   3   7  -1   39.20   18.40
  -3   7   1   44.40   14.10
   3   7  -1   44.70   13.60
   2  -7  -1   30.60   13.70
   2  -7  -1   21.30   11.50
  -2  -7   1   25.70   13.20
  -2   7   1    2.10   10.40
   2   7  -1   24.30   16.50
   2   7  -1   27.30   11.20
  -1  -7   1  163.88   21.90
   1  -7  -1  175.28   22.90
   1  -7  -1  162.98   23.20
   1   7  -1  197.98   23.90
   1   7  -1  154.28   25.70
  -1   7   1  198.38   24.40
   0  -7  -1  199.08   24.10
   0  -7  -1  116.69   21.50
   0  -7   1  144.69   22.00
   0   7  -1  191.78   26.10
   0   7   1  149.99   20.50
   0   7  -1  184.28   23.20
  -1  -7  -1   33.30   13.70
   1  -7   1   10.40   11.50
  -1   7  -1   30.70   11.80
   1   7   1   22.00   16.80
  -1   7  -1   31.50   14.50
   1   7   1   36.50   12.90
  -2  -7  -1  140.99   20.40
   2  -7   1  102.69   18.80
   2   7   1  100.29   22.90
   2   7   1   94.69   17.60
  -2   7  -1   98.39   17.40
  -3  -7  -1  115.69   19.30
   3  -7   1   70.69   16.70
   3   7   1  105.19   25.50
  -3   7  -1   88.59   17.60
   3   7   1  114.49   19.00
   4  -7   1   45.60   15.30
  -4  -7  -1   36.70   14.70
  -4   7  -1   -0.40   10.20
   4   7   1   15.40   16.80
   4   7   1   43.60   13.50
   5  -7   1   59.19   17.50
  -5  -7  -1   52.99   16.20
   5   7   1   46.20   20.80
  -5   7  -1   65.29   18.10
   5   7   1   80.49   17.30
   6  -7   1  291.37   32.00
  -6  -7  -1  231.98   26.70
   6   7   1  250.77   35.90
   6   7   1  218.48   25.60
  -6   7  -1  232.98   28.40
  -7  -7  -1   11.00   13.60
   7  -7   1   23.30   15.60
   7   7   1   43.80   20.70
  -7   7  -1    8.60   13.70
   7   7   1   15.10   12.30
   8  -7   1   64.69   19.60
  -8  -7  -1   32.60   15.40
   8   7   1  107.99   27.80
   8   7   1   47.50   16.00
  -8   7  -1   74.29   19.50
   5  -8  -1   85.39   21.60
  -5  -8   1   80.29   20.50
   5   8  -1   70.29   26.00
   5   8  -1   72.39   17.40
  -5   8   1   65.39   19.40
   4  -8  -1   11.70   14.50
  -4  -8   1   31.70   15.40
   4   8  -1   18.30   19.30
   4   8  -1   12.80   12.70
  -4   8   1   22.90   14.90
   3  -8  -1   98.99   21.00
  -3  -8   1  116.89   21.80
   3   8  -1  150.48   29.20
   3   8  -1   75.39   17.70
  -3   8   1   97.59   20.60
  -2  -8   1   61.59   18.90
   2  -8  -1   56.49   17.90
   2   8  -1   38.50   14.90
   2   8  -1  100.89   26.20
  -2   8   1   59.79   17.10
   1  -8  -1  147.69   24.50
   1  -8  -1  116.99   22.00
  -1  -8   1  149.69   24.30
   1   8  -1  171.78   24.40
  -1   8   1   88.09   18.90
   1   8  -1  100.29   24.40
   0  -8   1  639.74   41.20
   0  -8  -1  632.44   44.70
   0  -8  -1  655.23   40.60
   0   8  -1  715.93   46.40
   0   8   1  698.63   40.70
   0   8  -1  615.34   38.90
  -1  -8  -1  390.16   35.40
   1  -8   1  419.56   37.60
  -1  -8  -1  545.55   42.20
   1   8   1  532.65   35.90
  -1   8  -1  421.46   37.50
  -2  -8  -1  120.29   25.90
  -2  -8  -1  137.29   23.60
   2  -8   1  144.69   24.00
  -2   8  -1  116.39   21.30
   2   8   1  152.28   22.90
  -3  -8  -1  112.39   21.40
   3  -8   1  112.89   23.20
   3   8   1   62.69   25.40
  -3   8  -1   96.69   20.10
   3   8   1  150.48   23.20
  -4  -8  -1   67.59   19.40
   4  -8   1   60.59   18.90
   4   8   1   77.09   17.70
  -4   8  -1   37.80   15.80
   4   8   1   38.70   21.80
  16   0  -2  561.04   39.00
 -16   0   2  472.25   41.80
  15   0  -2  242.38   28.80
 -15   0   2  236.98   30.20
 -14   0   2   -1.40   12.20
  14   0  -2    7.50   11.10
 -13   0   2  180.08   23.60
  13   0  -2  146.79   21.60
  12   0  -2   11.40   10.00
 -12   0   2   17.30    7.60
  12   0  -2    9.40    5.90
 -12   0   2   18.60   11.30
  11   0  -2  117.49   17.60
 -11   0   2  117.89   13.60
  11   0  -2  125.89   14.10
 -11   0   2  106.39   16.70
  10   0  -2 1627.64   49.60
  10   0  -2 1596.34   54.89
 -10   0   2 1590.64   48.30
 -10   0   2 1528.05   53.89
   9   0  -2 1543.35   46.40
  -9   0   2 1530.65   50.39
  -9   0   2 1516.45   44.70
   9   0  -2 1466.25   50.49
   8   0  -2 1874.41   52.79
   8   0  -2 1917.71   57.89
  -8   0   2 1890.31   51.09
  -8   0   2 1893.51   56.49
  -7   0   2   17.50    4.70
   7   0  -2   24.70    5.90
  -7   0   2   33.50    7.00
   7   0  -2   22.80    6.70
   6   0  -2 2518.45   64.29
  -6   0   2 2634.64   61.89
   6   0  -2 2522.85   68.09
   5   0  -2 1981.20   50.49
   5   0  -2 2014.60   53.59
  -5   0   2 2008.50   47.40
  -5   0   2 1907.21   51.09
   4   0  -2   82.09    8.50
  -4   0   2   76.19    7.50
  -4   0   2   76.19    4.40
   4   0  -2   76.49    6.20
  -3   0   2 2392.06   55.79
  -3   0   2 2325.67   51.59
   3   0  -2 2371.06   56.09
   3   0  -2 2326.07   56.99
   2   0  -2   27.80    3.70
  -2   0   2   26.60    3.40
   2   0  -2   25.90    3.40
  -2   0   2   23.50    1.40
  -1   0   2  399.46   11.90
  -1   0   2  427.86   11.20
   1   0  -2  408.56   11.20
   1   0  -2  407.56   12.80
   0   0  -2   21.20    3.20
   0   0   2   28.30    3.50
   0   0   2   19.90    3.20
   0   0   2   17.60    1.40
   1   0   2 6341.87  139.09
   1   0   2 6434.86  141.59
  -1   0  -2 6517.55  141.19
   2   0   2 5567.54  123.69
   2   0   2 5371.26  124.59
   2   0   2 5546.04  121.19
  -2   0  -2 5410.56  121.59
  -3   0  -2  252.47   10.70
   3   0   2  253.17   12.70
   3   0   2  266.67   11.40
   3   0   2  244.78   12.70
   4   0   2  765.02   27.20
  -4   0  -2  749.42   23.70
  -4   0  -2  796.52   27.30
   4   0   2  807.12   25.30
   5   0   2 7895.61  180.48
   5   0   2 7531.95  173.18
  -5   0  -2 7864.51  179.08
   5   0   2 7632.94  176.08
  -6   0  -2  313.87   17.80
   6   0   2  280.17   16.00
   6   0   2  284.77   17.70
   6   0   2  278.87   13.80
   7   0   2 1823.12   53.99
   7   0   2 1825.02   57.29
  -7   0  -2 1864.71   55.79
   7   0   2 1803.52   49.99
   8   0   2 1924.71   58.49
   8   0   2 1858.11   60.99
   8   0   2 1979.50   53.69
  -8   0  -2 1965.60   59.59
   9   0   2  376.46   18.60
   9   0   2  402.26   22.90
  -9   0  -2  391.46   23.20
   9   0   2  351.96   23.50
  10   0   2   98.29   15.10
  10   0   2   94.69   15.70
 -10   0  -2  111.59   15.70
  11   0   2  750.22   37.90
  11   0   2  770.42   37.00
 -11   0  -2  707.13   35.00
 -12   0  -2  331.37   24.80
  12   0   2  375.76   33.00
  12   0   2  328.27   29.70
  13   0   2  -18.60    8.50
  13   0   2    7.10   11.40
 -13   0  -2   10.40   10.30
 -14   0  -2  251.77   26.50
  14   0   2  265.97   31.20
  14   0   2  269.37   28.40
  15   0   2  128.59   22.40
  15   0   2  115.59   21.00
 -16  -1   2    8.10   17.20
  16  -1  -2   32.70   16.30
 -16   1   2   54.29   20.80
  16   1  -2   24.40   15.40
  15  -1  -2   62.79   18.30
 -15  -1   2   63.39   18.30
  15   1  -2   94.99   20.30
 -15   1   2  124.49   24.00
  14  -1  -2  209.18   25.90
 -14  -1   2  155.08   23.40
 -14   1   2  158.88   23.70
  14   1  -2  250.07   27.90
 -13  -1   2  300.77   28.10
  13  -1  -2  315.87   30.10
  13   1  -2  291.37   28.60
  13   1  -2  285.47   22.30
 -13   1   2  284.77   24.20
 -13   1   2  264.77   28.50
 -12  -1   2  -16.10    7.80
  12  -1  -2    4.40    8.30
 -12   1   2   10.50    8.10
  12   1  -2   10.60    7.00
  12   1  -2    9.50    9.50
 -12   1   2    4.00   10.10
 -11  -1   2    0.50    5.30
  11  -1  -2    4.80    8.10
 -11  -1   2   14.00    9.50
 -11   1   2    6.70    8.80
  11   1  -2    1.70    8.20
  11   1  -2    2.80    6.30
 -11   1   2    1.70    5.90
 -10  -1   2  224.48   20.30
  10  -1  -2  247.18   23.20
  10  -1  -2  298.67   15.20
 -10  -1   2  288.87   16.30
 -10   1   2  221.38   21.50
  10   1  -2  274.07   23.80
 -10   1   2  291.37   18.00
  10   1  -2  279.17   19.40
   9  -1  -2   23.40    5.40
  -9  -1   2   18.50    7.30
   9  -1  -2   31.10    9.10
  -9  -1   2   18.90    5.50
  -9   1   2   15.80    7.80
  -9   1   2   17.90    6.60
   9   1  -2   12.50    7.20
   9   1  -2   15.70    6.50
   8  -1  -2   69.69   11.70
   8  -1  -2   32.20    5.50
  -8  -1   2   47.60    7.00
  -8  -1   2   44.60    8.80
  -8   1   2   44.40    9.40
   8   1  -2   46.40    9.20
   8   1  -2   34.50    8.70
  -8   1   2   50.99    7.90
  -7  -1   2 3253.27   83.09
   7  -1  -2 3305.07   87.49
   7  -1  -2 3275.17   78.39
  -7   1   2 3469.75   86.39
  -7   1   2 3308.07   80.79
   7   1  -2 3276.47   79.49
   7   1  -2 3248.18   85.89
   7   1  -2 3281.07   86.49
   6  -1  -2  157.88   14.20
  -6  -1   2  176.08   11.10
   6  -1  -2  167.28    8.80
  -6   1   2  159.58    9.50
  -6   1   2  144.99   12.80
   6   1  -2  175.68   12.40
   6   1  -2  164.28   12.20
   6   1  -2  166.18    9.00
   5  -1  -2  173.28   11.80
   5  -1  -2  178.58    8.60
  -5  -1   2  166.18    9.90
   5   1  -2  173.28   11.60
   5   1  -2  167.28   11.10
   5   1  -2  190.18    8.20
  -5   1   2  157.78   10.40
  -5   1   2  167.58    8.90
   4  -1  -2 1287.07   32.80
  -4  -1   2 1325.57   34.00
   4  -1  -2 1314.27   37.20
   4   1  -2 1232.38   37.30
   4   1  -2 1296.67   31.20
  -4   1   2 1304.27   33.30
  -4   1   2 1254.97   35.30
   4   1  -2 1288.87   36.10
   3  -1  -2 1131.09   29.40
   3  -1  -2 1158.38   31.80
  -3  -1   2 1129.29   29.10
   3   1  -2 1117.19   27.10
   3   1  -2 1152.58   33.30
  -3   1   2 1167.58   30.50
   3   1  -2 1112.59   31.20
  -3   1   2 1141.29   29.20
  -2  -1   2   90.39    4.90
   2  -1  -2   87.79    5.70
   2  -1  -2  110.89    6.30
  -2  -1   2   95.79    6.10
   2   1  -2   98.79    4.70
   2   1  -2  103.89    7.30
  -2   1   2   96.39    5.60
  -2   1   2   93.79    5.60
  -1  -1   2  492.05   13.50
   1  -1  -2  512.95   16.10
   1  -1  -2  479.15   13.90
  -1  -1   2  483.95   14.90
   1   1  -2  457.35   13.80
  -1   1   2  503.25   14.90
   1   1  -2  481.25   16.10
  -1   1   2  488.25   13.80
   0  -1  -2  244.38   10.90
   0  -1   2  258.57    9.40
   0  -1   2  256.47    8.80
   0  -1  -2  246.28    7.90
   0   1  -2  240.58    9.50
   0   1   2  260.07    9.90
   0   1  -2  243.88    9.60
   0   1   2  241.08    8.10
  -1  -1  -2  368.36   10.70
   1  -1   2  353.16   12.60
  -1  -1  -2  379.06   14.90
   1  -1   2  340.27   12.10
   1   1   2  377.16   13.30
  -1   1  -2  344.47   11.20
   1   1   2  358.36   11.30
  -1   1  -2  352.66   13.30
   2  -1   2  258.47   10.60
   2  -1   2  248.78   11.60
  -2   1  -2  231.18    7.70
   2   1   2  237.48    8.90
   2   1   2  212.08   11.80
   2   1   2  234.08    9.90
  -2   1  -2  227.28   11.40
   2   1   2  239.38   11.10
   3  -1   2 1362.96   37.00
   3  -1   2 1308.87   39.20
  -3   1  -2 1343.17   31.20
  -3   1  -2 1347.37   38.70
   3   1   2 1387.36   35.40
   3   1   2 1396.66   40.00
   3   1   2 1363.66   37.40
   3   1   2 1370.56   38.00
   4  -1   2 2212.68   59.79
   4  -1   2 2074.49   55.99
   4   1   2 2191.68   57.29
   4   1   2 2226.98   58.99
  -4   1  -2 2121.39   48.50
   4   1   2 2189.28   57.29
   4   1   2 2178.78   54.79
  -4   1  -2 2139.89   58.09
   5  -1   2  265.37   17.10
   5  -1   2  310.07   16.00
  -5   1  -2  301.87   16.60
   5   1   2  297.17   15.00
   5   1   2  316.57   16.50
   5   1   2  320.57   16.80
  -5   1  -2  316.97    9.80
   5   1   2  293.07   16.30
   6  -1   2  183.48   15.50
   6  -1   2  181.38   17.10
   6   1   2  201.28   17.20
   6   1   2  205.68   14.10
   6   1   2  201.98   13.40
   6   1   2  183.68   15.70
  -6   1  -2  167.98   15.60
  -6   1  -2  170.38    7.70
   7  -1   2  216.98   16.10
   7  -1   2  252.77   21.70
   7   1   2  211.58   15.70
  -7   1  -2  211.58   18.60
   7   1   2  205.98   15.00
  -7   1  -2  205.98    9.20
   7   1   2  199.18   14.70
   7   1   2  219.38   15.90
   8  -1   2   52.49   11.20
   8  -1   2   49.90   10.10
   8   1   2   43.00    9.70
  -8   1  -2   44.50   10.40
   8   1   2   42.90    9.80
   8   1   2   61.59   10.50
   8   1   2   46.50    9.70
  -9  -1  -2  770.32   33.60
   9  -1   2  853.61   37.90
   9  -1   2  723.23   33.40
   9   1   2  785.02   32.80
   9   1   2  770.82   33.70
  -9   1  -2  790.32   35.00
   9   1   2  836.22   35.80
  10  -1   2  178.88   21.70
 -10  -1  -2  171.88   18.60
  10  -1   2  170.98   19.80
  10   1   2  140.89   16.20
 -10   1  -2  239.38   23.10
  10   1   2  154.88   19.00
  10   1   2  182.58   19.50
  11  -1   2    0.30    9.20
 -11  -1  -2    5.30    8.30
  11  -1   2   -3.70    8.90
  11   1   2   16.40    9.50
  11   1   2    0.10    5.70
 -11   1  -2    2.90    9.10
  11   1   2    9.40   10.00
 -12  -1  -2   53.49   12.70
  12  -1   2   43.60   13.40
  12  -1   2   81.79   16.60
 -12   1  -2   56.99   15.00
  12   1   2   36.90   11.90
  12   1   2   74.59   15.60
  13  -1   2  115.69   20.50
  13  -1   2  235.28   26.20
 -13  -1  -2  194.58   22.30
 -13   1  -2  233.58   25.90
  13   1   2  203.88   24.70
  13   1   2  228.58   26.10
  14  -1   2   75.69   18.90
 -14  -1  -2   56.89   14.50
  14  -1   2   59.09   16.20
  14   1   2   59.79   16.60
 -14   1  -2   62.99   16.70
  14   1   2   57.29   16.50
  15  -1   2    5.00   12.20
  15  -1   2   20.70   14.30
 -15   1  -2   -6.20   11.40
  15   1   2   -6.60   12.30
  15   1   2    1.90   12.30
  16  -2  -2  103.19   22.60
 -16  -2   2  102.39   22.40
  16   2  -2   73.49   19.70
 -16   2   2   99.39   24.90
 -15  -2   2   17.40   14.00
  15  -2  -2   30.70   15.70
 -15   2   2    4.80   15.30
  15   2  -2   15.30   15.00
 -14  -2   2   -4.40   11.80
  14  -2  -2   -2.40   10.30
  14   2  -2   -3.30    7.70
  14   2  -2   -8.00   10.50
 -14   2   2    3.20   12.30
 -13  -2   2    8.50   11.00
  13  -2  -2   13.90   11.90
 -13   2   2   41.70   12.60
  13   2  -2   21.60   13.10
  13   2  -2   13.70   10.30
 -13   2   2    8.00   12.20
 -12  -2   2   29.20   12.10
  12  -2  -2   44.70   13.50
  12   2  -2   43.90   12.40
 -12   2   2   41.60   10.90
  12   2  -2   30.90   12.60
 -12   2   2   42.50   13.80
  11  -2  -2  191.58   22.60
 -11  -2   2  233.68   21.40
  11   2  -2  199.68   21.90
  11   2  -2  212.48   17.80
  11   2  -2  212.98   23.60
 -11   2   2  195.88   19.30
 -11   2   2  160.98   20.20
  10  -2  -2   25.80   11.00
 -10  -2   2   24.90    8.90
  10   2  -2   25.40    9.30
 -10   2   2   30.40    8.90
 -10   2   2   44.00   11.60
  10   2  -2   49.80   12.40
  10   2  -2   50.69    9.30
   9  -2  -2  556.94   18.20
   9  -2  -2  566.34   29.50
  -9  -2   2  567.94   25.50
   9   2  -2  580.84   23.20
   9   2  -2  573.34   29.80
  -9   2   2  508.45   28.20
   9   2  -2  537.95   28.40
  -9   2   2  552.54   25.10
   8  -2  -2  593.34   18.70
   8  -2  -2  613.74   29.10
  -8  -2   2  626.44   24.80
   8   2  -2  560.54   28.60
  -8   2   2  583.74   27.60
  -8   2   2  629.94   25.20
   8   2  -2  594.34   22.30
   8   2  -2  560.54   27.20
   7  -2  -2  315.37   19.60
  -7  -2   2  348.97   16.80
   7  -2  -2  336.57   12.70
  -7   2   2  340.77   17.00
   7   2  -2  377.76   15.60
   7   2  -2  292.87   20.10
  -7   2   2  353.36   19.40
   7   2  -2  355.76   19.80
  -6  -2   2    7.90    4.10
   6  -2  -2    6.70    5.10
   6  -2  -2    4.50    2.60
   6   2  -2    9.70    5.30
  -6   2   2   11.80    4.80
   6   2  -2    4.20    3.30
  -6   2   2    5.80    4.00
   6   2  -2    3.80    5.10
   5  -2  -2  532.05   16.80
   5  -2  -2  534.35   22.30
  -5  -2   2  493.55   17.60
  -5   2   2  501.55   19.60
   5   2  -2  527.75   24.60
   5   2  -2  518.35   21.50
   5   2  -2  525.95   17.70
  -5   2   2  527.75   20.40
  -4  -2   2    8.10    4.30
   4  -2  -2    8.30    3.20
  -4  -2   2   12.10    3.20
   4  -2  -2   13.20    4.50
  -4   2   2    5.50    3.60
   4   2  -2   11.10    3.40
  -4   2   2   10.10    3.90
   4   2  -2    5.10    4.80
  -3  -2   2   62.19    7.40
   3  -2  -2   68.19    7.70
   3  -2  -2   77.49    7.20
  -3  -2   2   68.69    4.70
   3   2  -2   78.59   10.50
  -3   2   2   69.59    6.70
  -3   2   2   51.79    6.50
   3   2  -2   69.39    6.40
   2  -2  -2    9.60    3.50
  -2  -2   2    7.20    1.90
  -2  -2   2    2.90    3.20
   2  -2  -2    5.40    3.10
  -2   2   2    7.50    3.50
  -2   2   2    4.60    2.40
   2   2  -2    9.60    3.30
   2   2  -2   11.00    4.70
   1  -2  -2    0.60    2.30
  -1  -2   2    1.40    2.60
  -1  -2   2    2.80    1.60
   1  -2  -2    6.80    3.50
   1   2  -2    5.50    3.70
   1   2  -2    5.30    2.70
  -1   2   2    6.30    3.20
  -1   2   2    7.30    2.00
   0  -2   2  100.49    8.80
   0  -2   2  102.19    5.80
   0  -2  -2   96.49    6.70
   0   2   2   90.39    9.70
   0   2  -2  110.79   10.10
   0   2   2   97.49    4.70
   0   2   2  105.49    7.80
   0   2  -2   88.69    7.90
  -1  -2  -2   74.49    6.80
   1  -2   2   86.29    7.80
   1  -2   2   69.19    7.50
   1   2   2   74.89    4.40
  -1   2  -2   95.99    8.80
  -1   2  -2   76.29    7.60
   1   2   2   80.09    9.90
   1   2   2   80.59    8.10
   2  -2   2 1131.19   33.40
  -2  -2  -2 1131.79   31.20
   2  -2   2 1074.69   33.30
   2   2   2 1162.48   29.50
  -2   2  -2 1185.88   30.80
  -2   2  -2 1105.79   33.80
   2   2   2 1101.49   37.50
   2   2   2 1144.49   33.50
   3  -2   2  436.96   18.90
   3  -2   2  382.46   17.10
  -3  -2  -2  397.06   15.50
  -3   2  -2  373.26   17.60
   3   2   2  382.16   20.30
   3   2   2  403.66   17.20
  -3   2  -2  397.46   12.40
   3   2   2  402.66   15.20
   4  -2   2  535.65   21.80
   4  -2   2  582.94   24.30
  -4  -2  -2  501.25   19.40
   4   2   2  539.25   20.20
   4   2   2  554.34   25.70
  -4   2  -2  559.54   23.20
   4   2   2  515.05   21.30
   5  -2   2  222.18   16.10
   5  -2   2  262.47   15.60
   5   2   2  272.67   14.70
  -5   2  -2  263.57   16.40
   5   2   2  264.67   14.30
   5   2   2  244.68   17.80
   5   2   2  295.87   15.90
   6  -2   2    2.90    4.90
   6  -2   2    9.80    6.00
  -6   2  -2   -1.70    4.70
   6   2   2    2.40    4.80
   6   2   2   10.60    5.50
   6   2   2    5.20    5.60
   6   2   2    8.90    4.80
   7  -2   2  291.77   19.10
   7  -2   2  279.87   20.20
  -7   2  -2  285.57   19.70
   7   2   2  267.67   17.20
   7   2   2  292.07   17.60
   7   2   2  343.77   21.70
   7   2   2  248.38   17.50
   8  -2   2  386.46   23.40
   8  -2   2  314.07   22.80
  -8   2  -2  322.57   22.20
   8   2   2  310.47   21.60
   8   2   2  348.37   20.70
   8   2   2  350.16   21.10
   8   2   2  342.47   21.30
   9  -2   2  184.58   20.50
   9  -2   2  213.88   23.60
   9   2   2  178.48   19.50
  -9   2  -2  159.78   19.70
   9   2   2  154.18   17.80
   9   2   2  158.78   17.50
   9   2   2  175.38   18.80
  10  -2   2   48.70   13.20
  10  -2   2   57.19   14.20
 -10   2  -2   85.69   15.90
  10   2   2   88.19   15.20
  10   2   2   57.59   12.90
  10   2   2   76.49   14.20
  10   2   2   58.09   12.40
  11  -2   2  119.89   19.80
  11  -2   2   71.19   15.70
  11   2   2  121.09   18.00
 -11   2  -2  118.99   18.90
  11   2   2   95.19   17.10
  11   2   2  101.89   15.90
  11   2   2  114.29   17.20
  12  -2   2   96.39   18.30
  12  -2   2  105.99   20.50
 -12  -2  -2   85.29   15.40
  12   2   2   97.19   16.70
  12   2   2   94.89   16.60
  12   2   2   97.99   17.40
 -12   2  -2   87.49   17.80
  13  -2   2   -8.50   10.40
  13  -2   2   -2.90   10.60
 -13  -2  -2    3.10    9.40
 -13   2  -2   -6.80   11.00
  13   2   2   12.60   11.60
  13   2   2    4.20   10.00
  14  -2   2   -2.90   12.70
  14  -2   2   15.60   14.20
  14   2   2   19.50   13.00
  14   2   2   42.20   15.90
 -14   2  -2    9.40   12.80
  15  -2   2   79.99   19.90
 -15  -2  -2   54.49   18.30
  15  -2   2   49.50   17.50
  15   2   2   82.79   20.60
 -15   2  -2   39.90   16.50
 -15  -3   2  238.88   28.40
  15  -3  -2  185.48   28.30
  15   3  -2  197.28   26.50
 -15   3   2  207.28   30.50
  15   3  -2  178.08   27.00
 -14  -3   2  629.74   35.90
  14  -3  -2  616.24   40.20
  14   3  -2  582.64   39.40
 -14   3   2  603.84   41.40
  14   3  -2  592.94   39.10
 -14   3   2  617.94   37.10
 -13  -3   2  524.05   31.30
  13  -3  -2  495.35   35.40
 -13   3   2  504.45   35.70
 -13   3   2  515.05   32.70
  13   3  -2  496.05   34.80
  13   3  -2  515.25   35.20
  12  -3  -2  190.08   24.70
 -12  -3   2  187.58   20.30
  12   3  -2  144.49   21.50
 -12   3   2  180.28   21.60
 -12   3   2  150.08   22.20
  12   3  -2  175.68   23.50
  11  -3  -2   56.19   14.70
 -11  -3   2   67.59   12.80
 -11   3   2   69.99   14.00
  11   3  -2   74.79   11.80
 -11   3   2   62.79   14.50
  11   3  -2   54.49   14.40
  11   3  -2   72.59   16.20
  10  -3  -2  833.72   39.40
 -10  -3   2  754.12   31.40
  10   3  -2  725.43   36.70
 -10   3   2  756.32   37.00
  10   3  -2  776.92   40.10
  10   3  -2  796.12   30.90
 -10   3   2  820.82   35.20
  -9  -3   2    7.20    8.00
  -9  -3   2   18.50    7.20
   9  -3  -2   12.60    9.60
  -9   3   2   33.90   10.00
  -9   3   2   22.80    8.80
   9   3  -2   12.60    6.60
   9   3  -2    9.30    7.50
   8  -3  -2  401.86   24.90
  -8  -3   2  390.96   23.30
  -8  -3   2  411.76   19.30
   8   3  -2  454.15   20.00
  -8   3   2  413.16   22.40
   8   3  -2  436.66   27.50
  -8   3   2  486.45   24.80
  -7  -3   2 2455.55   62.69
   7  -3  -2 2468.55   72.09
  -7  -3   2 2463.75   70.69
   7  -3  -2 2411.56   58.99
  -7   3   2 2498.75   69.19
   7   3  -2 2394.96   76.79
  -7   3   2 2511.55   68.59
   7   3  -2 2443.96   64.39
  -6  -3   2 1148.79   39.90
   6  -3  -2 1106.59   31.70
   6  -3  -2 1162.58   40.50
  -6  -3   2 1141.59   32.50
   6   3  -2 1150.28   35.10
  -6   3   2 1135.49   37.40
  -6   3   2 1179.18   38.20
   6   3  -2 1151.78   45.40
   5  -3  -2  535.35   19.10
  -5  -3   2  527.25   23.40
  -5  -3   2  519.65   17.00
   5  -3  -2  518.25   23.60
   5   3  -2  501.95   27.60
  -5   3   2  518.75   22.50
   5   3  -2  521.15   20.40
  -5   3   2  537.05   21.20
   4  -3  -2 1911.51   55.29
  -4  -3   2 1964.80   55.49
  -4  -3   2 1906.91   45.90
   4  -3  -2 1969.10   51.59
  -4   3   2 1982.30   51.39
  -4   3   2 1920.21   54.29
   4   3  -2 1968.40   51.99
   4   3  -2 1953.80   61.89
  -3  -3   2  809.12   20.40
   3  -3  -2  812.02   27.40
   3  -3  -2  817.12   28.60
  -3  -3   2  802.92   29.10
   3   3  -2  855.41   27.30
  -3   3   2  809.82   24.60
  -3   3   2  794.82   28.40
   3   3  -2  815.52   33.90
   2  -3  -2    1.50    3.80
   2  -3  -2   -0.40    3.60
  -2  -3   2    1.00    1.50
  -2  -3   2   -0.20    3.90
  -2   3   2    4.90    2.60
  -2   3   2    1.40    3.60
   2   3  -2    1.20    4.80
   2   3  -2   -1.40    3.00
   1  -3  -2  844.22   31.00
  -1  -3   2  845.92   29.20
  -1  -3   2  869.61   22.60
   1  -3  -2  878.91   28.50
   1   3  -2  857.81   33.00
   1   3  -2  854.91   28.60
  -1   3   2  878.81   22.50
  -1   3   2  846.32   29.10
   0  -3  -2 1204.58   34.90
   0  -3   2 1172.68   36.50
   0  -3   2 1187.08   31.40
   0   3   2 1139.79   36.00
   0   3  -2 1186.08   36.00
   0   3   2 1164.98   39.90
   0   3   2 1132.79   27.60
   0   3  -2 1104.39   38.40
  -1  -3  -2  866.01   28.10
   1  -3   2  889.71   30.30
   1  -3   2  859.41   27.00
   1   3   2  891.11   21.60
  -1   3  -2  875.31   30.00
  -1   3  -2  862.51   30.70
   1   3   2  864.61   34.20
   1   3   2  916.81   30.30
   2  -3   2 1119.69   36.00
  -2  -3  -2 1119.79   33.50
   2  -3   2 1078.29   34.20
   2   3   2 1140.99   28.30
  -2   3  -2 1082.39   35.90
  -2   3  -2 1109.99   34.10
   2   3   2 1043.20   40.50
   2   3   2 1119.69   35.80
   3  -3   2 2927.31   77.99
   3  -3   2 2969.90   77.49
  -3  -3  -2 3039.10   75.29
   3   3   2 2963.30   70.19
   3   3   2 3018.70   85.29
  -3   3  -2 3005.40   78.59
   3   3   2 2947.80   77.09
  -3   3  -2 2959.10   71.89
   4  -3   2 1473.55   47.10
   4  -3   2 1493.75   46.70
  -4  -3  -2 1501.85   43.90
  -4   3  -2 1482.85   47.20
   4   3   2 1494.05   52.89
   4   3   2 1525.45   46.10
   4   3   2 1511.35   40.60
  -4   3  -2 1489.65   37.30
   5  -3   2  110.99   13.30
  -5  -3  -2  158.78   14.00
   5  -3   2  117.49   14.50
   5   3   2  129.49   11.40
   5   3   2  143.09   18.00
   5   3   2  123.89   13.40
  -5   3  -2  123.69   14.20
  -6  -3  -2 2422.56   66.29
   6  -3   2 2157.98   67.49
   6  -3   2 2442.36   71.29
   6   3   2 2233.68   74.09
   6   3   2 2409.96   67.49
  -6   3  -2 2350.06   69.69
   6   3   2 2488.15   63.79
   7  -3   2  468.05   26.00
   7  -3   2  559.34   29.00
  -7  -3  -2  524.15   24.90
  -7   3  -2  500.05   27.30
   7   3   2  488.95   29.50
   7   3   2  501.65   25.00
   7   3   2  504.25   22.80
  -8  -3  -2   50.69   10.30
   8  -3   2   33.90   11.60
   8  -3   2   20.50    9.30
   8   3   2   29.30    9.20
   8   3   2   38.60   11.70
   8   3   2   32.60    8.70
  -8   3  -2   40.60   11.10
   9  -3   2  694.83   35.20
  -9  -3  -2  636.74   31.50
   9  -3   2  728.23   37.20
   9   3   2  679.13   32.60
   9   3   2  728.43   31.40
   9   3   2  712.63   37.10
  -9   3  -2  681.33   35.70
  10  -3   2  811.32   42.10
  10  -3   2  826.52   41.20
  10   3   2  825.32   36.30
 -10   3  -2  895.71   42.60
  10   3   2  853.61   39.00
  10   3   2  894.81   39.40
  10   3   2  895.21   43.40
  11  -3   2   30.00   13.30
  11  -3   2   29.10   13.70
  11   3   2   35.90   13.00
 -11   3  -2   36.30   13.60
  11   3   2   37.70   13.30
  11   3   2   36.00   13.40
  11   3   2   33.10   10.90
  12  -3   2  206.38   26.80
  12  -3   2  196.38   26.50
  12   3   2  202.58   23.90
 -12   3  -2  188.28   25.20
  12   3   2  191.68   24.60
  12   3   2  178.98   23.70
  12   3   2  205.28   22.90
 -13  -3  -2  464.95   33.00
  13  -3   2  432.66   38.90
  13  -3   2  588.14   39.10
 -13   3  -2  503.25   36.70
  13   3   2  557.34   36.80
  13   3   2  523.15   35.70
  13   3   2  508.35   33.50
  14  -3   2  221.98   28.60
 -14  -3  -2  321.27   41.70
  14  -3   2  151.98   25.70
 -14   3  -2  178.78   26.10
  14   3   2  213.58   27.80
 -14  -4   2   -3.70   11.80
  14  -4  -2  -24.70   11.20
 -14   4   2  -11.10   13.90
  14   4  -2  -13.40   11.00
 -14   4   2   -9.90   11.70
  13  -4  -2   44.90   16.50
 -13  -4   2   22.90   14.90
 -13   4   2   49.00   15.70
 -13   4   2   52.79   17.90
  13   4  -2   24.40   14.40
  12  -4  -2   97.89   19.30
 -12  -4   2   72.79   16.90
 -12   4   2   90.59   19.00
 -12   4   2   85.99   17.00
  12   4  -2   33.70   15.30
  11  -4  -2   34.80   13.40
 -11  -4   2   38.90   13.40
 -11   4   2   43.10   13.10
  11   4  -2   27.90   13.40
 -11   4   2   46.80   14.60
 -10  -4   2  652.33   35.20
  10  -4  -2  660.53   36.70
  10   4  -2  552.84   37.10
  10   4  -2  631.34   28.20
 -10   4   2  597.94   33.60
 -10   4   2  627.14   33.20
  -9  -4   2  225.18   23.30
   9  -4  -2  231.98   24.00
   9   4  -2  272.47   18.20
  -9   4   2  282.67   24.20
   9   4  -2  253.07   28.30
  -9   4   2  279.97   24.70
   8  -4  -2  856.21   39.20
  -8  -4   2  800.52   36.90
   8   4  -2  852.11   32.60
  -8   4   2  899.81   36.30
  -8   4   2  929.91   37.80
   8   4  -2  895.21   44.80
   7  -4  -2   74.99   13.60
  -7  -4   2   70.39   12.90
   7   4  -2   93.79   11.80
  -7   4   2   65.29   11.80
  -7   4   2   77.29   11.50
   7   4  -2   48.90   14.00
  -6  -4   2  577.44   28.40
   6  -4  -2  625.14   29.80
   6  -4  -2  609.44   22.60
  -6   4   2  616.74   25.80
  -6   4   2  589.44   27.90
   6   4  -2  643.54   26.10
   6   4  -2  643.44   35.70
   5  -4  -2  155.78   16.30
   5  -4  -2  163.18   12.00
  -5  -4   2  202.58   18.80
   5   4  -2  187.18   13.80
  -5   4   2  190.98   12.60
  -5   4   2  184.98   17.40
   5   4  -2  180.28   21.00
  -4  -4   2   45.60    9.30
   4  -4  -2   70.39    9.70
   4  -4  -2   38.20    9.30
   4   4  -2   73.09   14.80
  -4   4   2   48.30    9.50
   4   4  -2   62.69    9.60
  -4   4   2   62.79    8.00
  -3  -4   2  918.31   34.50
   3  -4  -2  944.51   33.50
   3  -4  -2  925.61   34.50
   3   4  -2  941.41   32.90
   3   4  -2  891.71   40.50
  -3   4   2  967.80   27.90
  -3   4   2  883.41   34.10
   2  -4  -2  259.97   16.90
   2  -4  -2  241.58   15.90
  -2  -4   2  244.28   16.40
  -2   4   2  224.08   15.60
   2   4  -2  195.68   20.40
  -2   4   2  246.18   10.30
   2   4  -2  236.48   15.20
   1  -4  -2   31.00    7.60
  -1  -4   2   40.80    8.60
   1  -4  -2   36.30    9.00
   1   4  -2   33.30   10.00
  -1   4   2   23.20    7.30
  -1   4   2   30.20    3.60
   1   4  -2   19.50    6.60
   0  -4  -2  520.05   22.80
   0  -4   2  498.15   16.50
   0  -4   2  516.85   23.80
   0   4  -2  511.75   26.60
   0   4   2  528.05   23.90
   0   4  -2  562.74   24.30
   0   4   2  512.95   27.20
   1  -4   2  838.92   31.90
   1  -4   2  794.52   25.10
  -1  -4  -2  782.42   29.50
   1   4   2  762.42   35.30
  -1   4  -2  834.62   31.40
  -1   4  -2  761.92   31.80
   1   4   2  748.03   30.40
  -2  -4  -2  121.99   12.40
   2  -4   2  132.49   11.70
   2  -4   2  116.79   13.80
  -2   4  -2  116.69   13.60
   2   4   2  114.89   13.10
   2   4   2  116.49   16.40
  -2   4  -2  116.59   12.80
   3  -4   2    9.90    5.20
   3  -4   2    3.90    5.50
  -3  -4  -2    3.30    5.10
  -3   4  -2   -2.70    3.60
  -3   4  -2   -2.70    5.30
   3   4   2    1.40    6.70
   3   4   2   -5.50    4.30
   4  -4   2   60.79   10.80
   4  -4   2   55.29   10.00
  -4  -4  -2   46.80    9.00
   4   4   2   58.99    6.10
  -4   4  -2   39.80    9.30
   4   4   2   57.99   10.30
   4   4   2   73.49   15.10
  -4   4  -2   54.39    7.50
   5  -4   2  428.96   24.80
  -5  -4  -2  453.05   23.20
   5  -4   2  422.56   23.90
   5   4   2  429.76   29.10
   5   4   2  446.56   16.90
   5   4   2  450.05   24.10
  -5   4  -2  503.85   26.40
   6  -4   2  263.67   22.70
  -6  -4  -2  272.57   18.50
   6  -4   2  236.48   21.90
   6   4   2  262.87   27.80
  -6   4  -2  300.27   21.60
   6   4   2  274.77   14.20
   6   4   2  258.07   18.80
   7  -4   2    8.90    8.10
  -7  -4  -2   14.40    7.60
   7  -4   2    3.50    8.20
  -7   4  -2   -1.20    7.50
   7   4   2    0.50    9.00
   7   4   2    7.00    7.10
  -8  -4  -2  791.02   35.80
   8  -4   2  802.92   38.70
   8  -4   2  766.52   38.90
  -8   4  -2  813.02   39.80
   8   4   2  895.01   44.80
   8   4   2  836.62   36.50
  -9  -4  -2    8.70    9.70
   9  -4   2    8.30    9.90
   9  -4   2   -2.70    8.90
  -9   4  -2   -0.30    9.70
   9   4   2    0.00    9.10
   9   4   2    0.90    8.70
 -10  -4  -2   66.19   14.60
  10  -4   2   62.29   15.50
  10  -4   2   60.39   15.60
  10   4   2   47.50   15.80
  10   4   2   54.09   13.60
 -10   4  -2   47.40   15.60
 -11  -4  -2   76.19   16.80
  11  -4   2  103.09   20.80
  11  -4   2   43.30   15.10
  11   4   2   61.69   17.50
  11   4   2   43.60   13.80
 -11   4  -2   65.79   17.00
  12  -4   2   20.70   13.60
 -12  -4  -2   24.90   13.70
  12  -4   2   49.40   16.50
  12   4   2   58.79   17.20
  12   4   2   50.99   15.70
 -12   4  -2   28.90   15.40
  13  -4   2  -12.50   11.70
  13  -4   2   11.60   14.90
 -13  -4  -2   -1.20   11.60
 -13   4  -2    7.00   14.50
  13   4   2    1.80   12.30
  13  -5  -2   42.90   17.90
 -13  -5   2   37.00   17.00
 -13   5   2   53.19   19.20
 -13   5   2   40.10   16.70
  13   5  -2   57.49   20.00
 -12  -5   2   21.00   13.80
  12  -5  -2    7.10   13.50
 -12   5   2   10.40   13.20
 -12   5   2    3.90   13.50
  12   5  -2   -1.30   13.20
  11  -5  -2  -15.20    9.50
 -11  -5   2    4.80   11.40
 -11   5   2   13.70   12.00
  11   5  -2    5.70   13.80
 -11   5   2   -3.60   10.50
 -10  -5   2    4.60   11.20
  10  -5  -2   -3.00   10.70
 -10   5   2   -9.50    8.80
  10   5  -2   -5.60    6.70
  10   5  -2    4.10   11.20
 -10   5   2   -1.40    9.70
   9  -5  -2  278.37   29.50
  -9  -5   2  234.98   25.50
  -9   5   2  244.18   24.90
   9   5  -2  260.27   31.40
   9   5  -2  311.37   21.50
  -9   5   2  294.47   25.50
  -8  -5   2  368.26   27.00
   8  -5  -2  388.76   28.10
  -8   5   2  380.56   23.80
   8   5  -2  381.06   23.40
   8   5  -2  375.96   37.10
  -8   5   2  376.16   26.10
   7  -5  -2    2.80    8.50
  -7  -5   2   -5.00    7.70
  -7   5   2    2.80    8.10
   7   5  -2  -17.20    8.40
   7   5  -2    4.60    7.50
  -7   5   2    0.70    6.40
  -6  -5   2  210.48   21.50
   6  -5  -2  268.77   25.80
  -6   5   2  204.38   21.00
   6   5  -2  219.08   19.20
   6   5  -2  244.88   28.90
  -6   5   2  203.18   15.00
   5  -5  -2   42.90    9.10
   5  -5  -2   24.70    9.80
  -5  -5   2   47.40   11.80
  -5   5   2   43.50   11.20
   5   5  -2   36.40   14.00
   5   5  -2   46.90   10.20
  -5   5   2   24.80    6.80
  -4  -5   2  260.67   22.90
   4  -5  -2  227.48   16.90
   4  -5  -2  275.27   24.20
   4   5  -2  243.58   26.80
  -4   5   2  261.97   23.10
  -4   5   2  254.27   13.70
   4   5  -2  206.38   18.60
   3  -5  -2    6.10    6.30
   3  -5  -2    1.50    6.80
  -3  -5   2   -5.60    6.10
  -3   5   2    1.90    3.50
   3   5  -2    1.10    5.20
   3   5  -2   -6.20    7.90
  -3   5   2    8.40    7.30
   2  -5  -2   31.10    9.90
  -2  -5   2   38.20   10.10
   2  -5  -2   31.30    9.70
   2   5  -2   27.70    8.10
   2   5  -2   35.30   12.50
  -2   5   2   27.60    9.30
   1  -5  -2   48.20   11.90
  -1  -5   2   34.80    9.70
   1  -5  -2   15.30    7.70
  -1   5   2   36.10    9.50
   1   5  -2   27.70   10.80
   1   5  -2   19.40    7.70
   0  -5  -2  223.38   19.60
   0  -5   2  218.18   21.00
   0   5   2  202.38   22.50
   0   5   2  208.58   19.40
   0   5  -2  205.58   21.20
   0   5  -2  233.38   20.20
   1  -5   2   38.10   10.30
  -1  -5  -2   31.70    8.70
   1   5   2   36.70   10.30
  -1   5  -2   42.70   10.70
   1   5   2   42.50   12.10
  -1   5  -2   43.00   10.30
   2  -5   2    1.90    5.30
  -2  -5  -2    4.90    7.30
   2  -5   2   -3.20    6.40
   2   5   2    4.50    8.60
  -2   5  -2   16.70    8.30
   2   5   2    2.00    6.80
  -2   5  -2   18.30    8.20
  -3  -5  -2  324.67   20.60
   3  -5   2  300.27   22.20
   3  -5   2  325.17   17.40
   3   5   2  354.16   28.30
  -3   5  -2  330.97   19.70
  -3   5  -2  324.87   22.40
   3   5   2  325.97   22.00
  -4  -5  -2  109.19   14.70
   4  -5   2  125.39   13.70
   4  -5   2  130.19   17.80
   4   5   2  106.19   14.90
   4   5   2  111.79   19.80
  -4   5  -2  119.69   16.50
  -5  -5  -2    2.50    7.30
   5  -5   2   -1.40    6.80
   5  -5   2    5.00    8.80
   5   5   2    4.80    7.80
  -5   5  -2    3.20    8.00
   5   5   2   -3.90    8.70
  -6  -5  -2  143.99   18.00
   6  -5   2  118.59   16.50
   6  -5   2  104.49   16.80
   6   5   2  124.89   22.50
   6   5   2  126.69   17.30
  -6   5  -2  174.28   20.80
   7  -5   2   55.39   13.90
  -7  -5  -2   85.09   15.30
   7  -5   2   48.60   13.10
   7   5   2   54.09   16.50
   7   5   2   57.19   13.00
  -7   5  -2   88.39   16.90
  -8  -5  -2   28.50   12.20
   8  -5   2    6.10   11.00
   8  -5   2    9.00   10.80
  -8   5  -2   14.90   11.50
   8   5   2   11.90   12.50
   8   5   2   23.90   10.80
  -9  -5  -2   51.09   13.70
   9  -5   2   26.60   13.20
   9  -5   2   34.80   13.90
  -9   5  -2   19.80   13.30
   9   5   2   28.70   11.80
   9   5   2   41.50   16.60
  10  -5   2   86.79   19.00
 -10  -5  -2   44.60   14.50
  10  -5   2   83.79   19.00
 -10   5  -2   53.29   16.60
  10   5   2   41.70   16.90
  10   5   2   67.79   15.80
  11  -5   2   26.00   15.00
  11  -5   2   19.00   15.20
 -11  -5  -2    8.20   12.20
  11   5   2   22.90   12.70
  11   5   2   26.90   15.20
 -11   5  -2    0.10   12.90
 -12  -5  -2    6.30   13.60
  12  -5   2   21.60   15.90
 -12   5  -2    8.70   14.40
  12   5   2   24.80   13.50
  12   5   2   19.30   15.20
 -12   5  -2   14.00   14.60
 -12  -6   2  117.49   23.60
  12  -6  -2  114.49   24.90
 -12   6   2  115.59   22.80
 -12   6   2  136.89   23.30
 -11  -6   2   31.70   16.50
  11  -6  -2   17.90   15.30
 -11   6   2   15.60   13.00
 -11   6   2   22.70   16.20
  11   6  -2   -5.80   15.00
  10  -6  -2  229.18   29.40
 -10  -6   2  286.67   31.90
 -10   6   2  218.08   24.50
 -10   6   2  218.68   27.70
  10   6  -2  267.37   35.90
   9  -6  -2  996.10   49.90
  -9  -6   2 1022.00   48.60
  -9   6   2  987.80   48.10
   9   6  -2 1065.79   44.00
   9   6  -2  927.71   55.99
   8  -6  -2  394.76   35.10
  -8  -6   2  384.16   33.10
   8   6  -2  356.16   40.80
   8   6  -2  394.36   26.20
  -8   6   2  440.86   35.30
   7  -6  -2    4.00   10.10
  -7  -6   2   10.70   11.40
  -7   6   2    7.30   10.30
   7   6  -2    8.00    8.70
   7   6  -2    7.40   13.90
   6  -6  -2  612.14   36.30
  -6  -6   2  611.94   35.50
   6   6  -2  724.33   46.70
   6   6  -2  602.74   31.60
  -6   6   2  682.03   36.20
   5  -6  -2  523.95   32.10
  -5  -6   2  458.05   30.30
   5   6  -2  530.25   40.00
   5   6  -2  513.85   28.70
  -5   6   2  524.05   31.50
   4  -6  -2   28.20   11.80
  -4  -6   2   23.00   11.90
   4  -6  -2   11.40    8.50
   4   6  -2   33.10   10.80
  -4   6   2   16.00    9.80
   4   6  -2   23.50   15.60
   3  -6  -2  202.58   23.00
   3  -6  -2  275.87   24.80
  -3  -6   2  210.18   23.00
   3   6  -2  147.59   23.50
  -3   6   2  227.88   23.00
   3   6  -2  178.18   19.70
   2  -6  -2  455.75   29.40
  -2  -6   2  521.15   30.30
   2  -6  -2  440.16   27.90
   2   6  -2  488.65   28.20
  -2   6   2  450.05   28.80
   2   6  -2  473.75   35.00
   1  -6  -2   -2.40    8.20
  -1  -6   2    5.30    8.90
   1  -6  -2   11.00    8.90
   1   6  -2    8.60   11.00
   1   6  -2   -1.40    7.00
  -1   6   2    5.50    8.20
   0  -6  -2  738.33   40.80
   0  -6  -2  733.13   35.30
   0  -6   2  801.12   37.70
   0   6   2  706.33   35.30
   0   6  -2  748.63   35.70
   0   6  -2  708.53   39.70
   1  -6   2  385.26   26.70
  -1  -6  -2  364.16   25.70
  -1   6  -2  385.56   27.40
  -1   6  -2  357.86   25.10
   1   6   2  379.56   25.80
   1   6   2  366.36   33.90
   2  -6   2  509.45   30.80
  -2  -6  -2  458.35   27.60
   2   6   2  489.45   29.20
  -2   6  -2  467.35   28.60
  -2   6  -2  463.45   29.00
   2   6   2  457.75   35.20
   3  -6   2   19.40   11.10
  -3  -6  -2   25.50   11.00
   3   6   2   37.30   16.50
  -3   6  -2   22.20   11.20
   3   6   2   10.20   10.20
   4  -6   2  551.34   33.50
  -4  -6  -2  541.25   30.70
  -4   6  -2  565.74   33.20
   4   6   2  514.75   30.50
   4   6   2  578.74   40.80
   5  -6   2   40.90   13.50
  -5  -6  -2   34.60   12.10
   5   6   2   57.79   14.30
   5   6   2   36.00   16.00
  -5   6  -2   32.20   12.20
   6  -6   2    2.80    9.80
  -6  -6  -2   16.50   11.60
   6   6   2   40.10   13.90
  -6   6  -2   22.10   12.50
   6   6   2    4.10   14.30
  -7  -6  -2  508.45   32.00
   7  -6   2  463.25   33.30
  -7   6  -2  426.66   36.20
   7   6   2  507.85   40.30
   7   6   2  475.75   31.10
  -8  -6  -2  328.47   30.20
   8  -6   2  364.56   33.70
  -8   6  -2  419.06   47.40
  -8   6  -2  290.57   31.20
   8   6   2  390.66   40.00
   8   6   2  458.95   30.90
   9  -6   2   75.49   18.10
  -9  -6  -2   56.49   17.30
  -9   6  -2   85.59   19.00
  -9   6  -2   60.69   17.30
   9   6   2   42.40   18.40
   9   6   2   42.50   15.40
  10  -6   2   55.69   18.20
 -10  -6  -2   54.39   17.90
 -10   6  -2   52.39   18.20
 -10   6  -2   52.49   17.00
  10   6   2   26.30   14.30
  10   6   2   27.20   17.90
  -9  -7   2  -10.10   13.20
   9  -7  -2    0.30   12.50
  -9   7   2    8.20   13.50
   9   7  -2   21.10   19.10
   8  -7  -2  120.89   22.10
  -8  -7   2   98.59   21.10
   8   7  -2   58.99   22.50
   8   7  -2  101.29   17.60
  -8   7   2  151.88   24.80
   7  -7  -2  131.89   22.60
  -7  -7   2  166.28   24.50
  -7   7   2  186.08   25.40
   7   7  -2  171.98   31.50
   7   7  -2  170.88   22.30
  -6  -7   2  209.08   25.80
   6  -7  -2  175.18   24.90
   6   7  -2  185.98   23.10
  -6   7   2  138.69   21.70
   6   7  -2  189.58   33.30
  -5  -7   2   25.70   13.60
   5  -7  -2   66.59   17.30
   5   7  -2   66.19   14.50
   5   7  -2   62.89   22.10
  -5   7   2   26.60   13.30
  -4  -7   2  268.37   28.20
   4  -7  -2  221.48   25.90
  -4   7   2  251.27   28.00
   4   7  -2  201.58   23.40
   4   7  -2  250.47   34.80
  -3  -7   2   84.29   17.90
   3  -7  -2  120.89   18.80
   3  -7  -2  108.99   19.20
  -3   7   2  106.89   19.10
   3   7  -2  117.39   19.10
   3   7  -2   72.29   22.20
   2  -7  -2   -6.70    9.20
   2  -7  -2   -5.60   10.50
  -2  -7   2    1.10   10.70
   2   7  -2    0.40   14.20
   2   7  -2   -5.30    8.70
  -2   7   2    7.60    9.30
  -1  -7   2  189.78   24.30
   1  -7  -2  164.18   23.50
   1  -7  -2  167.78   22.10
   1   7  -2  166.98   25.90
  -1   7   2  184.18   23.40
   1   7  -2  168.68   21.10
   0  -7  -2  207.28   27.50
   0  -7   2  188.28   23.50
   0  -7  -2  203.28   24.60
   0   7   2  193.18   23.60
   0   7  -2  233.28   25.10
   0   7  -2  244.58   29.00
   1  -7   2    2.60   10.00
  -1  -7  -2    6.30   12.70
  -1  -7  -2   -2.20   10.30
   1   7   2   -5.80    9.20
  -1   7  -2   20.90   12.70
  -1   7  -2   -7.60    8.40
  -2  -7  -2   33.20   15.80
   2  -7   2   86.39   18.30
  -2  -7  -2   48.50   14.60
  -2   7  -2   64.19   16.00
   2   7   2   65.59   14.90
   3  -7   2  264.67   29.20
  -3  -7  -2  266.47   27.30
  -3   7  -2  237.48   27.00
   3   7   2  265.57   35.00
   3   7   2  312.67   30.00
  -4  -7  -2   76.99   17.40
   4  -7   2   56.69   16.70
   4   7   2   65.49   16.50
   4   7   2  117.29   26.10
  -4   7  -2   54.09   16.40
   5  -7   2   -1.70   11.70
  -5  -7  -2   15.40   13.10
   5   7   2  -15.50   13.90
  -5   7  -2   30.40   14.50
   5   7   2   15.70   12.20
   6  -7   2  130.29   22.70
  -6  -7  -2  162.28   23.00
  -6   7  -2  116.99   22.40
   6   7   2   68.39   23.40
   6   7   2   97.99   19.00
  -7  -7  -2  138.89   22.30
   7  -7   2   71.09   18.90
  -7   7  -2   97.09   20.60
   7   7   2  115.79   28.10
   7   7   2   89.39   18.60
  -8  -7  -2    8.70   13.90
   8  -7   2   23.00   14.00
   8   7   2    8.50   13.50
  -8   7  -2    2.80   13.70
   8   7   2   10.40   18.90
   5  -8  -2    6.00   13.70
  -5  -8   2    5.80   12.80
  -5   8   2    4.70   13.50
   5   8  -2   19.00   12.20
   5   8  -2   16.50   20.20
  -4  -8   2   -2.80   13.00
   4  -8  -2   13.10   14.30
   4   8  -2  -13.50   17.80
  -4   8   2   21.50   14.20
   4   8  -2   24.20   13.00
   3  -8  -2    6.20   13.00
  -3  -8   2   24.90   14.70
   3   8  -2   11.30   19.80
   3   8  -2  -10.40   10.70
  -3   8   2   24.70   15.00
   2  -8  -2    0.10   12.80
  -2  -8   2  -15.70   11.40
   2  -8  -2   10.40   14.00
  -2   8   2  -13.70   11.30
   2   8  -2   27.10   19.10
   2   8  -2  -16.80    9.90
  -1  -8   2    1.00   11.70
   1  -8  -2  -10.10   11.90
   1  -8  -2  -13.00   11.60
   1   8  -2    2.90   11.50
   1   8  -2   -0.70   14.80
  -1   8   2   -2.70   11.70
   0  -8  -2    1.00   11.90
   0  -8  -2    3.70   12.90
   0  -8   2   18.60   13.90
   0   8   2   10.80   12.20
   0   8  -2   10.90   12.20
  -1  -8  -2   71.09   18.80
  -1  -8  -2   23.80   17.80
   1  -8   2   32.50   16.00
  -1   8  -2   31.30   14.70
   1   8   2   12.90   13.50
   2  -8   2   -5.80   12.20
  -2  -8  -2    5.10   15.80
  -2  -8  -2    7.50   14.00
   2   8   2    0.40   12.10
  -2   8  -2   13.30   12.00
  -3  -8  -2   -5.60   13.00
   3  -8   2  -12.90   11.70
  -3  -8  -2    1.90   16.20
  -3   8  -2   -8.00   10.40
   3   8   2   18.30   14.30
   4  -8   2  -18.60   10.70
  -4  -8  -2   16.90   14.20
  -4  -8  -2    6.70   15.80
  -4   8  -2   10.80   13.50
   4   8   2   16.10   13.10
 -17   0   3  -25.40   14.10
  17   0  -3   -6.60   13.50
  16   0  -3   -0.50   12.80
 -16   0   3   28.20   17.40
  15   0  -3    5.00   11.90
 -15   0   3    2.80   14.00
 -14   0   3    1.00   12.70
  14   0  -3   -4.30    9.60
 -13   0   3    8.70   11.50
  13   0  -3   -0.40    9.50
  12   0  -3    5.70    5.60
 -12   0   3   -5.10    8.90
  12   0  -3    0.10    9.10
  11   0  -3   -0.70    4.50
 -11   0   3    6.10    8.60
  11   0  -3    8.00    8.50
 -11   0   3   -3.60    4.50
 -10   0   3   -2.50    3.90
  10   0  -3    3.10    6.80
 -10   0   3    7.20    7.10
  10   0  -3    0.90    4.20
  -9   0   3    0.30    3.50
   9   0  -3   -3.90    5.30
   9   0  -3    1.70    3.70
  -9   0   3   -6.00    4.80
   8   0  -3   -1.20    3.30
  -8   0   3   -6.10    3.90
  -8   0   3    0.10    3.00
   8   0  -3    3.80    5.80
   7   0  -3   -1.40    4.10
  -7   0   3   -3.40    3.70
  -7   0   3    0.70    2.40
   7   0  -3   -1.00    3.20
   6   0  -3   -4.40    2.40
  -6   0   3    1.70    4.00
  -6   0   3    1.10    2.00
   6   0  -3   -0.70    3.90
  -5   0   3   -4.50    2.80
   5   0  -3   -0.80    3.60
   5   0  -3   -3.10    2.40
  -5   0   3   -2.00    1.30
  -4   0   3    0.40    1.00
  -4   0   3    2.00    2.60
   4   0  -3    3.50    2.70
   4   0  -3   -1.10    2.60
   3   0  -3   -2.00    2.80
   3   0  -3   -5.10    2.20
  -3   0   3   -1.20    2.70
  -3   0   3   -1.90    1.00
   2   0  -3   -1.30    2.30
  -2   0   3    0.20    1.40
  -2   0   3   -1.00    2.00
   2   0  -3   -0.90    1.90
   1   0  -3   -1.70    2.00
   1   0  -3   -0.30    1.10
  -1   0   3   -2.20    1.40
  -1   0   3    1.60    1.90
   0   0  -3   -2.60    1.90
   0   0   3   -0.60    0.90
   0   0   3   -1.00    2.20
   0   0   3   -2.60    1.70
   1   0   3   -2.00    1.60
   1   0   3    0.10    1.20
  -1   0  -3   -0.60    2.00
   1   0   3   -5.90    2.00
   2   0   3    4.80    3.40
  -2   0  -3   -1.30    2.30
   2   0   3    0.60    2.10
   2   0   3   -3.60    1.60
  -3   0  -3   -1.60    2.50
   3   0   3   -2.30    3.20
   3   0   3    2.30    2.70
   3   0   3    0.60    2.60
  -4   0  -3   -3.50    3.20
   4   0   3   -1.20    3.10
  -4   0  -3   -3.30    2.60
   4   0   3   -2.40    2.70
  -5   0  -3   -2.90    3.50
   5   0   3    3.50    3.90
  -5   0  -3   -1.40    3.20
   5   0   3    0.70    3.40
   6   0   3    2.40    4.20
  -6   0  -3    1.40    4.00
   6   0   3    6.10    4.70
  -6   0  -3    2.40    4.70
  -7   0  -3    2.50    5.20
   7   0   3    4.70    5.20
  -7   0  -3    5.10    4.40
   7   0   3    2.20    5.30
  -8   0  -3    7.10    5.10
  -8   0  -3   10.00    7.00
   8   0   3    1.50    5.60
   8   0   3    0.40    5.80
   9   0   3   -3.80    5.80
  -9   0  -3    2.60    7.30
  -9   0  -3    0.90    5.30
   9   0   3    1.00    6.30
  10   0   3   -9.00    6.70
 -10   0  -3    4.80    8.40
  10   0   3   -7.60    6.80
  11   0   3    4.90    8.70
  11   0   3    2.10    8.30
 -11   0  -3    9.50    8.90
 -12   0  -3  -12.00    8.30
  12   0   3   -3.30    8.90
  12   0   3   -0.70    8.80
 -13   0  -3   -4.30    9.20
  13   0   3    8.80   12.20
  13   0   3   -7.10    9.20
  14   0   3   13.40   13.00
  14   0   3  -12.60   10.60
 -14   0  -3    0.60   10.60
 -15   0  -3   -6.10   11.40
  15   0   3    7.50   12.90
  15   0   3   20.30   14.00
 -17  -1   3  113.79   25.60
  17  -1  -3   66.29   20.70
  17   1  -3   80.59   21.70
 -17   1   3   62.49   21.90
  16  -1  -3  252.77   30.80
 -16  -1   3  251.27   31.20
 -16   1   3  289.27   34.60
  16   1  -3  288.37   32.50
  15  -1  -3    1.60   12.40
 -15  -1   3   10.30   14.00
 -15   1   3    3.50   14.40
  15   1  -3   17.50   13.30
 -14  -1   3  207.88   25.60
  14  -1  -3  277.67   29.40
 -14   1   3  255.67   28.70
  14   1  -3  229.08   27.40
  14   1  -3  232.48   24.50
 -13  -1   3 1034.80   47.70
  13  -1  -3 1149.39   50.09
  13   1  -3 1139.19   49.90
 -13   1   3 1174.28   51.39
  13   1  -3 1148.19   46.50
  12  -1  -3  929.71   43.20
 -12  -1   3  932.21   41.70
  12   1  -3 1029.00   45.10
 -12   1   3  950.80   36.40
  12   1  -3 1020.50   41.70
 -12   1   3  928.91   43.60
  11  -1  -3    4.20    8.00
 -11  -1   3   23.20    9.60
  11  -1  -3    1.80    4.00
 -11  -1   3   11.50    5.90
  11   1  -3   -0.50    7.80
 -11   1   3    9.30    6.10
 -11   1   3    6.80    9.10
  11   1  -3    9.20    6.60
 -10  -1   3 1825.92   57.69
 -10  -1   3 1830.02   50.49
  10  -1  -3 1884.11   61.59
  10  -1  -3 1810.02   50.99
 -10   1   3 1745.33   58.89
 -10   1   3 1819.52   52.29
  10   1  -3 1802.72   60.49
  10   1  -3 1835.72   58.49
  -9  -1   3  649.64   28.10
   9  -1  -3  625.24   23.60
   9  -1  -3  591.44   29.40
  -9  -1   3  641.14   22.70
  -9   1   3  679.23   24.40
   9   1  -3  607.14   28.30
   9   1  -3  634.34   30.00
  -9   1   3  643.24   29.30
  -8  -1   3  839.12   30.60
   8  -1  -3  852.41   34.00
  -8  -1   3  812.42   25.60
   8  -1  -3  829.92   27.20
  -8   1   3  849.22   32.20
   8   1  -3  789.22   32.60
  -8   1   3  823.22   26.70
   8   1  -3  812.52   32.10
  -7  -1   3 1586.24   45.20
   7  -1  -3 1501.65   48.70
   7  -1  -3 1526.35   42.20
  -7   1   3 1581.14   41.40
   7   1  -3 1581.44   48.30
   7   1  -3 1528.25   39.80
  -7   1   3 1530.25   46.40
   7   1  -3 1554.64   47.60
  -6  -1   3 6752.02  154.88
   6  -1  -3 6780.02  159.78
   6  -1  -3 6883.81  153.18
   6   1  -3 6769.42  149.39
  -6   1   3 6731.73  151.48
  -6   1   3 6876.91  157.08
   6   1  -3 6547.24  158.28
   6   1  -3 6900.11  158.58
   5  -1  -3    8.80    4.60
  -5  -1   3    9.00    3.80
   5  -1  -3    2.80    2.70
   5   1  -3    7.20    1.90
   5   1  -3    6.40    4.30
  -5   1   3    6.00    3.90
   5   1  -3    2.00    3.50
  -5   1   3    3.00    2.50
   4  -1  -3  324.47   14.80
   4  -1  -3  324.27   12.90
  -4  -1   3  311.67   12.50
   4   1  -3  305.37   14.10
  -4   1   3  318.97   11.50
   4   1  -3  321.27   15.40
  -4   1   3  303.17   13.30
   4   1  -3  320.67    9.20
   3  -1  -3 1600.34   41.20
  -3  -1   3 1509.05   38.90
   3  -1  -3 1626.44   40.80
   3   1  -3 1568.64   43.10
   3   1  -3 1589.64   36.00
  -3   1   3 1542.35   38.30
   3   1  -3 1578.84   40.90
  -3   1   3 1520.35   39.80
  -2  -1   3 2509.75   59.89
   2  -1  -3 2534.65   60.99
   2  -1  -3 2541.95   59.19
  -2  -1   3 2483.75   58.29
   2   1  -3 2473.15   56.89
   2   1  -3 2520.45   62.29
  -2   1   3 2491.65   58.69
  -2   1   3 2567.04   59.29
   1  -1  -3 1560.14   36.50
  -1  -1   3 1533.35   38.30
   1  -1  -3 1506.65   40.50
  -1  -1   3 1519.25   37.60
  -1   1   3 1583.14   38.70
   1   1  -3 1507.55   37.70
   1   1  -3 1553.24   40.30
  -1   1   3 1579.54   37.80
   0  -1  -3 4314.47  100.89
   0  -1   3 4362.46   97.09
   0  -1   3 4398.76   97.79
   0  -1  -3 4291.77   94.19
   0   1   3 4277.97   98.79
   0   1  -3 4292.57   98.59
   0   1   3 4337.17   96.89
   0   1  -3 4303.07   98.39
  -1  -1  -3 2289.47   50.99
  -1  -1  -3 2247.58   57.89
   1  -1   3 2250.67   55.29
   1  -1   3 2288.87   54.09
   1   1   3 2228.28   53.89
   1   1   3 2316.17   56.59
  -1   1  -3 2234.08   56.49
  -1   1  -3 2282.87   53.69
  -2  -1  -3  856.11   28.30
   2  -1   3  861.71   26.90
   2  -1   3  854.21   24.80
   2   1   3  868.51   27.10
  -2   1  -3  841.82   27.60
   2   1   3  889.81   22.60
  -2   1  -3  872.61   23.00
   2   1   3  843.72   25.20
   3  -1   3 6622.84  152.88
   3  -1   3 6663.23  148.99
  -3  -1  -3 6507.75  153.18
   3   1   3 6483.65  150.18
   3   1   3 6477.75  151.78
  -3   1  -3 6568.44  153.38
  -3   1  -3 6791.82  144.79
   3   1   3 6639.54  146.49
  -4  -1  -3 2933.81   75.59
   4  -1   3 3052.19   76.69
   4  -1   3 2866.31   72.09
   4   1   3 2884.71   73.79
  -4   1  -3 2834.82   65.89
   4   1   3 2873.31   69.99
  -4   1  -3 2900.61   76.19
   4   1   3 2749.23   74.19
   5  -1   3   41.00    8.80
   5  -1   3   39.60    7.20
  -5   1  -3   43.80    8.70
   5   1   3   39.40    7.80
  -5   1  -3   38.50    4.50
   5   1   3   48.50    8.60
   5   1   3   30.70    7.30
   5   1   3   49.80    7.40
   6  -1   3  590.04   28.40
   6  -1   3  593.84   25.30
  -6   1  -3  628.94   18.50
   6   1   3  604.04   27.30
   6   1   3  618.14   24.50
   6   1   3  667.03   27.80
   6   1   3  632.54   26.40
  -6   1  -3  570.64   27.00
   7  -1   3 1020.40   37.50
   7  -1   3 1048.60   41.00
   7   1   3 1019.90   38.70
  -7   1  -3 1028.80   28.10
   7   1   3 1073.79   40.00
   7   1   3 1042.00   36.30
  -7   1  -3 1002.30   39.00
   7   1   3 1019.80   37.00
   8  -1   3    9.60    7.70
   8  -1   3   21.50    8.90
   8   1   3   11.50    7.00
   8   1   3    8.90    7.10
  -8   1  -3   -1.90    6.10
   8   1   3   -1.50    4.80
   8   1   3    1.10    6.40
   9  -1   3  105.59   17.00
   9  -1   3  103.99   14.90
  -9  -1  -3   83.39   13.50
  -9   1  -3  110.69   16.10
   9   1   3  112.59   16.00
   9   1   3  107.59   14.50
  10  -1   3  694.63   34.50
  10  -1   3  733.43   37.70
 -10  -1  -3  660.13   34.00
 -10  -1  -3  758.12   33.70
 -10   1  -3  770.62   36.90
  10   1   3  718.13   35.80
  10   1   3  745.73   34.30
  11  -1   3   81.89   16.60
 -11  -1  -3   86.49   15.70
  11  -1   3   99.99   17.20
  11   1   3  101.09   16.30
 -11   1  -3   94.09   16.60
  11   1   3   85.39   15.90
 -12  -1  -3    4.80    8.90
  12  -1   3   -9.40    7.60
  12  -1   3   -8.70    8.70
  12   1   3   21.30   11.40
  12   1   3  -16.00    8.20
 -12   1  -3   14.80   11.50
 -13  -1  -3  399.36   28.90
  13  -1   3  317.37   32.20
  13  -1   3  363.86   31.80
 -13   1  -3  353.06   32.10
  13   1   3  365.06   30.90
  13   1   3  368.96   32.90
  14  -1   3  232.28   27.70
  14  -1   3  175.78   25.50
 -14  -1  -3  202.58   25.10
  14   1   3  183.78   25.60
  14   1   3  227.28   26.00
 -14   1  -3  263.17   28.60
  15  -1   3   11.10   13.70
  15  -1   3   -4.00   12.10
  15   1   3    3.70   13.10
 -15   1  -3    0.40   12.10
  15   1   3    1.80   12.90
 -16  -2   3   14.00   15.20
  16  -2  -3   17.30   15.20
  16   2  -3   13.70   15.20
 -16   2   3   24.10   16.20
 -15  -2   3  355.06   32.70
  15  -2  -3  370.36   36.20
  15   2  -3  422.26   31.50
 -15   2   3  303.37   33.50
  15   2  -3  430.36   39.30
  14  -2  -3  176.78   25.60
 -14  -2   3  188.08   23.70
  14   2  -3  167.28   24.80
 -14   2   3  148.89   23.60
  14   2  -3  158.38   23.00
 -13  -2   3    3.70   10.60
  13  -2  -3    5.50   10.20
  13   2  -3    3.00    8.20
 -13   2   3    4.80    7.90
 -13   2   3   24.70   12.80
  13   2  -3    4.40   10.70
 -12  -2   3  244.38   23.40
  12  -2  -3  251.27   26.40
  12   2  -3  246.68   25.80
 -12   2   3  264.07   19.50
  12   2  -3  244.18   26.20
 -12   2   3  240.58   25.80
 -11  -2   3  524.35   27.40
  11  -2  -3  498.25   30.50
 -11   2   3  466.75   24.60
  11   2  -3  481.55   30.40
  11   2  -3  521.25   30.40
 -11   2   3  475.45   29.40
  10  -2  -3   37.90   11.20
 -10  -2   3   54.79   11.00
  10   2  -3   49.00   12.20
 -10   2   3   57.09   10.00
  10   2  -3   57.59   12.70
  10   2  -3   65.49    9.00
 -10   2   3   74.49   14.00
   9  -2  -3 1133.29   43.70
   9  -2  -3 1070.89   31.30
  -9  -2   3 1043.40   36.70
   9   2  -3 1024.60   41.10
   9   2  -3 1056.99   42.70
   9   2  -3 1097.89   33.40
  -9   2   3 1029.60   40.20
  -9   2   3 1045.90   35.90
  -8  -2   3 1192.58   38.10
   8  -2  -3 1214.28   43.70
   8  -2  -3 1185.28   33.90
  -8   2   3 1184.68   37.50
   8   2  -3 1195.78   44.70
   8   2  -3 1200.88   34.70
   8   2  -3 1236.38   43.10
  -8   2   3 1206.08   41.60
   7  -2  -3  609.84   27.20
  -7  -2   3  610.24   22.70
   7  -2  -3  560.84   19.90
   7   2  -3  599.44   26.50
   7   2  -3  590.44   19.70
  -7   2   3  590.94   25.10
   7   2  -3  574.94   27.90
  -7   2   3  632.24   23.00
   6  -2  -3 2119.19   60.39
   6  -2  -3 2129.59   53.29
  -6  -2   3 2122.89   54.59
   6   2  -3 2147.69   52.09
   6   2  -3 2160.68   63.49
  -6   2   3 2062.79   57.69
   6   2  -3 2124.49   59.79
  -6   2   3 2063.69   55.19
  -5  -2   3   45.30    5.90
   5  -2  -3   48.80    6.20
   5  -2  -3   56.89    9.10
  -5  -2   3   39.20    7.10
   5   2  -3   47.90    5.40
  -5   2   3   51.19    7.30
   5   2  -3   45.90    8.90
  -5   2   3   54.69    7.00
   4  -2  -3  417.56   18.10
  -4  -2   3  441.96   15.00
   4  -2  -3  428.76   16.60
  -4  -2   3  420.26   18.40
  -4   2   3  441.46   17.10
   4   2  -3  458.05   15.00
   4   2  -3  419.46   20.90
  -4   2   3  448.76   17.10
   3  -2  -3    4.50    3.50
   3  -2  -3   20.80    4.70
  -3  -2   3   22.60    5.20
  -3  -2   3   22.20    3.50
  -3   2   3   16.00    3.90
  -3   2   3   15.40    4.10
   3   2  -3   14.70    3.60
   3   2  -3    8.50    4.70
  -2  -2   3 2080.69   53.69
  -2  -2   3 2113.49   48.80
   2  -2  -3 2062.79   51.89
   2  -2  -3 2029.70   53.99
   2   2  -3 2031.00   56.49
  -2   2   3 2095.99   52.89
   2   2  -3 2036.00   50.89
  -2   2   3 2064.19   49.99
   1  -2  -3  856.21   28.10
   1  -2  -3  841.72   24.30
  -1  -2   3  822.02   25.90
  -1  -2   3  824.72   22.80
  -1   2   3  851.41   22.80
  -1   2   3  843.32   26.20
   1   2  -3  816.22   25.10
   1   2  -3  868.61   28.40
   0  -2  -3  381.66   13.20
   0  -2   3  384.66   13.50
   0  -2  -3  316.47   16.40
   0  -2   3  344.27   14.80
   0   2   3  368.16   12.00
   0   2  -3  369.56   15.10
   0   2  -3  363.76   15.90
   0   2   3  344.57   15.10
   1  -2   3  608.24   21.80
   1  -2   3  667.13   21.70
  -1  -2  -3  636.14   25.80
  -1  -2  -3  682.73   19.90
   1   2   3  690.23   19.10
  -1   2  -3  648.04   23.00
  -1   2  -3  640.24   21.80
   1   2   3  670.03   23.20
   2  -2   3 2483.05   61.79
  -2  -2  -3 2486.15   58.49
   2  -2   3 2355.76   62.09
  -2   2  -3 2418.06   58.49
   2   2   3 2372.16   57.89
   2   2   3 2405.26   66.79
   2   2   3 2291.97   62.19
  -2   2  -3 2439.86   63.49
   3  -2   3  620.64   23.50
   3  -2   3  671.53   25.60
  -3  -2  -3  695.83   21.60
   3   2   3  690.83   28.30
  -3   2  -3  638.84   19.20
  -3   2  -3  648.54   25.50
   3   2   3  679.43   22.30
   3   2   3  655.43   24.60
   4  -2   3  162.88   11.80
  -4  -2  -3  164.98   10.10
   4  -2   3  162.38   14.80
   4   2   3  184.08   13.00
   4   2   3  163.98   16.60
   4   2   3  156.18   10.80
  -4   2  -3  185.08   13.70
   5  -2   3  860.21   34.20
   5  -2   3  831.52   30.80
   5   2   3  815.92   31.20
  -5   2  -3  869.31   33.30
   5   2   3  838.72   28.40
   5   2   3  874.81   34.80
   5   2   3  850.31   30.10
   6  -2   3  225.88   15.80
   6  -2   3  242.78   21.70
   6   2   3  278.57   15.60
   6   2   3  222.38   16.40
   6   2   3  241.68   18.20
   6   2   3  201.28   14.90
  -6   2  -3  213.68   19.20
   7  -2   3  684.83   33.30
   7  -2   3  732.23   31.20
  -7   2  -3  704.53   32.60
   7   2   3  743.43   29.40
   7   2   3  696.13   32.40
   7   2   3  770.02   32.40
   7   2   3  712.43   30.20
   8  -2   3   74.49   12.90
   8  -2   3   91.69   15.60
   8   2   3  103.09   14.70
   8   2   3   96.79   15.10
   8   2   3   89.99   13.40
  -8   2  -3   67.39   13.10
   8   2   3   75.59   11.90
   9  -2   3 1816.22   62.99
   9  -2   3 1753.22   59.49
   9   2   3 1773.82   60.19
   9   2   3 1713.33   56.39
  -9   2  -3 1768.62   61.79
   9   2   3 1670.33   58.99
   9   2   3 1690.33   57.39
  10  -2   3    0.20    9.30
  10  -2   3    7.50    9.50
  10   2   3    3.80    9.50
  10   2   3   12.10    8.10
  10   2   3   25.10   10.20
  10   2   3    3.30    7.70
 -10   2  -3   13.20   10.10
  11  -2   3   51.59   14.40
  11  -2   3  122.09   19.10
  11   2   3   73.59   15.50
  11   2   3   64.29   13.60
 -11   2  -3   68.59   16.50
  11   2   3   81.69   15.60
  11   2   3   67.79   14.60
 -12  -2  -3  290.87   27.80
 -12  -2  -3  297.17   42.80
  12  -2   3  359.36   34.30
  12  -2   3  272.57   28.00
  12   2   3  283.17   27.50
 -12   2  -3  310.37   31.40
  12   2   3  229.68   24.80
  13  -2   3  250.67   28.60
  13  -2   3  212.18   27.00
 -13  -2  -3  221.78   25.50
 -13   2  -3  255.67   30.10
  13   2   3  252.57   27.30
  13   2   3  335.27   30.60
  14  -2   3   15.40   14.70
  14  -2   3   30.90   15.10
 -14  -2  -3   24.60   14.20
  14   2   3   50.49   15.80
  14   2   3    9.70   13.40
 -14   2  -3   15.90   14.00
  16  -3  -3   -7.10   12.20
 -16   3   3   14.30   16.40
  16   3  -3   14.20   15.60
  16   3  -3   -2.90   10.90
 -15  -3   3  -16.80   11.40
  15  -3  -3   -3.00   12.70
  15   3  -3   -7.70   10.40
  15   3  -3  -12.30   13.70
 -15   3   3   -8.80   13.40
  14  -3  -3   43.00   16.20
 -14  -3   3   27.50   13.20
  14   3  -3   22.80   15.00
  14   3  -3   44.40   15.20
 -14   3   3   37.30   17.70
  13  -3  -3   -2.60   10.60
 -13  -3   3   -9.50    9.60
  13   3  -3   -2.00   10.90
  13   3  -3    0.60    9.80
 -13   3   3  -22.80    9.70
 -13   3   3    1.00    9.20
  12  -3  -3   20.20   12.40
 -12  -3   3   10.20    9.70
  12   3  -3    2.20    9.20
 -12   3   3    7.20    8.50
 -12   3   3   11.50   10.70
  12   3  -3   17.90   12.50
  11  -3  -3    8.90   10.30
 -11  -3   3   11.90    8.30
  11   3  -3    4.70   10.10
 -11   3   3  -10.80    5.90
  11   3  -3   -4.60    7.10
 -11   3   3   -8.00    9.30
 -10  -3   3   14.70    8.00
  10  -3  -3   27.30   11.70
 -10   3   3    8.10    7.10
 -10   3   3    2.60    8.50
  10   3  -3   10.40    8.90
  10   3  -3   22.70    9.80
  10   3  -3    8.60    9.50
  -9  -3   3    4.40    6.20
  -9  -3   3   20.70    9.10
   9  -3  -3    6.00    8.20
  -9   3   3    6.70    6.20
   9   3  -3   12.80    5.30
  -9   3   3    8.80    7.50
   9   3  -3    9.60    8.60
  -8  -3   3  116.59   11.80
  -8  -3   3  108.49   15.00
   8  -3  -3  108.59    8.20
   8  -3  -3  110.69   15.10
   8   3  -3   74.39   14.20
  -8   3   3  127.89   15.20
   8   3  -3  100.89   10.60
  -8   3   3  115.59   13.30
  -7  -3   3   62.89    8.20
   7  -3  -3   59.79   11.40
   7  -3  -3   67.89    7.60
  -7  -3   3   67.89   11.40
  -7   3   3   58.39    9.90
  -7   3   3   66.49   10.10
   7   3  -3   66.19   13.30
   7   3  -3   58.69    7.90
   6  -3  -3   92.09   12.40
  -6  -3   3   58.19    7.10
  -6  -3   3   71.29   11.50
   6  -3  -3   59.79    7.50
  -6   3   3   57.79    9.00
  -6   3   3   80.79   10.00
   6   3  -3   56.39    7.50
   6   3  -3   43.10   10.80
   5  -3  -3    1.80    3.40
   5  -3  -3   -3.20    4.20
  -5  -3   3    4.70    4.90
  -5  -3   3    0.70    2.80
  -5   3   3    4.50    3.60
   5   3  -3   -0.30    3.40
   5   3  -3   -4.40    4.90
  -5   3   3   -0.80    3.70
   4  -3  -3   80.89    9.20
  -4  -3   3   81.69    6.40
  -4  -3   3   61.49    9.30
   4  -3  -3   82.39   10.60
   4   3  -3   82.59    8.60
  -4   3   3   73.29    9.50
   4   3  -3   72.39   12.60
  -4   3   3   84.79    8.80
  -3  -3   3   87.29   10.50
  -3  -3   3   89.39    5.60
   3  -3  -3  109.29   11.50
   3  -3  -3   89.59   10.20
  -3   3   3   93.79    8.20
  -3   3   3  104.49   10.80
   3   3  -3   82.29   12.10
   3   3  -3   86.89    9.20
  -2  -3   3   32.30    4.00
   2  -3  -3   31.90    7.00
  -2  -3   3   32.40    6.60
   2  -3  -3   28.30    6.10
  -2   3   3   31.80    4.60
   2   3  -3   24.90    5.40
   2   3  -3   32.20    8.60
  -2   3   3   30.10    6.50
   1  -3  -3   75.59    8.40
   1  -3  -3   77.59   10.90
  -1  -3   3   69.39    9.10
  -1  -3   3   74.99    6.50
   1   3  -3   72.69    8.80
  -1   3   3   78.89    5.40
  -1   3   3   78.49    9.40
   1   3  -3   74.59   10.90
   0  -3  -3   97.49   12.50
   0  -3   3  123.59   12.30
   0  -3  -3  105.29    9.70
   0  -3   3  109.99    7.70
   0   3  -3  104.89   10.80
   0   3   3   96.09   10.30
   0   3   3  109.39    5.80
   0   3  -3   86.69   11.60
   1  -3   3   30.00    6.60
   1  -3   3   49.80    7.50
  -1  -3  -3   38.20    6.10
   1   3   3   39.00    4.20
  -1   3  -3   37.90    7.30
  -1   3  -3   37.90    7.50
   1   3   3   58.89    8.70
   1   3   3   57.09   10.20
  -2  -3  -3   76.59    8.50
   2  -3   3   87.19   10.70
   2  -3   3   68.49    9.20
  -2   3  -3   71.09    8.70
  -2   3  -3   85.19   10.70
   2   3   3   64.59   11.20
   2   3   3   88.79    7.20
   2   3   3   90.19   10.80
   3  -3   3   93.59   11.70
   3  -3   3  110.29   12.20
  -3  -3  -3  105.09   10.30
   3   3   3   97.29   11.80
   3   3   3  103.89    8.80
   3   3   3   88.99   13.90
  -3   3  -3  107.69    8.40
  -3   3  -3  126.39   13.80
   4  -3   3   27.60    7.30
  -4  -3  -3   50.29    7.80
   4  -3   3   48.50    9.30
  -4   3  -3   42.00    8.90
  -4   3  -3   48.10    5.20
   4   3   3   43.30    8.90
   4   3   3   54.79    7.40
   4   3   3   57.79   12.00
   5  -3   3  188.38   17.20
  -5  -3  -3  166.38   12.60
   5  -3   3  214.28   19.40
   5   3   3  215.78   22.00
   5   3   3  184.18   17.00
  -5   3  -3  212.28   19.30
   5   3   3  194.48   12.90
   6  -3   3  116.89   15.20
  -6  -3  -3   96.89   12.00
   6  -3   3  110.29   14.10
   6   3   3  106.39   11.90
  -6   3  -3  100.79   14.60
   6   3   3  107.79   13.40
   6   3   3   82.99   14.70
   7  -3   3  726.93   34.70
  -7  -3  -3  734.33   30.10
   7  -3   3  697.63   32.30
  -7   3  -3  731.73   34.70
   7   3   3  674.03   35.20
   7   3   3  710.73   29.10
   7   3   3  662.43   31.20
  -8  -3  -3  402.56   23.10
   8  -3   3  392.06   25.60
   8  -3   3  441.96   28.30
   8   3   3  471.95   27.00
   8   3   3  426.86   28.30
  -8   3  -3  486.35   29.10
   8   3   3  433.66   23.40
   9  -3   3  227.18   24.60
   9  -3   3  265.27   25.20
  -9  -3  -3  286.27   21.10
  -9   3  -3  315.97   29.20
   9   3   3  211.48   22.20
   9   3   3  261.17   22.80
   9   3   3  236.78   25.50
 -10  -3  -3  102.79   16.10
  10  -3   3   78.39   17.60
  10  -3   3  121.09   19.50
  10   3   3   73.49   16.00
  10   3   3   91.39   16.70
 -10   3  -3   71.09   17.30
  10   3   3   65.09   13.30
  11  -3   3    3.20   11.00
  11  -3   3   -4.80   10.10
 -11   3  -3    5.00   11.30
  11   3   3   -9.80    6.90
  11   3   3   -8.90    9.10
  11   3   3    2.10   10.40
  12  -3   3   -4.80   11.30
  12  -3   3   -4.40   11.40
  12   3   3    3.20   10.80
  12   3   3   13.20    9.70
 -12   3  -3   -6.20   11.80
  12   3   3   -8.00    8.90
  12   3   3   19.60   13.40
 -13  -3  -3   -3.20   14.50
  13  -3   3    4.00   12.40
  13  -3   3   -6.30   11.60
  13   3   3  -27.50    9.90
  13   3   3   16.80   13.50
 -13   3  -3   10.70   14.50
  13   3   3  -12.00    8.30
  14  -3   3   33.30   17.00
  14  -3   3   26.20   15.90
 -14   3  -3   26.90   16.70
 -15  -4   3   49.00   18.40
  15  -4  -3   25.30   16.20
  15   4  -3   91.79   22.10
 -15   4   3   50.39   19.20
 -14  -4   3  124.79   23.20
  14  -4  -3   80.89   19.90
  14   4  -3   95.99   22.40
 -14   4   3   98.79   21.40
 -14   4   3   96.09   21.40
 -13  -4   3   27.00   14.50
  13  -4  -3   17.20   14.10
 -13   4   3    2.40   13.00
  13   4  -3   16.00   13.20
 -13   4   3    4.60   11.50
  12  -4  -3  211.78   26.70
 -12  -4   3  175.28   24.50
  12   4  -3  147.09   24.70
 -12   4   3  205.98   23.20
 -12   4   3  155.68   22.90
 -11  -4   3  162.48   22.90
  11  -4  -3  200.08   25.50
 -11   4   3  137.79   19.40
  11   4  -3  161.08   24.60
 -11   4   3  120.29   17.70
 -10  -4   3    0.20    8.60
  10  -4  -3    4.60   10.00
  10   4  -3    9.80    6.20
  10   4  -3   -2.20    9.20
 -10   4   3   12.10    9.80
 -10   4   3   -3.10    7.60
   9  -4  -3  999.70   45.00
  -9  -4   3 1109.49   45.10
   9   4  -3 1078.59   36.90
  -9   4   3 1031.60   41.80
  -9   4   3 1090.49   42.20
   9   4  -3  984.90   49.00
   8  -4  -3  410.16   26.60
  -8  -4   3  422.96   26.10
   8   4  -3  456.35   21.70
  -8   4   3  448.16   24.30
  -8   4   3  441.86   25.10
   8   4  -3  409.36   30.10
  -7  -4   3   16.20    8.80
   7  -4  -3    9.50    7.90
   7  -4  -3   -3.60    3.50
  -7   4   3   -6.90    5.50
  -7   4   3    0.70    5.10
   7   4  -3    0.20    8.00
   7   4  -3   -3.20    4.80
  -6  -4   3    8.90    7.60
   6  -4  -3    5.60    4.80
   6  -4  -3   -1.30    6.10
  -6  -4   3    4.20    4.30
   6   4  -3   -1.10    8.00
   6   4  -3   -3.60    4.30
  -6   4   3    2.90    5.70
  -6   4   3    0.90    4.60
   5  -4  -3 1373.86   42.30
   5  -4  -3 1288.17   45.60
  -5  -4   3 1332.97   46.60
  -5  -4   3 1351.96   34.00
  -5   4   3 1301.07   40.00
  -5   4   3 1381.26   45.50
   5   4  -3 1394.66   54.69
   5   4  -3 1376.66   42.30
   4  -4  -3   13.00    5.80
  -4  -4   3   16.30    3.00
   4  -4  -3   13.10    7.00
  -4  -4   3    9.70    6.20
   4   4  -3   17.50    6.10
   4   4  -3   17.70    9.00
  -4   4   3   16.20    6.90
  -4   4   3   11.40    4.90
   3  -4  -3   36.20    8.50
  -3  -4   3   29.80    8.20
   3  -4  -3   47.60    9.30
   3   4  -3   33.80    7.30
  -3   4   3   30.40    7.80
  -3   4   3   32.40    5.30
   3   4  -3   26.20    9.70
  -2  -4   3   85.19   11.90
  -2  -4   3  104.39    6.20
   2  -4  -3  104.69   12.50
   2  -4  -3   91.69   12.60
  -2   4   3  108.09    7.00
  -2   4   3   80.09   11.20
   2   4  -3  103.39   15.50
   2   4  -3   99.79   11.40
   1  -4  -3 1168.78   37.70
  -1  -4   3 1084.89   31.20
  -1  -4   3 1171.98   40.10
   1  -4  -3 1182.18   42.80
  -1   4   3 1117.79   29.20
   1   4  -3 1234.48   45.90
   1   4  -3 1092.79   38.10
  -1   4   3 1177.78   39.70
   0  -4   3   80.39   11.70
   0  -4   3   48.50    6.50
   0  -4  -3   75.69   10.40
   0  -4  -3   74.49   12.80
   0   4  -3   57.19   11.40
   0   4   3   57.19    4.20
   0   4  -3   65.09   10.20
   0   4   3   65.59   10.30
  -1  -4  -3  499.95   22.20
   1  -4   3  511.45   24.40
   1  -4   3  482.05   20.50
   1   4   3  498.05   14.50
  -1   4  -3  486.85   24.90
   1   4   3  519.25   24.30
   1   4   3  483.05   28.10
  -1   4  -3  549.45   24.60
   2  -4   3 1054.69   38.50
   2  -4   3 1020.70   35.40
  -2  -4  -3 1029.20   35.00
  -2   4  -3 1107.99   37.40
   2   4   3 1078.69   31.00
   2   4   3  969.40   37.30
  -2   4  -3 1069.49   38.80
   2   4   3 1147.59   45.70
   3  -4   3  171.18   16.30
  -3  -4  -3  181.58   13.50
   3  -4   3  140.79   15.50
  -3   4  -3  169.98   12.50
   3   4   3  148.89   15.70
  -3   4  -3  171.58   17.30
   3   4   3  151.68   19.80
   3   4   3  150.48    8.50
   4  -4   3  100.29   13.80
  -4  -4  -3   95.19   12.10
   4  -4   3   76.99   12.20
  -4   4  -3   84.19   10.70
   4   4   3  102.19   17.10
   4   4   3  114.59   14.10
  -4   4  -3   86.09   13.70
   4   4   3   81.79    8.10
  -5  -4  -3  290.87   18.30
   5  -4   3  303.27   20.90
   5  -4   3  281.47   20.40
   5   4   3  306.07   28.90
   5   4   3  296.67   14.50
   5   4   3  271.07   19.90
  -5   4  -3  229.98   22.10
  -6  -4  -3   39.30    9.70
   6  -4   3   14.90    8.60
   6  -4   3   28.80   10.30
   6   4   3   28.30   11.30
   6   4   3   42.00   10.60
   6   4   3   41.90    9.10
  -6   4  -3   27.60   10.20
   7  -4   3   -4.00    6.80
   7  -4   3    0.90    8.30
  -7  -4  -3   -6.40    6.80
   7   4   3    0.20    7.00
   7   4   3   -2.70    8.50
  -7   4  -3   -6.30    8.00
   8  -4   3  869.41   40.80
  -8  -4  -3  867.21   37.50
   8  -4   3  930.41   43.30
   8   4   3  846.32   44.60
   8   4   3  965.20   40.20
  -8   4  -3  889.31   42.60
  -9  -4  -3   58.69   13.20
   9  -4   3  125.49   19.90
   9  -4   3   77.89   16.40
   9   4   3   94.39   16.50
  -9   4  -3   91.59   17.70
   9   4   3   74.59   17.80
 -10  -4  -3   87.49   16.20
  10  -4   3  102.39   19.20
  10  -4   3   88.49   18.90
  10   4   3  101.29   18.10
  10   4   3   76.79   18.70
 -10   4  -3   66.09   17.20
 -11  -4  -3    4.90   10.70
  11  -4   3   28.70   14.50
  11  -4   3   39.20   15.50
 -11   4  -3   44.00   16.20
  11   4   3   25.90   13.60
  11   4   3   47.60   15.80
  12  -4   3  425.66   37.30
  12  -4   3  362.76   35.90
  12   4   3  369.56   34.30
 -12   4  -3  345.27   35.70
  12   4   3  351.66   36.10
  13  -4   3   16.40   15.40
  13  -4   3    0.50   13.40
 -13  -4  -3   28.70   16.80
 -13   4  -3   38.30   16.40
  13   4   3   28.20   15.80
 -13  -5   3  556.14   40.10
  13  -5  -3  541.65   40.50
 -13   5   3  544.75   37.20
 -13   5   3  615.24   40.60
  13   5  -3  619.84   45.80
  12  -5  -3  217.68   30.20
 -12  -5   3  225.58   27.90
  12   5  -3  259.67   33.10
 -12   5   3  210.58   25.90
 -12   5   3  271.47   29.00
  11  -5  -3   55.39   16.90
 -11  -5   3  105.49   20.50
 -11   5   3   56.19   15.10
  11   5  -3   67.69   18.60
 -11   5   3   83.09   17.10
 -10  -5   3  211.28   25.00
  10  -5  -3  200.48   26.30
 -10   5   3  255.97   25.80
 -10   5   3  243.28   24.40
  10   5  -3  249.88   32.70
   9  -5  -3  205.68   25.20
  -9  -5   3  202.18   23.70
   9   5  -3  255.77   18.70
  -9   5   3  228.88   22.00
  -9   5   3  241.98   24.50
   9   5  -3  230.58   29.50
  -8  -5   3  102.69   17.60
   8  -5  -3  134.79   19.20
   8   5  -3  127.19   15.30
  -8   5   3  122.19   17.90
  -8   5   3  132.09   16.10
   8   5  -3   99.69   20.40
   7  -5  -3 1492.25   55.29
  -7  -5   3 1479.05   55.09
   7   5  -3 1465.25   64.49
  -7   5   3 1507.85   53.99
   7   5  -3 1474.55   48.50
  -7   5   3 1459.55   47.50
   6  -5  -3  743.33   29.60
  -6  -5   3  674.23   34.10
   6  -5  -3  718.33   35.20
   6   5  -3  713.53   42.90
  -6   5   3  756.32   34.70
   6   5  -3  748.03   30.90
  -6   5   3  715.33   28.20
  -5  -5   3   11.50    8.40
   5  -5  -3    0.50    5.40
   5  -5  -3   11.10    8.60
   5   5  -3    0.10   10.10
  -5   5   3    0.90    4.60
   5   5  -3   -8.00    5.50
  -5   5   3    5.40    7.50
   4  -5  -3   11.20    7.00
  -4  -5   3    8.00    8.10
   4  -5  -3    2.80    7.60
  -4   5   3    5.90    4.50
  -4   5   3    7.30    7.50
   4   5  -3   -2.20    5.20
   4   5  -3    2.40    8.90
  -3  -5   3 1177.68   44.50
   3  -5  -3 1090.49   42.90
   3  -5  -3 1203.98   44.20
   3   5  -3 1133.79   51.99
  -3   5   3 1211.88   33.70
  -3   5   3 1301.47   45.70
   3   5  -3 1164.78   41.50
  -2  -5   3   22.20    9.10
   2  -5  -3   38.60   10.30
   2  -5  -3   25.20    8.80
  -2   5   3   21.10    8.80
   2   5  -3   20.40    7.50
   2   5  -3   12.40   10.20
   1  -5  -3   67.99   11.70
   1  -5  -3   68.69   14.00
  -1  -5   3   86.69   13.50
  -1   5   3   93.79   14.10
   1   5  -3   69.39   15.20
   1   5  -3   72.69   12.00
   0  -5   3  634.24   30.40
   0  -5  -3  577.34   27.20
   0  -5  -3  584.34   33.30
   0   5   3  578.24   29.00
   0   5  -3  577.14   32.10
   0   5  -3  598.94   29.10
   1  -5   3  482.15   27.30
  -1  -5  -3  524.45   25.50
  -1  -5  -3  570.24   34.00
  -1   5  -3  500.25   28.20
  -1   5  -3  527.25   27.70
   1   5   3  591.34   28.80
   2  -5   3    9.40    8.70
  -2  -5  -3    7.80    7.10
   2  -5   3    7.50    5.20
   2   5   3   27.20    9.30
  -2   5  -3   14.20    7.80
  -2   5  -3   12.80    8.00
   2   5   3   17.00   11.20
  -3  -5  -3  982.70   38.00
   3  -5   3 1001.50   36.30
   3  -5   3 1062.79   42.70
  -3   5  -3 1004.10   41.40
  -3   5  -3 1050.99   38.00
   3   5   3 1057.39   41.40
   3   5   3  957.30   47.90
   4  -5   3 1420.86   48.00
  -4  -5  -3 1433.06   48.60
   4  -5   3 1417.26   52.49
   4   5   3 1302.17   50.09
  -4   5  -3 1442.66   52.99
   4   5   3 1529.65   62.29
  -5  -5  -3  160.78   17.60
   5  -5   3  160.08   19.60
   5  -5   3  142.69   17.00
   5   5   3  163.38   23.60
  -5   5  -3  199.98   22.30
   5   5   3  161.18   19.10
   6  -5   3  368.26   26.00
   6  -5   3  422.56   27.90
  -6  -5  -3  420.86   25.40
   6   5   3  414.56   33.20
   6   5   3  375.76   26.40
  -6   5  -3  388.46   27.90
   7  -5   3  195.98   23.20
   7  -5   3  224.68   23.70
  -7  -5  -3  221.48   21.60
  -7   5  -3  207.78   24.20
   7   5   3  221.68   27.80
   7   5   3  218.28   23.20
   8  -5   3  185.28   23.30
  -8  -5  -3  226.78   23.30
   8  -5   3  184.38   22.30
  -8   5  -3  190.98   24.90
   8   5   3  185.58   22.50
   8   5   3  191.18   27.40
  -9  -5  -3   94.29   17.90
   9  -5   3   63.99   17.10
   9  -5   3   67.39   16.80
  -9   5  -3   89.29   19.50
   9   5   3   93.19   16.50
   9   5   3   91.79   21.30
  10  -5   3  269.47   30.60
  10  -5   3  266.67   29.80
 -10  -5  -3  297.47   29.20
 -10   5  -3  306.57   33.30
  10   5   3  267.77   27.70
  10   5   3  313.87   35.40
  11  -5   3  169.28   25.60
  11  -5   3  172.58   26.30
  11   5   3  163.08   22.90
 -11   5  -3  128.19   25.30
  11   5   3  134.59   26.20
 -12  -6   3    1.10   15.10
  12  -6  -3   17.10   16.10
 -12   6   3   14.00   14.30
 -12   6   3   15.20   13.40
  12   6  -3  -17.10   15.20
 -11  -6   3   -6.00   12.20
  11  -6  -3   -7.30   12.30
 -11   6   3   12.40   11.90
  11   6  -3    9.90   15.50
 -11   6   3  -12.50   11.50
  10  -6  -3    0.40   12.50
 -10  -6   3    3.00   12.50
 -10   6   3    7.20   12.10
 -10   6   3    7.40   11.60
  10   6  -3  -20.20   11.90
  -9  -6   3   18.50   13.70
   9  -6  -3   30.40   15.20
   9   6  -3   17.30   11.00
  -9   6   3   42.50   14.80
   9   6  -3   13.50   15.10
   8  -6  -3    2.20   10.90
  -8  -6   3   19.20   12.60
   8   6  -3    1.10    8.50
  -8   6   3    0.40   10.30
   8   6  -3    8.40   14.80
   7  -6  -3   14.40   11.70
  -7  -6   3   14.30   11.70
  -7   6   3   37.80   14.10
   7   6  -3   22.30   16.40
   7   6  -3    9.70    8.70
  -6  -6   3    0.00    9.90
   6  -6  -3    2.90   10.00
   6   6  -3  -12.30   11.10
  -6   6   3    8.00    9.60
   6   6  -3    2.50    7.40
  -5  -6   3   29.00   12.20
   5  -6  -3   38.40   10.80
   5  -6  -3   28.00   12.20
  -5   6   3   28.80   11.20
   5   6  -3   37.50   11.40
   5   6  -3   35.40   17.00
   4  -6  -3   44.80   13.50
  -4  -6   3   46.20   13.10
   4  -6  -3   34.40   10.70
   4   6  -3   19.80   15.20
   4   6  -3   24.40    9.90
  -4   6   3   15.80   10.40
  -3  -6   3  115.49   18.40
   3  -6  -3   95.09   15.90
   3  -6  -3  104.59   16.90
   3   6  -3   96.49   20.00
  -3   6   3   95.09   16.10
   3   6  -3   93.99   15.40
  -2  -6   3    2.30    8.70
   2  -6  -3    0.50    8.50
   2  -6  -3    7.20    9.40
  -2   6   3   -9.70    7.00
   2   6  -3   -8.80    5.70
   2   6  -3  -13.60   10.70
   1  -6  -3   -2.00    8.40
   1  -6  -3   12.90   10.10
  -1  -6   3   -8.20    7.40
  -1   6   3    1.40    7.90
   1   6  -3   10.00    8.40
   1   6  -3    5.90   12.30
   0  -6  -3   12.60    9.40
   0  -6   3   26.40   11.30
   0  -6  -3   25.80   13.00
   0   6  -3   27.80   12.50
   0   6   3   10.00    8.60
   0   6  -3   17.10    9.10
   1  -6   3   -1.10    8.50
  -1  -6  -3   13.90   12.10
  -1  -6  -3    4.80    8.30
  -1   6  -3    2.70    9.40
  -1   6  -3   -3.60    7.70
   1   6   3    7.80    8.80
  -2  -6  -3   43.60   16.10
  -2  -6  -3   45.30   11.90
   2  -6   3   69.39   15.30
  -2   6  -3   39.80   12.10
  -2   6  -3   59.39   13.80
   2   6   3   58.49   13.90
  -3  -6  -3   14.90   10.00
   3  -6   3   -2.90    8.90
   3   6   3   -0.10   12.80
   3   6   3   -1.00    8.10
  -3   6  -3   12.70    9.70
   4  -6   3    7.30    9.80
  -4  -6  -3    0.70    8.60
   4   6   3    8.70    9.80
  -4   6  -3    2.50    8.90
   4   6   3    6.00   13.80
   5  -6   3   -9.90    8.50
  -5  -6  -3   -0.20    8.90
   5   6   3   -6.20    9.10
   5   6   3   12.40   14.40
  -5   6  -3   -4.70    9.10
  -6  -6  -3   82.79   16.20
   6  -6   3   86.89   18.70
  -6   6  -3  115.19   20.30
   6   6   3  101.79   18.20
   6   6   3   73.59   20.80
  -7  -6  -3   44.90   14.00
   7  -6   3   57.09   16.00
  -7   6  -3   30.70   13.60
   7   6   3   45.80   19.20
   7   6   3   44.80   14.10
  -8  -6  -3   23.70   13.10
   8  -6   3   27.90   14.10
   8   6   3   13.60   12.60
   8   6   3   39.30   18.30
  -8   6  -3   34.50   15.50
   9  -6   3   -8.40   10.90
   9   6   3  -12.70   13.90
  -9   6  -3   -5.80   12.90
   9   6   3   -5.30   11.00
  10  -6   3  -13.80   11.20
 -10   6  -3    4.10   15.30
  10   6   3  -27.80   11.60
  10   6   3    4.20   12.20
   9  -7  -3   70.49   19.90
  -9  -7   3   90.19   20.50
  -9   7   3   54.19   17.20
   9   7  -3   27.40   20.10
  -8  -7   3   54.29   17.00
   8  -7  -3   35.00   15.80
   8   7  -3   36.10   12.50
   8   7  -3   12.70   18.90
  -8   7   3   50.59   16.80
  -7  -7   3  390.86   36.40
   7  -7  -3  339.67   33.80
  -7   7   3  361.06   33.50
   7   7  -3  293.57   27.30
   7   7  -3  329.37   41.00
   6  -7  -3  126.89   22.30
  -6  -7   3   66.09   17.50
   6   7  -3   68.09   23.90
  -6   7   3   55.29   16.40
   6   7  -3   83.49   16.50
  -5  -7   3  165.08   24.00
   5  -7  -3  119.39   20.90
   5   7  -3  146.59   28.50
   5   7  -3   90.09   16.30
  -5   7   3  177.58   24.00
  -4  -7   3  196.18   25.20
   4  -7  -3  213.68   23.80
   4  -7  -3  248.68   26.70
  -4   7   3  221.78   26.50
   4   7  -3  256.47   35.20
   4   7  -3  239.78   25.10
  -3  -7   3   66.39   17.10
   3  -7  -3   74.29   16.40
   3  -7  -3   97.79   19.20
   3   7  -3   85.59   23.60
   3   7  -3   68.09   15.30
  -3   7   3   72.99   16.80
  -2  -7   3   29.80   13.20
   2  -7  -3   30.10   12.80
   2  -7  -3   38.80   14.10
  -2   7   3   19.50   11.80
   2   7  -3   40.60   18.30
   2   7  -3   48.80   13.30
   1  -7  -3   16.80   11.60
   1  -7  -3   16.10   12.00
  -1  -7   3   16.40   12.50
  -1   7   3    9.90   10.20
   1   7  -3   23.10   15.70
   1   7  -3  -11.70    7.90
   0  -7  -3  351.06   29.90
   0  -7   3  347.47   31.40
   0  -7  -3  236.78   28.90
   0   7   3  427.36   34.60
   0   7  -3  328.77   32.50
   0   7  -3  341.37   29.60
   1  -7   3  131.69   21.30
  -1  -7  -3  123.09   19.80
  -1  -7  -3  115.89   22.90
  -1   7  -3  125.19   19.90
   1   7   3  129.19   20.10
   2  -7   3   24.60   13.20
  -2  -7  -3   31.40   13.40
  -2  -7  -3    7.70   13.80
  -2   7  -3    1.20   10.10
   2   7   3    6.30   11.40
   3  -7   3  281.07   29.60
  -3  -7  -3  182.78   28.20
  -3  -7  -3  248.48   26.10
  -3   7  -3  242.78   27.70
   3   7   3  252.27   27.20
  -4  -7  -3  220.88   32.60
  -4  -7  -3  339.37   30.50
   4  -7   3  304.37   30.30
  -4   7  -3  324.07   32.90
   4   7   3  325.37   31.00
  -5  -7  -3    2.00   11.80
   5  -7   3   12.90   13.70
  -5  -7  -3   20.80   16.90
  -5   7  -3   10.50   12.90
   5   7   3   10.40   11.30
  -6  -7  -3   33.90   18.40
  -6  -7  -3   35.30   15.00
   6  -7   3   38.60   15.60
  -6   7  -3   36.90   16.20
   6   7   3   32.20   14.40
   7  -7   3  137.99   24.10
  -7  -7  -3  120.09   20.80
  -7  -7  -3   43.10   18.30
  -7   7  -3  144.39   25.30
   7   7   3  154.08   23.10
   5  -8  -3  143.39   25.50
  -5  -8   3  116.49   22.90
   5   8  -3  143.49   21.70
  -5   8   3  167.38   25.90
   5   8  -3  144.09   31.20
   4  -8  -3   59.39   18.00
  -4  -8   3   46.40   17.20
   4   8  -3   26.00   21.90
   4   8  -3   49.50   15.50
  -4   8   3   56.89   18.90
  -3  -8   3   20.10   14.50
   3  -8  -3   39.90   17.60
  -3   8   3   31.30   15.40
   3   8  -3    6.90   10.60
   2  -8  -3  150.28   24.60
   2  -8  -3  138.59   23.50
  -2  -8   3  112.39   22.70
   2   8  -3  117.69   19.90
  -2   8   3  120.89   22.60
   2   8  -3  126.99   27.10
  -1  -8   3   85.89   20.40
   1  -8  -3   60.09   18.10
   1  -8  -3   40.10   17.30
   1   8  -3   87.89   19.50
  -1   8   3   49.90   16.60
   1   8  -3   86.79   22.70
   0  -8  -3   26.00   15.20
   0  -8   3   26.70   15.30
   0  -8  -3   11.30   15.20
   0   8   3   -4.50   11.50
   0   8  -3   -6.00   11.00
  -1  -8  -3   63.29   18.00
   1  -8   3   63.19   18.60
  -1  -8  -3   45.00   19.50
   1   8   3  104.19   21.50
  -1   8  -3   87.79   18.40
   2  -8   3  177.28   26.30
  -2  -8  -3  174.68   24.10
  -2  -8  -3  188.88   31.30
   2   8   3  205.88   27.30
  -2   8  -3  215.18   26.70
  -3  -8  -3  102.69   26.00
  -3  -8  -3  153.38   24.40
  -3   8  -3   58.59   18.00
   3   8   3  128.09   22.00
  17   0  -4  454.35   41.70
 -17   0   4  567.44   46.10
  16   0  -4  -13.30   11.30
 -16   0   4   14.30   15.60
  15   0  -4  453.15   34.10
 -15   0   4  544.35   42.70
  14   0  -4  787.02   42.40
 -14   0   4  766.22   42.40
 -13   0   4  122.89   18.70
  13   0  -4  152.78   21.30
  13   0  -4  151.68   17.70
  12   0  -4  513.15   31.60
 -12   0   4  501.05   30.10
  12   0  -4  542.25   27.20
 -11   0   4 1340.27   49.50
  11   0  -4 1396.46   46.30
  11   0  -4 1327.27   51.29
 -11   0   4 1310.47   41.30
 -10   0   4  139.49   10.00
  10   0  -4  161.88   16.20
 -10   0   4  151.78   16.30
  10   0  -4  140.39   17.10
  -9   0   4  317.87   13.20
  -9   0   4  298.97   18.60
   9   0  -4  292.47   17.20
   9   0  -4  265.97   19.20
   8   0  -4 1312.77   45.30
   8   0  -4 1336.17   42.10
  -8   0   4 1348.86   42.80
  -8   0   4 1390.16   34.80
  -7   0   4  160.38   13.70
   7   0  -4  115.49   12.80
  -7   0   4  134.89    6.40
   7   0  -4  135.89   10.80
  -6   0   4  396.76   11.30
   6   0  -4  388.86   17.70
  -6   0   4  423.06   18.10
   6   0  -4  422.66   19.60
  -5   0   4  819.02   26.20
   5   0  -4  842.52   27.20
   5   0  -4  777.62   27.30
   4   0  -4  929.81   28.80
   4   0  -4  941.31   28.40
  -4   0   4  904.61   27.30
   3   0  -4 1927.21   47.70
   3   0  -4 1909.71   49.80
  -3   0   4 1886.61   47.90
  -3   0   4 1955.50   43.70
  -2   0   4 6968.80  151.08
  -2   0   4 6929.41  153.18
   2   0  -4 6855.31  155.08
   2   0  -4 6809.12  150.88
  -1   0   4  275.57   11.40
   1   0  -4  299.47   12.80
  -1   0   4  307.47    8.90
  -1   0   4  292.47   11.70
   0   0   4 4747.92  112.29
   0   0  -4 4842.22  111.99
   0   0   4 4814.92  105.39
   0   0   4 5126.69  111.09
  -1   0  -4   57.99    6.90
   1   0   4   51.79    3.50
   1   0   4   41.30    6.80
   1   0   4   52.09    6.40
  -2   0  -4 3729.53   88.49
   2   0   4 3739.63   92.29
   2   0   4 3741.63   84.49
   3   0   4  216.08   10.20
   3   0   4  171.78   11.60
   3   0   4  211.68   13.80
  -3   0  -4  222.18   11.70
  -4   0  -4  237.38   13.00
   4   0   4  248.88   15.00
  -4   0  -4  226.28   15.40
   4   0   4  265.27   12.70
   5   0   4   69.19   10.60
   5   0   4   72.89    8.70
  -5   0  -4   74.79   11.00
  -5   0  -4   73.79    8.90
  -6   0  -4  560.84   27.00
   6   0   4  555.04   23.10
   6   0   4  574.64   26.70
  -6   0  -4  519.95   22.10
   7   0   4  528.05   23.90
   7   0   4  497.65   27.10
  -7   0  -4  548.25   23.20
  -7   0  -4  514.15   27.00
   8   0   4  288.37   18.70
  -8   0  -4  261.17   23.00
   8   0   4  292.17   25.40
  -8   0  -4  262.47   16.80
   9   0   4  663.43   30.10
  -9   0  -4  616.14   32.50
   9   0   4  636.44   33.60
  10   0   4  309.17   22.10
  10   0   4  284.07   27.10
 -10   0  -4  315.57   27.60
  11   0   4   61.59   15.00
 -11   0  -4   47.90   13.10
  11   0   4   62.89   13.20
  12   0   4  700.03   39.40
  12   0   4  648.54   35.40
 -12   0  -4  664.43   37.40
  13   0   4  577.14   35.20
 -13   0  -4  621.54   36.60
  13   0   4  592.64   38.80
 -14   0  -4   16.10   13.60
  14   0   4   46.00   15.70
  14   0   4   27.80   13.90
  17  -1  -4  279.07   33.80
 -17  -1   4  250.57   32.60
 -17   1   4  202.58   30.80
  17   1  -4  214.38   30.80
  16  -1  -4   35.90   16.70
 -16  -1   4   28.30   16.40
 -16   1   4   56.19   19.10
  16   1  -4   65.59   18.80
 -15  -1   4  146.59   23.50
  15  -1  -4  151.28   24.00
 -15   1   4  109.09   21.90
  15   1  -4  142.49   23.20
 -14  -1   4   -5.90   10.50
  14  -1  -4   11.70   11.80
 -14   1   4   -9.30   10.60
  14   1  -4   10.60   11.20
  14   1  -4   10.00    8.90
  13  -1  -4  979.40   46.40
 -13  -1   4 1081.99   46.20
  13   1  -4  960.00   46.30
 -13   1   4 1098.79   48.50
  13   1  -4 1081.89   45.10
 -12  -1   4   37.40   11.90
  12  -1  -4   21.60   10.00
 -12   1   4   37.00   12.00
  12   1  -4   44.30   11.50
  12   1  -4   27.90   11.30
  11  -1  -4   58.49    9.30
  11  -1  -4   33.30   10.90
 -11  -1   4   50.29   11.20
 -11   1   4   31.40   10.50
 -11   1   4   37.20    8.00
  11   1  -4   37.30   12.00
  11   1  -4   50.79   11.20
  10  -1  -4  294.27   16.30
 -10  -1   4  283.77   19.20
 -10  -1   4  272.97   13.70
  10  -1  -4  300.07   25.50
 -10   1   4  280.87   15.00
  10   1  -4  299.37   20.20
  10   1  -4  291.47   21.50
 -10   1   4  314.17   21.20
  -9  -1   4  222.58   18.00
   9  -1  -4  207.68   13.30
   9  -1  -4  238.08   22.60
  -9  -1   4  203.78   10.80
  -9   1   4  214.88   19.00
  -9   1   4  186.58   11.40
   9   1  -4  218.38   20.00
   9   1  -4  243.18   17.30
  -8  -1   4   55.49    9.20
  -8  -1   4   69.89    6.40
   8  -1  -4   63.19   11.40
   8  -1  -4   56.69    8.10
   8   1  -4   68.19   11.70
   8   1  -4   66.79   10.70
  -8   1   4   66.39    9.70
  -8   1   4   60.29    6.90
   7  -1  -4  241.48   16.20
  -7  -1   4  206.78   13.30
  -7  -1   4  221.88    8.70
   7  -1  -4  212.78   12.40
  -7   1   4  219.88   14.30
  -7   1   4  218.38   10.50
   7   1  -4  228.28   15.50
   7   1  -4  251.27   16.00
   6  -1  -4 2159.88   61.39
  -6  -1   4 2264.67   57.89
   6  -1  -4 2214.98   57.29
   6   1  -4 2213.98   61.59
  -6   1   4 2194.88   58.89
  -6   1   4 2210.48   53.39
   5  -1  -4  722.63   23.60
   5  -1  -4  706.33   25.90
  -5  -1   4  712.53   23.20
   5   1  -4  677.53   24.70
  -5   1   4  710.53   20.50
  -5   1   4  694.83   24.20
   5   1  -4  697.83   26.40
   4  -1  -4  225.28   11.80
  -4  -1   4  243.58   11.30
   4  -1  -4  246.98   12.90
  -4   1   4  228.78   11.60
   4   1  -4  219.08   11.70
   4   1  -4  231.08   13.40
   4   1  -4  229.38    6.90
  -4   1   4  230.28    9.50
   3  -1  -4 1250.57   34.00
   3  -1  -4 1257.17   35.40
  -3  -1   4 1194.08   32.90
  -3   1   4 1237.18   31.90
   3   1  -4 1237.68   29.50
  -3   1   4 1231.38   33.70
   3   1  -4 1219.28   33.90
   3   1  -4 1276.27   36.90
   2  -1  -4 9649.73  212.28
  -2  -1   4 9629.64  213.38
   2  -1  -4 9704.43  216.38
  -2  -1   4 9697.83  213.08
   2   1  -4 9695.43  211.38
  -2   1   4 9999.00  213.78
   2   1  -4 9847.12  216.98
  -2   1   4 9600.84  212.68
  -1  -1   4 2735.03   63.79
   1  -1  -4 2696.03   67.69
  -1  -1   4 2702.53   64.49
   1  -1  -4 2716.53   61.39
  -1   1   4 2720.33   64.29
   1   1  -4 2728.13   66.79
  -1   1   4 2731.43   65.29
   1   1  -4 2744.33   64.59
   0  -1   4   42.40    5.50
   0  -1  -4   39.80    6.30
   0  -1   4   37.40    4.50
   0  -1  -4   40.40    2.60
   0   1  -4   45.10    5.90
   0   1   4   37.50    5.50
   0   1  -4   53.59    6.40
   0   1   4   44.70    5.30
   1  -1   4  504.45   16.40
  -1  -1  -4  495.05   20.20
  -1  -1  -4  511.25   13.10
   1  -1   4  534.55   18.70
   1   1   4  498.85   17.40
  -1   1  -4  524.05   17.60
  -1   1  -4  490.35   19.50
   1   1   4  552.04   19.70
   2  -1   4  203.28    9.80
  -2  -1  -4  197.08   12.80
   2  -1   4  202.58   11.60
  -2   1  -4  184.88   12.10
  -2   1  -4  185.28    9.30
   2   1   4  204.58   10.70
   2   1   4  191.88    7.50
   2   1   4  194.48   12.10
   3  -1   4  944.51   27.80
   3  -1   4  948.91   31.40
  -3  -1  -4  919.81   31.60
  -3   1  -4  871.11   31.80
   3   1   4  904.31   31.20
   3   1   4  857.51   28.90
   3   1   4  949.11   25.30
  -3   1  -4  886.61   25.60
   4  -1   4  749.23   25.40
   4  -1   4  753.22   29.10
  -4  -1  -4  698.73   28.00
  -4   1  -4  739.83   21.90
   4   1   4  740.83   23.30
  -4   1  -4  683.73   28.80
   4   1   4  726.03   27.00
   4   1   4  760.12   29.00
   5  -1   4  258.87   14.90
   5  -1   4  291.07   18.20
  -5  -1  -4  290.57   17.30
   5   1   4  223.98   16.50
  -5   1  -4  264.67   11.40
   5   1   4  267.57   16.40
   5   1   4  255.67   13.70
  -5   1  -4  227.68   16.90
   6  -1   4   -5.20    4.20
  -6  -1  -4    5.90    5.60
   6  -1   4    1.40    4.50
  -6   1  -4   10.00    6.90
   6   1   4    6.40    7.00
   6   1   4    8.10    5.40
  -6   1  -4    5.00    3.20
   6   1   4   15.00    6.00
   7  -1   4  320.07   19.50
   7  -1   4  334.37   22.50
  -7  -1  -4  309.37   19.50
   7   1   4  340.17   18.80
   7   1   4  336.67   21.20
  -7   1  -4  293.87   13.20
   7   1   4  303.17   21.20
  -7   1  -4  289.87   21.00
   8  -1   4  106.79   15.60
  -8  -1  -4   81.49   12.80
   8  -1   4   85.29   12.60
   8   1   4   69.49   11.40
   8   1   4   99.09   15.10
  -8   1  -4   63.49   12.90
   8   1   4   63.59   12.70
  -9  -1  -4  103.89   14.30
   9  -1   4   95.09   14.10
  -9  -1  -4   70.59   13.80
   9  -1   4   73.99   14.80
   9   1   4   78.29   13.00
   9   1   4   97.29   15.80
  -9   1  -4   73.69   14.80
 -10  -1  -4   42.40   11.50
  10  -1   4   54.49   12.80
  10  -1   4   38.80   12.60
 -10  -1  -4   40.40   12.60
 -10   1  -4   46.20   13.40
  10   1   4   52.89   12.00
  10   1   4   38.00   11.90
  11  -1   4  399.96   29.70
 -11  -1  -4  420.86   29.00
  11  -1   4  393.46   27.60
  11   1   4  441.06   30.00
 -11   1  -4  423.86   30.40
  11   1   4  443.76   27.60
 -12  -1  -4    7.40   10.30
  12  -1   4    1.60   10.20
  12  -1   4   -9.30    9.30
  12   1   4   22.50   11.50
  12   1   4   21.10   11.70
 -12   1  -4   -1.60    9.70
  13  -1   4    6.60   10.30
 -13  -1  -4    7.20   11.80
  13  -1   4   -9.40   10.30
  13   1   4   10.80   11.30
  13   1   4   13.80   11.80
 -13   1  -4   16.80   12.90
  14  -1   4  102.49   20.40
  14  -1   4  141.59   22.40
 -14  -1  -4  117.89   20.70
 -14   1  -4  107.09   20.90
  14   1   4  117.49   22.10
 -16  -2   4   44.20   17.50
  16  -2  -4    7.70   14.00
 -16   2   4   20.70   16.70
  16   2  -4    9.10   14.60
 -15  -2   4    5.30   13.40
  15  -2  -4   23.60   14.80
  15   2  -4   27.10   13.50
  15   2  -4   29.90   16.10
 -15   2   4   31.10   16.70
 -14  -2   4  447.86   31.00
  14  -2  -4  337.77   34.30
  14   2  -4  412.66   30.70
  14   2  -4  347.67   34.00
 -14   2   4  322.07   31.90
  13  -2  -4   21.50   12.50
 -13  -2   4   24.10   11.90
 -13   2   4   21.20   11.80
  13   2  -4   33.50   12.00
  13   2  -4   17.90   13.40
 -12  -2   4  307.27   25.20
  12  -2  -4  315.47   30.70
 -12   2   4  296.97   19.30
  12   2  -4  275.67   28.40
 -12   2   4  243.58   24.70
  12   2  -4  245.78   25.60
  11  -2  -4   98.59   16.60
 -11  -2   4   91.99   14.50
  11   2  -4  127.69   19.40
 -11   2   4  116.29   13.40
  11   2  -4   83.79   15.00
 -11   2   4  108.99   16.30
  10  -2  -4    9.30    8.40
  10  -2  -4    6.10    4.10
 -10  -2   4    7.20    6.90
  10   2  -4   30.00   10.60
  10   2  -4    9.50    7.30
 -10   2   4   15.10    8.50
 -10   2   4   20.70    7.10
  10   2  -4   25.00    5.30
   9  -2  -4   91.99    9.70
   9  -2  -4  100.39   15.30
  -9  -2   4   84.79   11.30
  -9   2   4   88.89   12.40
   9   2  -4  102.59   15.70
  -9   2   4   97.99   10.80
   9   2  -4  114.39    9.70
   9   2  -4  101.19   14.80
   8  -2  -4   65.09   11.70
  -8  -2   4   60.39    9.30
   8  -2  -4   43.20    6.90
   8   2  -4   53.49    6.30
  -8   2   4   67.79    8.70
  -8   2   4   56.49    9.80
   8   2  -4   52.89   10.10
   8   2  -4   53.69   11.30
   7  -2  -4  439.06   23.00
  -7  -2   4  488.45   19.60
   7  -2  -4  462.75   18.40
  -7   2   4  470.05   21.60
   7   2  -4  461.65   15.60
   7   2  -4  447.26   24.20
  -7   2   4  414.16   18.20
   7   2  -4  455.55   22.70
  -6  -2   4  241.78   12.70
   6  -2  -4  235.78   15.70
   6  -2  -4  243.78   12.80
   6   2  -4  249.68   17.20
   6   2  -4  232.98   15.10
  -6   2   4  243.78   12.90
   6   2  -4  239.98   10.00
  -6   2   4  230.58   13.90
  -5  -2   4   12.00    4.10
  -5  -2   4   14.90    5.20
   5  -2  -4   12.70    5.20
   5  -2  -4    6.40    3.90
  -5   2   4    8.80    4.60
   5   2  -4    6.50    5.10
  -5   2   4    7.10    3.70
   5   2  -4   11.50    3.10
   4  -2  -4   50.79    7.40
  -4  -2   4   42.30    5.60
  -4  -2   4   37.20    6.90
   4  -2  -4   49.99    7.70
   4   2  -4   46.30    8.60
   4   2  -4   44.10    5.00
  -4   2   4   46.20    6.50
  -4   2   4   49.20    6.70
  -3  -2   4  276.57   13.90
   3  -2  -4  294.37   14.70
  -3  -2   4  277.87   11.40
   3  -2  -4  278.17   13.20
   3   2  -4  287.27   11.50
   3   2  -4  287.17   16.50
  -3   2   4  291.57   13.50
  -3   2   4  267.27   12.20
  -2  -2   4  549.85   19.90
  -2  -2   4  509.35   16.80
   2  -2  -4  518.35   17.90
   2  -2  -4  523.35   21.00
   2   2  -4  485.35   21.30
  -2   2   4  526.35   17.40
  -2   2   4  521.35   19.30
   2   2  -4  516.25   17.70
  -1  -2   4  893.01   25.40
   1  -2  -4  859.21   24.70
   1  -2  -4  888.31   30.30
  -1  -2   4  860.31   27.10
   1   2  -4  854.21   26.60
  -1   2   4  885.81   24.90
  -1   2   4  864.31   27.70
   1   2  -4  885.41   29.70
   0  -2   4   56.29    6.40
   0  -2  -4   55.89    5.40
   0  -2  -4   53.89    8.30
   0  -2   4   56.29    7.20
   0   2  -4   64.59    8.10
   0   2  -4   51.29    6.90
   0   2   4   58.69    6.00
   0   2   4   66.39    8.00
  -1  -2  -4   18.60    6.20
   1  -2   4   26.20    5.30
   1  -2   4   24.80    5.10
  -1  -2  -4   21.80    3.70
  -1   2  -4   21.60    5.40
  -1   2  -4   16.30    4.70
   1   2   4   23.20    4.30
   1   2   4   17.10    5.20
   2  -2   4   81.09    9.00
  -2  -2  -4  109.59   13.40
   2  -2   4   75.79    9.10
  -2  -2  -4   93.79    6.30
  -2   2  -4   87.49    8.20
   2   2   4   72.89    9.10
  -2   2  -4  106.79   11.40
   2   2   4   87.89    8.40
   3  -2   4  181.98   13.20
   3  -2   4  191.18   12.00
  -3  -2  -4  202.08   16.10
  -3  -2  -4  192.28    9.90
  -3   2  -4  197.78   14.20
   3   2   4  213.58   11.70
  -3   2  -4  174.08    9.20
   3   2   4  182.38   13.10
  -4  -2  -4   31.30    8.70
  -4  -2  -4   33.10    5.70
   4  -2   4   31.20    6.50
   4  -2   4   26.60    7.20
   4   2   4   35.70    7.90
   4   2   4   36.60    7.00
  -4   2  -4   28.20    7.60
  -4   2  -4   25.60    4.00
   5  -2   4    6.40    5.40
  -5  -2  -4   -4.40    5.40
   5  -2   4   -1.70    4.70
   5   2   4    6.00    4.30
  -5   2  -4   -0.20    5.00
   5   2   4    1.00    5.00
   5   2   4    2.40    4.00
   6  -2   4   64.59   12.30
  -6  -2  -4   50.99   11.20
   6  -2   4   71.09   10.90
  -6   2  -4   47.80   10.60
   6   2   4   64.19    9.20
   6   2   4   49.99   10.10
   6   2   4   52.29    9.40
   7  -2   4   91.69   15.50
   7  -2   4  114.39   14.40
  -7  -2  -4   90.79   14.60
   7   2   4   91.19   13.10
   7   2   4   85.99   13.70
   7   2   4  110.89   13.20
  -7   2  -4   85.39   14.20
  -8  -2  -4   43.40   12.30
   8  -2   4   42.20   11.20
   8  -2   4   51.59   12.70
  -8   2  -4   46.80   12.20
   8   2   4   41.20   11.70
   8   2   4   46.30   11.10
   8   2   4   41.10    9.70
  -9  -2  -4   49.80   13.00
   9  -2   4   31.60   11.70
   9  -2   4   34.70   11.30
  -9   2  -4   33.90   12.50
   9   2   4   29.00    9.90
   9   2   4   22.90   11.80
   9   2   4   24.00    9.00
  10  -2   4  242.28   24.40
  10  -2   4  187.48   23.70
 -10  -2  -4  206.38   22.90
 -10   2  -4  227.98   25.00
  10   2   4  285.87   27.60
  10   2   4  246.08   22.50
  10   2   4  203.78   22.30
 -11  -2  -4   29.70   12.20
  11  -2   4  -12.50   10.20
  11  -2   4    2.20   10.30
 -11   2  -4   14.30   11.20
  11   2   4   10.90    9.80
  11   2   4   -9.50    8.60
  12  -2   4   67.79   17.20
  12  -2   4   71.89   17.10
 -12  -2  -4   89.99   18.20
  12   2   4   79.79   17.10
  12   2   4   50.09   14.50
 -12   2  -4   57.99   16.80
 -13  -2  -4   37.20   15.20
  13  -2   4   55.09   16.30
  13  -2   4   27.10   15.40
  13   2   4   33.80   14.80
 -13   2  -4   45.90   17.00
  14  -2   4   64.09   17.90
 -14  -2  -4   67.99   18.00
  14  -2   4   47.90   17.90
  14   2   4   72.89   18.10
 -14   2  -4   58.79   19.10
  16  -3  -4  484.15   43.40
  16   3  -4  547.05   40.00
 -16   3   4  441.06   40.90
 -15  -3   4  353.56   31.30
  15  -3  -4  279.87   32.60
  15   3  -4  320.47   35.20
  15   3  -4  256.37   31.20
 -15   3   4  301.77   34.80
 -14  -3   4   94.69   17.60
  14  -3  -4  100.49   21.20
  14   3  -4   67.49   19.00
 -14   3   4   84.29   19.60
  14   3  -4   83.99   19.70
 -13  -3   4 1047.10   43.50
  13  -3  -4 1016.20   49.90
  13   3  -4 1102.39   51.89
  13   3  -4  998.70   49.50
 -13   3   4 1022.00   42.60
 -13   3   4  947.91   48.00
 -12  -3   4  865.11   37.30
  12  -3  -4  819.02   43.30
 -12   3   4  910.81   37.60
  12   3  -4  874.91   45.40
 -12   3   4  837.52   41.80
  12   3  -4  905.61   44.70
 -11  -3   4    4.30    8.00
  11  -3  -4    1.00    9.00
 -11   3   4   -7.40    8.10
  11   3  -4    3.70    8.30
 -11   3   4    4.20    7.20
  11   3  -4    9.50    9.80
  10  -3  -4  777.12   37.50
 -10  -3   4  698.63   29.30
 -10   3   4  680.83   33.20
 -10   3   4  649.93   29.60
  10   3  -4  699.03   35.60
  10   3  -4  716.53   38.20
  -9  -3   4  496.05   22.40
  -9  -3   4  550.64   28.90
   9  -3  -4  530.75   29.60
   9  -3  -4  494.75   19.60
  -9   3   4  466.85   25.30
   9   3  -4  514.35   20.00
  -9   3   4  465.15   23.30
   9   3  -4  447.06   29.40
  -8  -3   4   27.30    8.60
   8  -3  -4   22.50    8.60
  -8  -3   4   24.60    6.80
   8  -3  -4   27.50    5.90
   8   3  -4   24.00    9.00
   8   3  -4   21.90    5.60
  -8   3   4   23.10    7.30
  -8   3   4   34.50    8.70
  -7  -3   4 1275.77   37.50
   7  -3  -4 1259.57   38.00
   7  -3  -4 1299.07   45.50
  -7  -3   4 1256.47   44.60
   7   3  -4 1246.38   49.20
  -7   3   4 1296.67   41.90
   7   3  -4 1351.16   37.20
  -7   3   4 1272.27   41.30
  -6  -3   4 2118.79   62.29
  -6  -3   4 2059.79   53.79
   6  -3  -4 2154.38   62.49
   6  -3  -4 2080.79   56.79
   6   3  -4 2212.38   68.89
   6   3  -4 2096.69   54.19
  -6   3   4 2108.49   58.99
  -6   3   4 2085.59   58.09
   5  -3  -4 2498.25   64.89
   5  -3  -4 2409.06   67.29
  -5  -3   4 2439.86   59.59
  -5  -3   4 2466.55   68.29
  -5   3   4 2351.86   63.29
   5   3  -4 2465.35   61.69
  -5   3   4 2482.65   65.99
   5   3  -4 2415.46   73.89
   4  -3  -4   12.80    5.00
  -4  -3   4   13.10    5.40
   4  -3  -4   18.80    6.20
  -4  -3   4   16.10    3.80
   4   3  -4   21.90    5.40
  -4   3   4   11.40    4.90
  -4   3   4   20.50    4.90
   4   3  -4   14.50    7.10
  -3  -3   4 1267.37   40.00
   3  -3  -4 1282.07   40.60
  -3  -3   4 1233.28   32.90
   3  -3  -4 1210.28   38.10
   3   3  -4 1297.17   45.20
   3   3  -4 1327.67   37.20
  -3   3   4 1218.88   38.80
  -3   3   4 1234.58   34.90
   2  -3  -4 1270.17   38.20
   2  -3  -4 1312.87   42.60
  -2  -3   4 1308.47   40.40
  -2  -3   4 1276.27   34.10
  -2   3   4 1356.96   40.60
   2   3  -4 1318.97   38.40
  -2   3   4 1305.37   35.00
   2   3  -4 1294.17   44.90
  -1  -3   4   -2.00    3.60
   1  -3  -4   -2.40    4.20
   1  -3  -4   -4.10    3.00
  -1  -3   4    3.90    2.90
  -1   3   4   -0.50    2.40
  -1   3   4   -0.10    3.80
   1   3  -4    4.40    3.90
   1   3  -4   -2.90    4.30
   0  -3   4  860.91   30.10
   0  -3  -4  830.22   26.70
   0  -3  -4  890.81   34.40
   0  -3   4  811.22   26.30
   0   3   4  851.01   30.50
   0   3   4  871.11   24.00
   0   3  -4  820.42   31.60
   0   3  -4  820.72   29.40
   1  -3   4 2489.05   63.59
  -1  -3  -4 2457.25   71.89
  -1  -3  -4 2439.46   61.39
   1  -3   4 2373.16   65.19
   1   3   4 2405.66   65.89
  -1   3  -4 2428.16   65.99
   1   3   4 2456.85   58.39
  -1   3  -4 2370.76   65.69
   2  -3   4    9.00    5.20
  -2  -3  -4    4.70    6.90
   2  -3   4   14.60    5.40
  -2  -3  -4    9.60    4.10
   2   3   4    7.30    3.10
  -2   3  -4   16.10    5.90
  -2   3  -4    3.30    4.20
   2   3   4    4.20    4.90
   3  -3   4  961.30   34.90
  -3  -3  -4  938.61   29.90
   3  -3   4  995.00   34.60
  -3  -3  -4  980.50   40.70
   3   3   4  951.50   29.50
   3   3   4  946.21   34.60
  -3   3  -4  916.51   29.50
  -3   3  -4  976.30   35.80
  -4  -3  -4 1822.92   50.19
   4  -3   4 1913.11   57.09
   4  -3   4 1789.62   54.29
   4   3   4 1762.82   49.99
  -4   3  -4 1793.22   45.30
   4   3   4 1793.52   55.19
  -4   3  -4 1764.62   56.49
   5  -3   4  513.75   25.00
  -5  -3  -4  519.85   22.10
   5  -3   4  476.35   26.60
  -5   3  -4  503.85   26.90
   5   3   4  503.35   29.30
   5   3   4  543.95   26.20
   5   3   4  509.55   22.10
   6  -3   4   -6.60    5.30
   6  -3   4    4.90    7.00
  -6  -3  -4   -2.80    4.70
   6   3   4   -1.00    4.30
  -6   3  -4   -2.90    6.50
   6   3   4   -2.20    6.80
   6   3   4    3.10    6.90
  -7  -3  -4  679.53   29.20
   7  -3   4  616.54   31.30
   7  -3   4  706.43   35.50
   7   3   4  715.93   33.30
   7   3   4  684.43   29.80
  -7   3  -4  733.83   36.20
   7   3   4  773.32   38.20
   8  -3   4  848.02   40.20
  -8  -3  -4  748.03   32.10
   8  -3   4  808.32   37.10
   8   3   4  744.23   35.80
   8   3   4  757.62   32.90
  -8   3  -4  677.93   37.40
   9  -3   4    3.50    9.40
  -9  -3  -4    1.10    9.60
   9  -3   4    0.30    8.50
  -9  -3  -4    3.00    7.70
   9   3   4    1.60    6.60
   9   3   4   -5.30    8.00
  -9   3  -4   13.10   10.90
  10  -3   4   51.49   14.20
 -10  -3  -4   78.29   14.30
  10  -3   4   73.09   17.90
 -10  -3  -4   88.69   18.30
  10   3   4   95.69   14.50
  10   3   4   91.09   17.00
 -10   3  -4  121.89   20.50
 -11  -3  -4  537.35   37.20
  11  -3   4  518.25   34.80
  11  -3   4  555.34   36.90
 -11   3  -4  501.15   35.60
  11   3   4  543.35   31.60
  11   3   4  510.35   34.90
  12  -3   4   86.89   19.00
 -12  -3  -4  122.99   21.70
  12  -3   4   91.79   19.20
  12   3   4  128.79   18.80
  12   3   4  111.89   21.10
 -12   3  -4  104.89   21.80
 -13  -3  -4  149.59   23.10
  13  -3   4   58.79   17.80
  13  -3   4   59.89   17.40
  13   3   4   58.69   15.30
 -13   3  -4   84.49   21.20
 -15  -4   4   29.80   16.00
  15  -4  -4   33.20   16.60
  15   4  -4   46.90   18.10
 -15   4   4   22.30   17.70
 -14  -4   4  156.98   24.70
  14  -4  -4  133.49   24.40
 -14   4   4  124.29   23.50
  14   4  -4   83.89   22.20
 -13  -4   4    3.90   12.10
  13  -4  -4   16.00   14.30
 -13   4   4   10.90   13.40
 -13   4   4   19.80   11.50
  13   4  -4   17.40   14.90
  12  -4  -4    4.60   11.20
 -12  -4   4   19.20   12.60
 -12   4   4    9.90   11.00
  12   4  -4   -4.10   10.30
 -12   4   4    0.20    9.00
 -11  -4   4  252.77   27.30
  11  -4  -4  211.88   25.60
 -11   4   4  250.67   23.40
  11   4  -4  217.48   27.90
 -11   4   4  277.67   26.40
 -10  -4   4  166.08   21.80
  10  -4  -4  127.29   20.30
 -10   4   4  192.58   20.30
 -10   4   4  154.58   18.20
  10   4  -4  136.49   22.10
   9  -4  -4    9.60   10.10
  -9  -4   4   39.00   12.00
  -9   4   4   25.10    9.80
   9   4  -4   23.70    6.90
  -9   4   4   19.80    8.90
   9   4  -4   14.00   10.50
   8  -4  -4  197.38   13.10
  -8  -4   4  223.78   22.20
   8  -4  -4  204.38   22.00
  -8   4   4  211.38   19.10
   8   4  -4  177.58   23.30
   8   4  -4  195.98   14.00
  -8   4   4  202.58   19.20
   7  -4  -4  190.68   19.60
   7  -4  -4  170.38   13.10
  -7  -4   4  195.28   20.50
  -7  -4   4  174.18   12.60
  -7   4   4  192.58   16.80
   7   4  -4  162.48   14.10
   7   4  -4  176.98   23.40
  -7   4   4  200.48   18.70
   6  -4  -4  239.48   20.80
   6  -4  -4  190.18   14.10
  -6  -4   4  210.78   19.80
  -6  -4   4  182.48   10.30
  -6   4   4  202.68   18.20
   6   4  -4  207.48   13.90
   6   4  -4  218.28   25.00
  -6   4   4  193.58   15.70
   5  -4  -4  424.06   22.90
  -5  -4   4  412.56   23.40
   5  -4  -4  401.76   20.30
  -5  -4   4  389.16   14.20
  -5   4   4  376.06   18.00
   5   4  -4  374.36   27.20
   5   4  -4  382.56   18.90
  -5   4   4  410.46   21.80
  -4  -4   4   77.39   11.90
   4  -4  -4   83.79   11.90
  -4  -4   4   75.89    6.50
   4  -4  -4   64.99   10.70
  -4   4   4   79.29    8.70
   4   4  -4   71.29   14.60
   4   4  -4   61.19    9.30
  -4   4   4   50.99    9.60
   3  -4  -4  499.45   25.00
  -3  -4   4  519.25   24.60
   3  -4  -4  504.85   23.20
  -3  -4   4  502.45   16.10
  -3   4   4  511.15   18.50
   3   4  -4  513.95   30.20
  -3   4   4  510.85   24.40
   3   4  -4  491.25   22.10
   2  -4  -4   87.09   11.00
   2  -4  -4   84.09   12.80
  -2  -4   4   92.09   12.20
  -2  -4   4   66.39    6.80
   2   4  -4   81.59   11.00
  -2   4   4   78.09    7.30
  -2   4   4   78.49   11.00
   2   4  -4   71.79   13.30
   1  -4  -4 1240.08   39.20
  -1  -4   4 1238.28   42.20
  -1  -4   4 1177.98   34.20
   1  -4  -4 1161.08   44.40
   1   4  -4 1274.27   40.80
  -1   4   4 1221.78   31.80
  -1   4   4 1208.58   41.80
   1   4  -4 1136.59   45.30
   0  -4  -4  427.06   19.90
   0  -4   4  435.96   18.60
   0  -4  -4  427.96   25.90
   0  -4   4  405.66   21.80
   0   4   4  427.06   22.20
   0   4  -4  422.46   21.60
   0   4  -4  422.36   24.60
   0   4   4  424.36   14.20
  -1  -4  -4    6.20    4.80
  -1  -4  -4   -1.10    7.00
   1  -4   4    2.40    4.00
   1  -4   4   -4.60    4.30
  -1   4  -4   -0.50    5.30
  -1   4  -4   -3.50    4.20
   1   4   4    0.20    5.50
   1   4   4   -0.10    2.20
   2  -4   4  839.52   33.30
   2  -4   4  818.42   31.10
  -2  -4  -4  799.52   39.10
  -2  -4  -4  800.72   29.20
   2   4   4  818.22   24.10
  -2   4  -4  847.92   32.00
  -2   4  -4  798.72   33.10
   2   4   4  778.72   32.80
   3  -4   4  483.25   25.30
  -3  -4  -4  476.25   21.80
   3  -4   4  466.25   24.50
  -3  -4  -4  461.35   30.70
   3   4   4  489.55   18.20
  -3   4  -4  523.95   22.00
   3   4   4  488.05   25.50
  -3   4  -4  526.15   26.60
   4  -4   4    2.20    5.60
  -4  -4  -4   -2.30    4.90
   4  -4   4   -1.50    5.70
   4   4   4    2.10    6.30
   4   4   4    0.90    3.60
   4   4   4    5.40    8.50
  -4   4  -4   -7.90    5.30
   5  -4   4  176.38   19.30
  -5  -4  -4  201.38   15.20
   5  -4   4  201.38   20.40
  -5   4  -4  198.68   20.90
   5   4   4  205.28   13.10
   5   4   4  198.68   23.70
   5   4   4  203.88   19.70
   6  -4   4  246.98   23.70
   6  -4   4  287.97   26.20
  -6  -4  -4  259.27   18.90
  -6   4  -4  277.37   26.60
   6   4   4  289.77   16.60
   6   4   4  257.07   23.70
   6   4   4  302.07   30.40
   7  -4   4    1.30    8.70
   7  -4   4    6.00    8.70
  -7  -4  -4    5.40    7.50
  -7   4  -4   -5.40    8.20
   7   4   4    9.70   11.30
   7   4   4   12.00    8.70
   8  -4   4   18.20   11.70
   8  -4   4   39.10   12.70
  -8  -4  -4   33.70   10.10
   8   4   4   24.10   11.90
  -8   4  -4   29.80   13.30
   8   4   4   37.30   13.00
   9  -4   4  114.09   19.00
   9  -4   4  121.39   21.00
  -9  -4  -4  118.69   17.40
  -9  -4  -4  101.59   20.40
  -9   4  -4  106.09   19.80
   9   4   4  136.49   19.60
  10  -4   4  246.68   27.80
  10  -4   4  248.18   28.60
 -10  -4  -4  215.48   29.20
  10   4   4  322.07   30.30
 -10   4  -4  240.98   29.60
  11  -4   4   84.69   19.30
 -11  -4  -4   57.69   17.10
  11  -4   4   65.09   17.90
  11   4   4  128.79   21.50
 -11   4  -4   49.60   17.70
 -12  -4  -4   19.30   16.10
  12  -4   4   16.90   14.90
  12  -4   4   37.30   16.20
 -12   4  -4   14.40   16.80
  12   4   4   16.80   14.60
 -14  -5   4    9.70   14.90
  14  -5  -4   28.70   18.10
 -14   5   4   -0.40   14.20
  14   5  -4   14.90   16.30
  13  -5  -4   78.09   20.10
 -13  -5   4   54.59   18.50
  13   5  -4   52.89   20.20
 -13   5   4   65.39   18.40
 -13   5   4   49.60   16.40
 -12  -5   4   94.89   20.20
  12  -5  -4  116.99   21.70
 -12   5   4  112.89   20.20
  12   5  -4  116.29   23.90
 -12   5   4   99.29   18.50
  11  -5  -4   88.09   20.10
 -11  -5   4   16.50   12.80
  11   5  -4   80.19   20.30
 -11   5   4   51.79   14.40
 -11   5   4   28.30   12.20
 -10  -5   4   54.89   15.20
  10  -5  -4   20.50   13.90
  10   5  -4   41.60   15.90
 -10   5   4   57.89   13.20
 -10   5   4   38.60   12.50
  -9  -5   4   15.50   10.70
   9  -5  -4   16.20   12.10
  -9   5   4    9.70    9.00
  -9   5   4   21.80   10.70
   9   5  -4   19.10   11.90
   9   5  -4   16.70   13.00
   8  -5  -4    6.80    9.70
  -8  -5   4   15.40   10.30
   8   5  -4   20.80    8.40
  -8   5   4   20.40   10.20
   8   5  -4   17.70   12.90
  -8   5   4    1.70    7.30
  -7  -5   4   94.89   16.10
   7  -5  -4  111.69   14.50
   7  -5  -4  168.18   20.50
   7   5  -4   76.19   18.30
  -7   5   4  136.09   14.90
   7   5  -4  127.89   14.90
  -7   5   4  108.19   16.40
  -6  -5   4  210.98   21.60
   6  -5  -4  177.78   17.10
   6  -5  -4  197.18   21.80
   6   5  -4  148.69   24.30
   6   5  -4  175.88   16.60
  -6   5   4  204.78   16.20
  -6   5   4  181.78   19.70
   5  -5  -4   18.20    9.30
  -5  -5   4    4.80    8.20
   5  -5  -4   11.30    7.30
  -5   5   4   21.60    9.00
   5   5  -4   15.60   11.60
  -5   5   4   16.60    5.80
   5   5  -4    3.60    6.30
  -4  -5   4  244.18   22.70
   4  -5  -4  214.98   20.70
   4  -5  -4  199.58   19.60
   4   5  -4  231.58   17.10
  -4   5   4  233.68   13.10
   4   5  -4  229.68   27.30
  -4   5   4  238.48   21.80
   3  -5  -4  878.21   38.30
   3  -5  -4  879.11   36.10
  -3  -5   4  948.91   38.70
   3   5  -4  886.11   34.70
  -3   5   4  890.71   37.20
  -3   5   4  857.41   27.70
   3   5  -4  916.81   45.70
   2  -5  -4   83.39   14.30
  -2  -5   4   65.29   13.10
   2  -5  -4   72.99   12.00
   2   5  -4   65.49   15.10
  -2   5   4   97.19   14.40
   2   5  -4   57.39   10.30
  -1  -5   4   67.29   12.70
   1  -5  -4   78.09   14.90
   1  -5  -4   60.19   11.30
   1   5  -4   43.10   12.80
  -1   5   4   77.79   13.40
   1   5  -4   78.49   12.70
   0  -5  -4  184.88   17.30
   0  -5  -4  189.38   22.60
   0  -5   4  199.38   21.20
   0   5  -4  223.38   20.70
   0   5   4  141.09   16.80
   0   5  -4  157.18   19.50
  -1  -5  -4   55.89   10.60
  -1  -5  -4   65.09   15.30
   1  -5   4   58.29   12.30
   1  -5   4   51.39   13.00
   1   5   4   29.20   10.30
  -1   5  -4   44.60   10.60
  -1   5  -4   35.30   10.70
  -2  -5  -4   -4.30    8.70
   2  -5   4    9.10    6.10
   2  -5   4   22.50    9.40
  -2  -5  -4   12.50    7.30
   2   5   4    1.40    7.20
  -2   5  -4   14.40    8.40
  -2   5  -4    1.50    6.80
   3  -5   4    9.50    7.20
   3  -5   4   19.40    9.60
  -3  -5  -4   16.80    7.90
  -3  -5  -4   15.70   11.80
  -3   5  -4    5.90    7.80
   3   5   4   23.50    9.50
  -4  -5  -4   80.79   18.80
   4  -5   4  125.09   17.80
   4  -5   4  100.39   14.60
  -4  -5  -4   55.29   11.20
  -4   5  -4  125.89   18.30
   4   5   4  113.19   16.60
  -5  -5  -4   26.50   13.60
  -5  -5  -4   61.59   11.90
   5  -5   4   73.09   14.90
   5  -5   4   23.60   10.60
   5   5   4   65.29   13.80
  -5   5  -4   50.69   12.90
   6  -5   4   11.40    9.40
   6  -5   4    1.90    9.40
  -6  -5  -4   13.70    9.10
   6   5   4   -7.20    9.30
   6   5   4   -5.00    7.70
  -6   5  -4    8.20    9.90
  -7  -5  -4   41.40   15.40
   7  -5   4   56.49   14.20
  -7  -5  -4   46.70   13.00
   7  -5   4   69.29   15.80
  -7   5  -4   88.49   18.10
   7   5   4   54.09   14.50
  -8  -5  -4  120.89   18.10
  -8  -5  -4   90.09   21.20
   8  -5   4   81.29   17.60
   8  -5   4  107.69   19.40
   8   5   4   61.29   14.70
  -8   5  -4   94.69   19.50
  -9  -5  -4   23.00   14.70
   9  -5   4    7.60   11.80
   9  -5   4  -12.00    9.40
   9   5   4    6.10   11.30
  -9   5  -4   -0.20   12.70
 -10  -5  -4   -0.10   13.80
  10  -5   4   19.30   14.40
  10  -5   4   20.10   15.00
 -10   5  -4   56.99   18.20
  10   5   4    8.40   11.30
 -11  -5  -4    3.70   15.00
  11  -5   4    7.40   13.40
  11  -5   4   -2.40   13.00
  11   5   4   -1.40   12.10
 -11   5  -4   -3.80   13.50
  12  -6  -4   63.39   20.20
 -12  -6   4   32.70   16.20
 -12   6   4   58.69   16.30
 -12   6   4   48.20   17.60
  12   6  -4   42.60   22.10
  11  -6  -4  264.07   31.70
 -11  -6   4  213.78   28.50
 -11   6   4  260.17   27.30
  11   6  -4  192.18   31.20
 -11   6   4  262.17   29.10
 -10  -6   4   63.79   17.50
  10  -6  -4   79.89   20.20
 -10   6   4   64.19   17.40
  10   6  -4   49.00   20.00
   9  -6  -4   27.40   14.90
  -9  -6   4   16.40   13.10
  -9   6   4   -1.90   10.50
   9   6  -4   15.50   16.60
  -8  -6   4  245.08   27.50
   8  -6  -4  254.97   28.50
  -8   6   4  292.17   28.40
   8   6  -4  257.37   34.90
   8   6  -4  256.17   23.30
  -7  -6   4  430.46   30.30
   7  -6  -4  377.96   32.00
   7   6  -4  344.17   38.60
   7   6  -4  360.26   24.60
  -7   6   4  354.66   30.20
  -6  -6   4   21.80   11.80
   6  -6  -4    2.70    9.50
  -6   6   4   13.20    9.70
   6   6  -4   11.50   14.80
   6   6  -4   13.30    8.70
   5  -6  -4   47.50   11.70
   5  -6  -4   55.19   14.00
  -5  -6   4   75.69   15.30
  -5   6   4   53.99   13.40
   5   6  -4   59.99   12.90
   5   6  -4   17.50   14.40
  -4  -6   4  660.63   35.60
   4  -6  -4  733.93   35.40
   4  -6  -4  631.54   34.40
  -4   6   4  623.34   34.20
   4   6  -4  624.44   43.90
   4   6  -4  664.93   32.00
   3  -6  -4   41.80   12.90
  -3  -6   4   48.90   13.30
   3  -6  -4   47.10   12.40
  -3   6   4   44.80   12.90
   3   6  -4   84.29   20.40
   3   6  -4   49.99   11.70
   2  -6  -4   17.20   10.30
  -2  -6   4   18.90   10.30
   2  -6  -4   13.40   10.40
  -2   6   4    3.70    8.50
   2   6  -4   13.60    8.40
   2   6  -4   21.60   14.30
  -1  -6   4 1255.97   50.09
   1  -6  -4 1202.68   46.60
   1  -6  -4 1260.87   54.09
   1   6  -4 1289.67   56.39
  -1   6   4 1195.98   48.80
   1   6  -4 1185.48   47.50
   0  -6  -4  484.85   27.20
   0  -6   4  449.86   29.40
   0  -6  -4  446.46   33.10
   0   6  -4  481.15   32.60
   0   6  -4  495.65   28.90
   0   6   4  410.66   27.80
  -1  -6  -4   95.89   20.40
  -1  -6  -4   62.39   13.60
   1  -6   4   55.79   13.80
   1   6   4   48.40   12.50
  -1   6  -4   58.89   13.20
  -1   6  -4   44.90   13.70
   2  -6   4  398.76   28.30
  -2  -6  -4  439.46   26.50
  -2  -6  -4  430.86   40.20
   2   6   4  419.96   27.80
  -2   6  -4  381.86   31.90
   3  -6   4  761.72   39.00
  -3  -6  -4  709.83   34.50
   3   6   4  707.43   37.10
  -3   6  -4  675.83   37.20
  -4  -6  -4   26.90   15.40
   4  -6   4   11.20   10.80
  -4  -6  -4   20.80   10.50
  -4   6  -4   34.90   13.10
   4   6   4   39.60   13.00
   5  -6   4  193.78   25.00
  -5  -6  -4  210.98   22.10
  -5  -6  -4  197.28   29.60
   5   6   4  202.78   24.50
  -5   6  -4  253.77   27.40
  -6  -6  -4  176.58   21.30
   6  -6   4  169.08   23.50
   6   6   4  147.09   21.50
  -6   6  -4  160.28   24.00
   7  -6   4   16.80   12.80
  -7  -6  -4   32.80   16.60
   7   6   4   27.50   14.10
  -7   6  -4   27.70   14.60
  -8  -6  -4   65.39   20.00
   8  -6   4   35.60   15.40
   8   6   4   50.69   15.20
  -8   6  -4   81.59   21.00
   9  -6   4  192.48   27.00
  -9  -6  -4  209.28   32.80
   9   6   4  266.37   30.40
  -9   6  -4  222.38   30.00
  -9  -7   4   90.19   21.20
   9  -7  -4   70.89   19.60
  -9   7   4   73.19   19.00
   9   7  -4   69.09   25.80
  -8  -7   4   15.20   14.10
   8  -7  -4   -9.20   12.00
  -8   7   4   -9.60   10.40
   8   7  -4   15.20   19.30
  -7  -7   4  180.18   25.30
   7  -7  -4  213.08   27.20
  -7   7   4  234.88   28.20
   7   7  -4  219.18   23.90
   7   7  -4  233.18   37.10
  -6  -7   4  164.98   24.00
   6  -7  -4  168.18   24.40
   6   7  -4  193.28   22.50
  -6   7   4  209.18   25.50
   6   7  -4  160.88   32.00
  -5  -7   4  248.28   27.90
   5  -7  -4  220.38   27.50
   5   7  -4  209.48   23.20
   5   7  -4  190.68   31.50
  -5   7   4  211.28   25.50
   4  -7  -4    2.60    9.40
  -4  -7   4    0.90   11.30
   4  -7  -4    5.30   11.00
   4   7  -4    0.70    9.00
   4   7  -4  -11.70   15.10
  -4   7   4   -0.20   10.40
   3  -7  -4  183.98   23.00
  -3  -7   4  170.98   23.50
   3  -7  -4  170.78   23.50
   3   7  -4  166.78   21.40
   3   7  -4  188.88   28.70
  -3   7   4  168.68   22.90
   2  -7  -4   44.50   14.40
   2  -7  -4   32.60   13.20
  -2  -7   4   45.20   14.90
   2   7  -4   23.00   16.50
   2   7  -4   17.10   10.70
  -2   7   4   18.60   12.90
   1  -7  -4  140.69   23.40
   1  -7  -4  107.09   18.70
  -1  -7   4  149.19   22.60
   1   7  -4  108.69   22.20
  -1   7   4  148.49   21.70
   1   7  -4  138.79   20.40
   0  -7  -4  183.68   26.70
   0  -7   4  189.58   24.60
   0  -7  -4  237.38   24.90
   0   7  -4  231.88   27.70
   0   7   4  233.78   25.80
   0   7  -4  159.28   22.30
  -1  -7  -4  180.78   27.70
  -1  -7  -4  300.67   28.00
   1  -7   4  181.48   23.80
   1   7   4  255.17   28.40
  -1   7  -4  273.17   28.30
   2  -7   4    9.80   11.20
  -2  -7  -4    2.40   10.70
  -2  -7  -4   -3.50   11.60
   2   7   4   33.20   12.90
  -2   7  -4    3.70   10.20
   3  -7   4  163.98   24.10
  -3  -7  -4  103.39   18.50
  -3  -7  -4  142.29   26.70
  -3   7  -4  136.59   21.90
   3   7   4  162.78   23.30
   4  -7   4  294.47   30.80
  -4  -7  -4  317.37   29.40
  -4  -7  -4  225.48   33.30
  -4   7  -4  283.17   30.70
   4   7   4  302.57   29.80
  -5  -7  -4   31.80   19.60
   5  -7   4   42.80   16.30
   5   7   4   76.79   18.30
  -5   7  -4   35.80   15.10
   6  -7   4  -11.90   11.10
  -6  -7  -4   -0.40   14.60
   6   7   4    1.80   12.60
  -6   7  -4   -6.60   11.00
  -7  -7  -4   54.19   20.20
   7  -7   4   37.20   16.90
  -7   7  -4   75.59   21.30
   7   7   4   43.30   16.40
   5  -8  -4    7.40   13.50
  -5  -8   4   -6.80   14.00
  -5   8   4    1.50   12.30
   5   8  -4   14.60   11.10
   5   8  -4    1.00   19.20
   4  -8  -4   12.80   15.20
  -4  -8   4   15.90   14.70
   4   8  -4   35.00   13.80
  -4   8   4   52.49   17.60
   4   8  -4   23.40   19.60
   3  -8  -4    7.60   13.20
  -3  -8   4    5.70   12.60
   3  -8  -4    0.30   12.20
  -3   8   4   -4.50   12.50
   3   8  -4   14.40   18.00
   3   8  -4   -5.90    9.60
  -2  -8   4   10.90   13.00
   2  -8  -4   15.00   14.30
   2  -8  -4   24.90   15.20
   2   8  -4   -9.80   16.70
  -2   8   4    8.70   13.30
   2   8  -4   38.40   14.50
   1  -8  -4    3.70   13.90
   1  -8  -4   13.70   14.90
  -1  -8   4   -8.00   12.40
   1   8  -4    2.60   10.70
  -1   8   4   -4.10   11.10
   0  -8  -4   40.30   15.40
   0  -8   4   36.70   17.10
   0  -8  -4   23.70   17.10
   0   8   4   17.40   14.10
   0   8  -4   35.60   14.80
  -1  -8  -4   19.40   14.20
   1  -8   4    6.20   13.60
  -1  -8  -4    3.90   16.20
   1   8   4   -5.00   12.00
  -1   8  -4   20.20   12.80
  -2  -8  -4    6.90   15.80
  -2  -8  -4   39.60   15.90
   2  -8   4   23.20   15.90
  -2   8  -4    5.40   12.20
   2   8   4   12.20   14.80
  17   0  -5   -2.70   14.40
 -17   0   5  -11.00   14.90
  16   0  -5    7.20   14.10
 -16   0   5    2.10   12.70
 -15   0   5   -5.50   11.90
  15   0  -5   -6.00   11.30
 -14   0   5   13.40   12.20
  14   0  -5    9.10   11.40
  13   0  -5   -2.40    9.30
 -13   0   5    3.80    9.00
  13   0  -5   -3.60    5.60
  12   0  -5   -2.00    7.60
  12   0  -5   -3.20    5.30
 -12   0   5   -6.10    7.70
 -11   0   5   10.40    8.50
  11   0  -5    9.90    9.00
  11   0  -5    4.50    5.40
  10   0  -5    0.40    7.50
 -10   0   5    3.20    6.10
  10   0  -5    2.10    5.10
 -10   0   5    2.30    2.80
  -9   0   5    8.90    5.70
   9   0  -5   -0.50    5.80
  -9   0   5    1.90    2.30
   9   0  -5    2.80    4.80
  -8   0   5   -1.00    1.70
   8   0  -5    2.70    4.30
   8   0  -5    3.70    5.60
  -8   0   5   -0.10    4.40
  -7   0   5   -7.00    3.80
   7   0  -5   -5.60    3.80
   7   0  -5   -2.30    4.70
  -6   0   5   -3.60    3.00
   6   0  -5    3.70    3.40
   6   0  -5    0.30    3.80
   5   0  -5   -1.10    3.40
   5   0  -5   -0.50    2.80
  -5   0   5    1.20    3.20
   4   0  -5   -0.50    2.80
  -4   0   5    1.50    1.70
   4   0  -5    0.20    2.90
  -4   0   5   -1.60    2.60
   3   0  -5    3.60    3.30
   3   0  -5    0.40    2.20
  -3   0   5   -1.90    1.70
  -3   0   5   -0.50    2.70
   2   0  -5   -6.10    2.10
   2   0  -5    0.30    1.90
  -2   0   5   -2.10    2.10
  -2   0   5   -0.80    2.60
  -1   0   5   -1.30    1.10
  -1   0   5    2.40    2.70
  -1   0   5    0.70    2.60
   1   0  -5    2.10    3.00
   0   0  -5    2.20    3.20
   0   0   5    0.40    1.00
   0   0   5    2.00    3.20
   0   0   5    0.20    2.30
   1   0   5   -1.70    2.50
   1   0   5    1.60    3.60
  -1   0  -5    0.90    3.30
   1   0   5   -2.20    1.30
   2   0   5   -1.10    3.80
   2   0   5   -0.10    1.90
   2   0   5    3.30    3.30
  -2   0  -5    3.60    3.80
  -3   0  -5   -2.90    3.30
   3   0   5   -1.50    4.20
   3   0   5    2.00    3.70
   3   0   5   -1.90    2.50
   4   0   5    2.30    4.00
   4   0   5   -4.00    3.20
  -4   0  -5    2.40    4.90
  -4   0  -5   -2.90    3.40
   5   0   5    8.70    5.30
  -5   0  -5    1.20    4.20
   5   0   5   -2.10    3.70
  -5   0  -5    1.20    5.40
  -6   0  -5   -3.40    5.50
   6   0   5   -0.90    4.40
   6   0   5   -6.10    3.90
  -6   0  -5   -1.30    4.70
   7   0   5    0.70    4.90
  -7   0  -5   -0.50    5.10
   7   0   5    7.80    5.90
  -7   0  -5   -0.70    6.50
  -8   0  -5    6.30    8.00
   8   0   5   -5.80    5.70
  -8   0  -5    1.50    6.20
   8   0   5    4.30    6.10
   9   0   5    2.40    7.20
   9   0   5   12.10    8.40
  -9   0  -5    8.10    8.30
  10   0   5   -5.40    7.10
  10   0   5    7.70    8.90
 -10   0  -5   -3.60    8.50
  11   0   5   10.10    9.90
  11   0   5  -13.50    7.00
 -11   0  -5   -1.50    9.90
 -12   0  -5   -1.10   11.20
  12   0   5   -8.20    9.10
  12   0   5    0.20   10.80
 -13   0  -5   -3.30   10.80
  13   0   5    4.10   11.10
 -14   0  -5  -10.50   11.10
  14   0   5    4.30   12.80
 -17  -1   5   73.39   21.20
  17  -1  -5   91.99   22.50
 -17   1   5   80.39   22.80
  17   1  -5   87.59   23.10
 -16  -1   5  559.24   39.50
  16  -1  -5  563.84   39.80
  16   1  -5  457.45   40.60
 -16   1   5  588.14   41.80
 -15  -1   5  461.45   33.70
  15  -1  -5  379.16   36.30
  15   1  -5  401.86   31.20
 -15   1   5  350.86   33.40
  15   1  -5  376.06   35.50
 -14  -1   5   39.00   14.20
  14  -1  -5   51.69   15.20
 -14   1   5   43.10   14.70
  14   1  -5   54.99   14.00
  14   1  -5   46.10   14.30
 -13  -1   5  638.44   34.80
  13  -1  -5  631.04   36.50
  13   1  -5  608.74   35.90
  13   1  -5  668.93   34.90
 -13   1   5  605.64   35.60
 -12  -1   5   46.90   12.70
  12  -1  -5   48.40   13.10
  12  -1  -5   65.79   11.10
  12   1  -5   48.00   13.20
  12   1  -5   42.30   11.40
 -12   1   5   37.10   11.60
  11  -1  -5  357.16   25.70
  11  -1  -5  458.45   22.10
 -11  -1   5  452.75   25.40
  11   1  -5  379.86   26.00
  11   1  -5  390.96   24.70
 -11   1   5  407.46   18.00
 -11   1   5  363.96   24.80
  10  -1  -5   -6.80    3.80
  10  -1  -5   11.20    7.60
 -10  -1   5    1.40    6.50
 -10   1   5    0.80    3.50
  10   1  -5   -1.40    6.40
 -10   1   5    6.80    6.60
  10   1  -5    5.50    6.20
   9  -1  -5  378.26   23.50
   9  -1  -5  396.76   19.60
  -9  -1   5  431.76   21.70
  -9   1   5  423.66   22.50
   9   1  -5  419.06   23.30
   9   1  -5  434.16   24.20
  -9   1   5  415.76   16.00
   8  -1  -5   97.09   11.00
   8  -1  -5   68.59   12.00
  -8  -1   5   90.59   11.20
  -8   1   5   74.29    7.00
   8   1  -5   71.29   11.50
   8   1  -5   61.79   10.50
  -8   1   5  103.99   12.50
  -7  -1   5   -2.80    3.60
   7  -1  -5    2.10    3.60
   7  -1  -5   -0.20    4.70
   7   1  -5    0.40    4.60
  -7   1   5   -1.10    4.10
  -7   1   5    1.50    2.50
   7   1  -5    0.80    3.90
   6  -1  -5 1350.36   42.80
   6  -1  -5 1358.76   40.60
  -6  -1   5 1419.86   40.20
  -6   1   5 1426.76   35.50
  -6   1   5 1308.47   40.60
   6   1  -5 1416.86   44.30
  -5  -1   5 3832.02   89.19
   5  -1  -5 3773.42   91.69
   5  -1  -5 3665.13   90.39
  -5   1   5 3654.33   89.69
   5   1  -5 3640.64   90.49
   5   1  -5 3541.75   92.99
  -5   1   5 3767.12   84.69
   4  -1  -5 1929.51   50.49
  -4  -1   5 1896.71   49.00
   4  -1  -5 1879.91   51.29
  -4   1   5 1903.71   49.80
   4   1  -5 1872.41   42.90
   4   1  -5 1878.01   52.89
   4   1  -5 1893.81   49.90
  -4   1   5 1860.61   46.10
  -3  -1   5 1568.74   40.50
   3  -1  -5 1553.24   40.30
  -3  -1   5 1473.55   40.10
   3  -1  -5 1477.45   43.00
   3   1  -5 1474.45   43.60
   3   1  -5 1587.34   37.00
  -3   1   5 1470.65   38.70
  -3   1   5 1522.55   40.90
  -2  -1   5  344.67   13.30
   2  -1  -5  333.67   12.20
   2  -1  -5  333.47   16.00
  -2  -1   5  345.97   13.90
  -2   1   5  364.06   14.20
  -2   1   5  360.46   14.00
   2   1  -5  327.47   12.60
   2   1  -5  342.77   15.90
   1  -1  -5 3506.75   77.39
  -1  -1   5 3373.26   82.39
   1  -1  -5 3564.74   86.39
  -1  -1   5 3472.55   80.49
  -1   1   5 3457.55   82.19
   1   1  -5 3569.54   82.89
  -1   1   5 3471.15   83.09
   1   1  -5 3489.15   84.79
   0  -1   5  203.08    9.10
   0  -1   5  208.98   11.00
   0  -1  -5  225.78   13.20
   0   1   5  190.68   11.40
   0   1  -5  195.28   11.00
   0   1   5  185.48   10.20
   0   1  -5  227.48   12.10
  -1  -1  -5  956.20   32.10
   1  -1   5  920.91   26.20
  -1   1  -5  961.10   31.40
  -1   1  -5  945.31   28.60
   1   1   5  970.10   28.90
   1   1   5  933.11   30.80
   2  -1   5 1542.65   44.30
   2  -1   5 1494.05   39.90
  -2  -1  -5 1516.05   45.90
  -2   1  -5 1555.24   41.30
  -2   1  -5 1503.35   46.00
   2   1   5 1581.14   43.10
   2   1   5 1470.75   45.20
   3  -1   5   38.80    7.50
   3  -1   5   38.90    6.00
  -3  -1  -5   27.90    7.20
  -3   1  -5   46.30    6.40
  -3   1  -5   35.40    8.00
   3   1   5   32.60    6.60
   3   1   5   29.70    6.80
   3   1   5   34.10    4.50
  -4  -1  -5  850.21   32.70
   4  -1   5  920.91   33.50
   4  -1   5  873.11   28.60
  -4   1  -5  849.81   33.80
   4   1   5  874.11   26.10
   4   1   5  859.21   31.30
  -4   1  -5  849.61   26.40
   4   1   5  863.01   33.50
   5  -1   5 1097.89   41.20
   5  -1   5 1142.79   36.80
  -5  -1  -5 1202.18   40.90
  -5   1  -5 1211.08   43.30
   5   1   5 1143.39   42.30
   5   1   5 1159.58   34.50
  -5   1  -5 1146.59   33.10
   5   1   5 1087.09   39.50
  -6  -1  -5  303.57   19.30
   6  -1   5  292.27   20.40
   6  -1   5  305.87   17.60
   6   1   5  255.37   22.40
   6   1   5  332.07   16.80
   6   1   5  311.77   19.80
  -6   1  -5  271.67   23.30
  -6   1  -5  284.97   13.70
  -7  -1  -5  314.77   21.00
   7  -1   5  276.77   25.10
   7  -1   5  355.56   20.50
   7   1   5  323.47   21.40
   7   1   5  350.36   23.70
   7   1   5  394.86   19.80
  -7   1  -5  303.07   22.80
   8  -1   5 1347.27   50.89
  -8  -1  -5 1169.38   43.90
   8  -1   5 1234.28   43.80
   8   1   5 1173.28   46.90
   8   1   5 1150.08   41.30
  -8   1  -5 1240.58   48.90
   8   1   5 1196.78   48.80
  -9  -1  -5  385.36   26.60
   9  -1   5  453.75   29.70
  -9  -1  -5  369.46   23.80
   9  -1   5  342.77   23.00
   9   1   5  422.86   23.90
  -9   1  -5  359.86   26.30
   9   1   5  440.26   27.60
  10  -1   5    8.60    9.00
 -10  -1  -5   -5.20    7.60
  10  -1   5    2.40    9.30
  10   1   5    2.00    8.60
 -10   1  -5    5.70    8.90
  10   1   5   17.40    8.80
 -11  -1  -5  500.45   33.50
  11  -1   5  599.84   36.60
  11  -1   5  593.04   32.50
  11   1   5  597.44   31.60
  11   1   5  595.34   35.60
 -11   1  -5  559.54   34.70
 -12  -1  -5  345.87   31.70
  12  -1   5  260.67   28.80
  12  -1   5  298.37   28.20
  12   1   5  305.27   29.70
 -12   1  -5  327.77   32.00
  13  -1   5   21.30   13.10
 -13  -1  -5   10.40   12.70
  13  -1   5    8.00   11.70
  13   1   5   13.90   12.60
 -13   1  -5   11.20   13.60
  14  -1   5   76.39   19.30
 -14  -1  -5   97.19   20.40
 -14   1  -5   98.29   21.40
  14   1   5  109.59   21.70
 -16  -2   5   35.50   16.50
  16  -2  -5   39.60   16.80
  16   2  -5   38.40   14.60
  16   2  -5   13.60   14.70
 -16   2   5   24.60   16.10
  15  -2  -5   45.00   16.70
 -15  -2   5   21.50   14.10
  15   2  -5   15.80   11.00
  15   2  -5   50.59   17.00
 -15   2   5   18.90   13.10
 -14  -2   5  546.85   33.60
  14  -2  -5  576.14   37.10
 -14   2   5  494.45   34.90
  14   2  -5  568.04   38.00
  14   2  -5  525.45   35.10
 -13  -2   5  355.26   28.40
  13  -2  -5  340.17   33.00
  13   2  -5  320.37   30.90
  13   2  -5  291.97   29.70
 -13   2   5  241.38   25.80
 -12  -2   5   29.00   10.90
  12  -2  -5   43.50   14.40
 -12   2   5   32.90   12.50
  12   2  -5   50.59   14.30
  12   2  -5   10.60    9.50
  11  -2  -5  546.25   31.50
 -11  -2   5  454.25   25.80
  11  -2  -5  520.15   22.60
  11   2  -5  508.25   30.90
 -11   2   5  526.85   29.10
  11   2  -5  490.35   30.20
 -11   2   5  497.85   22.70
  10  -2  -5  581.94   31.60
 -10  -2   5  620.64   27.80
  10  -2  -5  625.84   24.40
  10   2  -5  575.14   31.70
 -10   2   5  604.74   24.20
 -10   2   5  564.94   29.10
  10   2  -5  634.94   32.10
   9  -2  -5  433.56   25.60
  -9  -2   5  467.65   22.10
   9  -2  -5  439.46   19.80
   9   2  -5  463.15   25.80
   9   2  -5  448.16   15.70
   9   2  -5  460.25   26.60
  -9   2   5  415.86   18.90
  -9   2   5  437.36   23.40
  -8  -2   5  105.09   11.40
   8  -2  -5   93.39   10.40
   8  -2  -5   96.29   14.10
  -8   2   5   95.99    9.90
   8   2  -5  104.79   15.00
   8   2  -5  104.49    6.40
  -8   2   5   74.89   11.10
   8   2  -5   87.89   12.90
  -7  -2   5 1454.95   42.10
   7  -2  -5 1385.26   41.90
   7  -2  -5 1411.76   47.10
   7   2  -5 1387.46   46.30
   7   2  -5 1513.35   50.09
  -7   2   5 1474.45   41.00
   7   2  -5 1450.85   35.50
  -7   2   5 1394.46   44.20
   6  -2  -5 1174.08   35.80
   6  -2  -5 1094.49   38.10
  -6  -2   5 1073.49   33.80
   6   2  -5 1169.38   38.40
   6   2  -5 1141.99   41.40
  -6   2   5 1137.69   33.60
   6   2  -5 1115.19   28.90
  -6   2   5 1149.19   36.10
   5  -2  -5   26.70    6.10
   5  -2  -5   13.60    5.50
  -5  -2   5   14.40    4.50
  -5  -2   5   15.80    5.60
  -5   2   5   29.70    6.30
   5   2  -5   15.00    6.20
  -5   2   5   17.70    4.70
   5   2  -5   19.80    3.50
   4  -2  -5 2133.59   57.99
  -4  -2   5 2152.68   57.49
  -4  -2   5 2139.09   53.69
   4  -2  -5 2140.39   56.59
  -4   2   5 2113.49   55.19
  -4   2   5 2060.29   54.69
   4   2  -5 2144.19   51.49
   4   2  -5 2107.49   61.49
  -3  -2   5  951.20   28.50
  -3  -2   5 1013.00   31.50
   3  -2  -5 1025.80   33.30
   3  -2  -5 1000.30   29.80
   3   2  -5  999.50   28.00
   3   2  -5  979.60   34.60
  -3   2   5  950.50   29.20
  -3   2   5 1012.30   30.50
  -2  -2   5   57.69    7.50
  -2  -2   5   57.29    6.70
   2  -2  -5   81.59    7.50
   2  -2  -5   50.59    8.30
  -2   2   5   67.49    7.20
   2   2  -5   75.69    7.60
   2   2  -5   57.49    8.90
  -2   2   5   77.89    8.70
  -1  -2   5 1836.12   49.20
   1  -2  -5 1839.62   45.40
   1  -2  -5 1861.11   53.89
  -1  -2   5 1859.61   48.20
  -1   2   5 1843.02   50.39
   1   2  -5 1819.22   49.10
  -1   2   5 1863.11   47.40
   1   2  -5 1900.61   52.29
   0  -2  -5 2806.12   65.29
   0  -2   5 2790.22   70.19
   0  -2   5 2911.71   70.29
   0  -2  -5 2855.31   76.09
   0   2   5 2801.52   72.39
   0   2  -5 2777.62   71.69
   0   2   5 2796.22   68.19
   0   2  -5 2863.61   72.29
   1  -2   5  129.79    9.60
  -1  -2  -5  138.69   14.80
   1  -2   5  144.09   12.70
  -1  -2  -5  128.69    6.80
   1   2   5  129.99   12.30
  -1   2  -5  148.39   10.30
   1   2   5  133.09    9.00
  -1   2  -5  130.59   12.30
   2  -2   5    1.00    3.40
   2  -2   5    5.00    4.20
  -2  -2  -5    1.40    5.30
  -2  -2  -5    9.80    2.90
   2   2   5   11.00    4.20
  -2   2  -5   14.80    5.40
   2   2   5    8.20    5.20
  -2   2  -5    6.90    3.80
  -3  -2  -5 2130.59   52.39
   3  -2   5 2236.48   61.49
  -3  -2  -5 2143.29   64.59
   3  -2   5 2132.99   57.49
   3   2   5 2097.09   60.69
  -3   2  -5 2058.39   61.89
  -3   2  -5 2165.28   54.19
   3   2   5 2129.39   57.39
  -4  -2  -5  483.95   18.10
   4  -2   5  477.25   24.10
  -4  -2  -5  503.15   26.50
   4  -2   5  512.35   21.90
  -4   2  -5  470.25   24.80
  -4   2  -5  481.75   17.10
   4   2   5  540.75   24.90
   4   2   5  469.65   21.30
   5  -2   5    8.50    5.20
  -5  -2  -5   16.20    7.80
   5  -2   5   11.50    6.40
  -5  -2  -5    7.60    4.40
   5   2   5    4.30    4.50
   5   2   5    6.10    6.20
  -5   2  -5    7.20    3.00
  -5   2  -5   11.50    6.70
  -6  -2  -5  669.73   32.80
   6  -2   5  652.83   31.60
   6  -2   5  587.74   27.30
   6   2   5  613.84   30.40
   6   2   5  620.94   28.40
  -6   2  -5  651.53   32.50
   6   2   5  679.53   25.40
   7  -2   5  873.11   35.10
  -7  -2  -5  864.01   38.90
  -7   2  -5  841.52   39.40
   7   2   5  830.52   37.80
   7   2   5  821.82   35.40
   7   2   5  820.62   31.60
  -8  -2  -5   30.40   11.20
   8  -2   5   21.80    9.60
   8  -2   5   15.90   10.40
   8   2   5   31.60   10.40
   8   2   5    1.10    8.90
  -8   2  -5   24.30   11.00
   8   2   5   27.30    9.10
   9  -2   5  141.89   20.60
   9  -2   5  174.28   20.50
  -9  -2  -5  168.18   21.20
   9   2   5  155.68   17.50
   9   2   5  148.49   21.10
  -9   2  -5  140.59   20.90
   9   2   5  138.59   18.30
 -10  -2  -5  466.15   30.60
  10  -2   5  492.45   33.00
  10  -2   5  433.26   29.20
  10   2   5  435.06   26.40
  10   2   5  443.56   29.10
 -10   2  -5  425.86   35.30
  10   2   5  404.16   30.40
 -11  -2  -5   69.09   16.80
  11  -2   5   62.19   15.20
  11  -2   5   56.89   16.10
  11   2   5   68.49   15.40
 -11   2  -5   82.09   17.60
 -12  -2  -5  427.86   36.40
  12  -2   5  522.15   33.70
  12  -2   5  364.56   34.60
  12   2   5  467.65   32.20
 -12   2  -5  411.46   37.10
  13  -2   5  115.49   22.30
 -13  -2  -5  120.59   21.80
  13  -2   5  118.39   20.90
  13   2   5  139.49   21.90
 -13   2  -5  120.19   23.10
 -16  -3   5   49.20   20.50
  16  -3  -5   59.19   18.30
  16   3  -5   66.79   18.10
 -16   3   5   21.70   16.90
  16   3  -5   39.10   19.10
  15  -3  -5  -19.20   11.10
 -15  -3   5    7.40   13.30
  15   3  -5    3.50   11.90
  15   3  -5   -1.00   14.30
 -15   3   5   -6.60   13.60
 -14  -3   5   81.59   17.10
  14  -3  -5   78.09   18.60
 -14   3   5   63.09   17.90
  14   3  -5   63.39   17.10
  14   3  -5   64.59   19.00
  13  -3  -5   95.39   20.30
 -13  -3   5   91.39   16.50
  13   3  -5   88.89   18.70
 -13   3   5  102.59   19.20
  13   3  -5   94.29   19.40
 -12  -3   5   -8.90    8.10
  12  -3  -5    2.30    9.90
 -12   3   5    1.20    9.60
 -12   3   5    6.50    8.00
  12   3  -5   -0.40    9.30
  12   3  -5   18.90   12.00
 -11  -3   5   60.99   11.60
  11  -3  -5   82.29   17.30
 -11   3   5   69.89   14.60
 -11   3   5   57.39   10.90
  11   3  -5   64.29   15.80
  11   3  -5   56.99   15.50
 -10  -3   5   24.30   10.30
 -10  -3   5   24.60    8.80
  10  -3  -5   27.40   11.40
  10   3  -5   18.30   10.80
 -10   3   5   15.70    9.00
 -10   3   5   24.00    8.00
  -9  -3   5  107.89   15.70
  -9  -3   5  120.19   12.90
   9  -3  -5  127.39   17.80
   9  -3  -5  102.69   10.90
   9   3  -5  110.39   18.10
  -9   3   5  112.49   12.90
   9   3  -5  119.79   10.00
  -9   3   5  118.59   14.70
   8  -3  -5   15.60    8.60
  -8  -3   5   18.10    6.20
   8  -3  -5   23.50    6.30
  -8  -3   5   21.30    8.30
   8   3  -5   24.00    5.50
  -8   3   5   25.50    7.90
  -8   3   5   26.00    7.30
   8   3  -5   18.00    8.80
  -7  -3   5    6.90    6.60
   7  -3  -5   11.00    5.40
  -7  -3   5    4.80    4.60
   7  -3  -5    6.80    6.50
  -7   3   5    6.80    5.70
  -7   3   5   18.50    6.10
   7   3  -5    6.50    3.90
   7   3  -5    7.30    7.10
   6  -3  -5   25.10    6.70
  -6  -3   5   30.90    8.00
  -6  -3   5   17.60    5.10
   6  -3  -5   29.20    8.00
  -6   3   5   25.10    6.90
  -6   3   5   20.20    6.80
   6   3  -5   18.30    8.90
   6   3  -5   35.30    5.90
   5  -3  -5   59.49    9.70
   5  -3  -5   57.19    8.90
  -5  -3   5   62.69    7.40
  -5  -3   5   67.39   11.00
  -5   3   5   71.19    9.00
   5   3  -5   53.79   11.30
   5   3  -5   45.20    6.50
  -5   3   5   46.90    8.20
   4  -3  -5   53.99    9.40
  -4  -3   5   47.80    6.50
   4  -3  -5   48.80    8.40
  -4  -3   5   37.70    8.30
   4   3  -5   47.10    6.70
   4   3  -5   70.29   12.70
  -4   3   5   44.00    7.90
  -4   3   5   56.79    8.00
  -3  -3   5  323.47   13.70
   3  -3  -5  318.07   18.20
   3  -3  -5  347.87   16.60
  -3  -3   5  328.77   17.60
   3   3  -5  335.67   15.40
  -3   3   5  327.27   14.60
  -3   3   5  345.07   17.50
   3   3  -5  381.86   22.10
   2  -3  -5   -4.50    4.40
   2  -3  -5   -2.30    2.90
  -2  -3   5    4.60    3.30
  -2  -3   5    0.20    3.70
  -2   3   5    2.20    4.10
   2   3  -5   -2.90    3.20
  -2   3   5   -3.40    2.30
   2   3  -5   -0.10    4.70
   1  -3  -5   38.70    8.90
   1  -3  -5   55.89    7.10
  -1  -3   5   46.60    8.10
  -1  -3   5   40.40    6.20
   1   3  -5   41.90    8.90
   1   3  -5   55.49    8.00
  -1   3   5   55.49    8.80
  -1   3   5   43.40    5.80
   0  -3   5  563.14   21.60
   0  -3   5  543.95   23.60
   0  -3  -5  696.03   30.00
   0  -3  -5  537.15   20.20
   0   3  -5  616.94   24.70
   0   3   5  605.44   19.80
   0   3  -5  591.54   25.60
   0   3   5  646.94   25.60
   1  -3   5  193.58   13.00
   1  -3   5  232.68   14.80
  -1  -3  -5  179.68   10.70
  -1  -3  -5  221.58   20.40
  -1   3  -5  232.88   15.10
  -1   3  -5  227.48   14.60
   1   3   5  195.08   14.60
   1   3   5  226.48   11.10
   2  -3   5  273.07   16.20
   2  -3   5  256.67   15.90
  -2  -3  -5  294.87   21.20
  -2  -3  -5  258.77   12.60
   2   3   5  232.78   12.40
  -2   3  -5  268.67   17.20
   2   3   5  250.97   16.90
  -2   3  -5  246.68   14.90
  -3  -3  -5  376.06   24.90
  -3  -3  -5  366.46   16.10
   3  -3   5  436.66   22.30
   3  -3   5  376.96   20.00
  -3   3  -5  349.87   16.70
   3   3   5  397.16   17.40
  -3   3  -5  393.06   22.20
   3   3   5  379.66   21.30
   4  -3   5    0.40    5.30
   4  -3   5    3.10    5.70
  -4  -3  -5    1.30    4.10
  -4  -3  -5   -1.50    7.40
   4   3   5   -0.70    5.20
   4   3   5    3.90    4.30
  -4   3  -5   -2.00    5.40
  -4   3  -5    2.60    3.70
   5  -3   5  155.48   16.00
   5  -3   5  125.79   15.80
  -5  -3  -5  154.48   19.40
  -5  -3  -5  160.88   13.40
   5   3   5  158.98   17.30
  -5   3  -5  162.88   19.40
   5   3   5  164.38   15.30
  -6  -3  -5   95.79   17.00
  -6  -3  -5  109.99   12.10
   6  -3   5  100.19   14.00
   6  -3   5  117.09   16.80
  -6   3  -5  104.19   16.20
   6   3   5   89.49   12.60
   6   3   5   89.09   14.40
   7  -3   5   -8.20    8.30
   7  -3   5   -9.90    5.90
  -7  -3  -5   -1.40    8.90
  -7  -3  -5   -8.30    5.70
  -7   3  -5    1.40    8.50
   7   3   5    5.00    8.20
   7   3   5   10.60    7.20
  -8  -3  -5   31.60    9.20
   8  -3   5   21.30   10.80
  -8  -3  -5   11.70   11.20
   8  -3   5   22.20   10.50
  -8   3  -5   22.40   11.70
   8   3   5   19.80   10.30
   8   3   5   25.80    9.00
  -9  -3  -5   -0.10    9.80
   9  -3   5    6.00    9.80
   9  -3   5    2.70   10.30
  -9   3  -5   24.50   12.60
   9   3   5    3.00    9.40
   9   3   5    1.40    7.60
  10  -3   5  -10.80    9.60
  10  -3   5    5.20   10.00
 -10  -3  -5    8.30   11.90
 -10   3  -5    2.40   12.30
  10   3   5  -15.10    6.60
  10   3   5  -20.20    8.30
  11  -3   5   12.80   13.60
 -11  -3  -5   14.00   13.30
  11  -3   5    7.10   11.10
 -11   3  -5    3.10   12.70
  11   3   5   38.40   15.00
  11   3   5   32.00    9.40
  12  -3   5    1.60   13.00
  12  -3   5   58.59   17.00
 -12  -3  -5   55.29   22.70
 -12   3  -5    7.70   13.90
  12   3   5   32.40   13.60
  12   3   5   19.30   13.90
  13  -3   5   45.30   17.60
 -13  -3  -5   25.70   15.20
  13  -3   5   25.00   15.40
 -13   3  -5   58.19   19.20
  13   3   5   23.70   13.00
  15  -4  -5   60.59   20.10
 -15  -4   5   64.69   19.50
  15   4  -5   90.59   22.60
 -15   4   5   72.89   20.30
  14  -4  -5  312.27   34.60
 -14  -4   5  303.97   34.20
 -14   4   5  245.48   29.30
  14   4  -5  298.67   35.60
  13  -4  -5   89.09   20.90
 -13  -4   5   50.29   16.70
 -13   4   5   52.39   16.10
 -13   4   5   62.09   17.40
  13   4  -5   50.79   18.10
 -12  -4   5    4.10   10.70
  12  -4  -5    2.20   11.80
 -12   4   5   12.80   10.00
 -12   4   5   -1.80   10.20
  12   4  -5    2.30   10.70
  11  -4  -5   83.49   18.20
 -11  -4   5   82.69   17.20
 -11   4   5   79.49   14.50
 -11   4   5   97.09   16.90
  11   4  -5   73.99   17.30
  10  -4  -5  845.62   41.70
 -10  -4   5  820.12   40.70
 -10   4   5  860.11   36.50
 -10   4   5  802.62   37.00
  10   4  -5  865.41   46.50
  -9  -4   5   46.20   12.00
   9  -4  -5   40.90   12.80
  -9   4   5   30.20    9.50
   9   4  -5   44.40   14.40
  -9   4   5   47.60   10.80
  -8  -4   5   34.70   10.30
  -8  -4   5   36.20   10.70
   8  -4  -5   22.70    6.60
   8  -4  -5   35.60   11.90
  -8   4   5   19.30    8.70
   8   4  -5   14.30    9.60
  -8   4   5   39.00    9.40
   8   4  -5   42.90    8.20
  -7  -4   5  657.73   32.30
  -7  -4   5  662.63   23.50
   7  -4  -5  676.03   28.00
   7  -4  -5  659.33   32.00
  -7   4   5  728.73   28.60
   7   4  -5  654.33   37.40
   7   4  -5  712.33   25.90
  -7   4   5  654.53   29.40
  -6  -4   5  470.05   18.00
   6  -4  -5  466.05   25.50
  -6  -4   5  459.95   25.80
   6  -4  -5  516.35   23.80
  -6   4   5  462.25   21.40
  -6   4   5  486.15   24.30
   6   4  -5  459.65   20.70
   6   4  -5  458.55   30.60
  -5  -4   5    1.00    5.80
   5  -4  -5    4.90    5.90
  -5  -4   5    4.10    3.60
   5  -4  -5    6.10    5.80
   5   4  -5    5.00    4.50
  -5   4   5    7.20    4.70
   5   4  -5   10.40    8.30
  -5   4   5    7.50    5.80
  -4  -4   5  925.21   36.20
  -4  -4   5  904.41   27.00
   4  -4  -5  942.11   34.80
   4  -4  -5  975.00   36.30
  -4   4   5  941.51   35.40
   4   4  -5  889.21   41.80
   4   4  -5  930.71   32.50
  -4   4   5  966.90   30.30
  -3  -4   5  733.73   30.30
   3  -4  -5  695.83   27.70
   3  -4  -5  682.63   30.70
  -3  -4   5  668.73   21.70
   3   4  -5  663.23   34.60
  -3   4   5  692.93   29.30
  -3   4   5  651.23   23.00
   3   4  -5  695.83   27.10
   2  -4  -5  115.99   13.10
   2  -4  -5  166.58   18.50
  -2  -4   5  121.79    8.90
  -2  -4   5  112.79   13.80
   2   4  -5  106.79   12.30
   2   4  -5  129.79   17.50
  -2   4   5  130.59    8.60
  -2   4   5  106.29   13.50
  -1  -4   5  270.87   18.30
   1  -4  -5  307.37   16.80
   1  -4  -5  353.26   23.00
  -1  -4   5  293.47   14.60
  -1   4   5  288.27   12.60
  -1   4   5  332.07   19.50
   1   4  -5  316.67   22.60
   1   4  -5  306.07   18.00
   0  -4  -5  500.35   21.40
   0  -4  -5  486.65   28.30
   0  -4   5  465.05   20.50
   0  -4   5  432.06   23.00
   0   4  -5  491.75   24.20
   0   4   5  507.85   17.10
   0   4   5  486.55   24.70
   0   4  -5  479.65   26.50
  -1  -4  -5  637.04   24.70
  -1  -4  -5  634.84   34.00
   1  -4   5  626.84   28.50
   1  -4   5  651.23   26.70
   1   4   5  628.54   20.80
  -1   4  -5  632.34   29.40
   1   4   5  663.23   29.60
  -1   4  -5  637.84   28.70
   2  -4   5 1003.20   36.90
  -2  -4  -5  991.10   33.70
   2  -4   5 1110.69   39.30
   2   4   5 1027.90   39.30
  -2   4  -5  977.30   38.70
  -2   4  -5 1027.30   37.20
   2   4   5  978.70   30.00
  -3  -4  -5  285.37   16.40
   3  -4   5  306.97   20.50
  -3  -4  -5  243.18   24.80
   3  -4   5  325.17   20.30
  -3   4  -5  261.67   16.30
  -3   4  -5  305.47   20.80
   3   4   5  273.67   14.10
   3   4   5  327.27   21.50
   4  -4   5  533.25   27.80
   4  -4   5  614.54   30.30
  -4  -4  -5  550.24   34.30
  -4  -4  -5  534.15   23.60
   4   4   5  565.44   29.30
  -4   4  -5  501.25   28.60
   4   4   5  580.74   22.70
  -5  -4  -5    3.40   10.40
  -5  -4  -5    2.40    6.00
   5  -4   5   -3.40    7.40
   5  -4   5    8.40    8.30
   5   4   5   15.70    5.80
   5   4   5    7.30    8.10
  -5   4  -5   -0.20    7.60
   6  -4   5  415.16   27.80
  -6  -4  -5  336.37   20.80
  -6  -4  -5  312.37   32.20
   6  -4   5  409.26   25.70
  -6   4  -5  417.36   28.10
   6   4   5  414.76   22.60
   6   4   5  373.86   25.30
  -7  -4  -5  333.37   21.70
  -7  -4  -5  317.17   32.50
   7  -4   5  345.67   30.30
   7  -4   5  349.17   25.60
  -7   4  -5  350.26   31.40
   7   4   5  329.07   28.70
   8  -4   5   17.30   11.60
  -8  -4  -5   27.50   13.70
   8  -4   5   46.40   13.20
  -8   4  -5    1.60   11.30
   8   4   5   25.80   12.10
   9  -4   5  162.18   22.60
   9  -4   5  136.09   22.60
  -9  -4  -5  124.29   22.30
   9   4   5  159.68   22.90
  -9   4  -5  171.08   24.70
  10  -4   5  188.68   26.40
  10  -4   5  178.08   23.60
 -10  -4  -5  137.79   23.90
  10   4   5  147.29   22.70
 -10   4  -5  161.58   25.30
  11  -4   5   13.80   14.00
  11  -4   5    7.10   12.60
 -11  -4  -5   23.50   16.00
 -11   4  -5    8.60   13.60
  11   4   5    7.20   12.30
  12  -4   5   18.00   15.10
 -12  -4  -5   13.10   15.70
  12  -4   5    7.70   14.00
 -12   4  -5   16.90   15.90
  12   4   5   55.09   19.00
 -14  -5   5   91.99   22.00
  14  -5  -5   70.19   20.50
  14   5  -5   60.89   21.40
 -14   5   5   78.09   20.40
  13  -5  -5  153.98   26.70
 -13  -5   5  179.78   25.60
 -13   5   5  110.99   20.60
 -13   5   5  169.88   22.70
  13   5  -5  103.99   25.10
  12  -5  -5  800.12   46.00
 -12  -5   5  821.52   46.00
 -12   5   5  717.43   39.90
  12   5  -5  796.22   51.79
 -12   5   5  859.21   42.70
 -11  -5   5    5.70   11.50
  11  -5  -5   25.00   14.40
 -11   5   5   11.60   10.70
  11   5  -5   57.79   18.20
 -11   5   5    7.50   10.70
 -10  -5   5   -2.40    9.90
  10  -5  -5   14.40   12.20
  10   5  -5   -1.70   12.10
 -10   5   5   11.40    8.90
 -10   5   5   16.30   11.10
  -9  -5   5  332.07   30.10
   9  -5  -5  320.07   30.20
  -9   5   5  279.17   23.20
  -9   5   5  310.37   27.10
   9   5  -5  283.37   33.70
   8  -5  -5  261.57   26.90
  -8  -5   5  220.38   24.30
  -8   5   5  253.67   21.10
   8   5  -5  221.88   18.60
   8   5  -5  218.78   29.80
  -8   5   5  233.38   23.10
   7  -5  -5   75.19   11.70
  -7  -5   5   54.49   12.80
   7  -5  -5   71.39   14.30
   7   5  -5   58.19   10.20
   7   5  -5   60.79   17.70
  -7   5   5   71.29   11.60
  -7   5   5   73.49   13.40
  -6  -5   5 1061.29   44.20
   6  -5  -5  992.20   42.10
   6  -5  -5 1058.79   40.40
   6   5  -5 1056.79   38.20
   6   5  -5 1105.29   53.39
  -6   5   5 1062.89   42.50
  -6   5   5 1067.39   36.20
  -5  -5   5 1247.88   48.20
   5  -5  -5 1276.87   46.30
   5  -5  -5 1249.68   47.00
   5   5  -5 1301.77   43.60
   5   5  -5 1218.58   56.29
  -5   5   5 1240.38   46.90
  -5   5   5 1267.57   39.30
  -4  -5   5   86.59   14.80
   4  -5  -5   67.69   13.00
   4  -5  -5   73.29   13.50
  -4   5   5   66.79    8.60
   4   5  -5   71.69   11.60
   4   5  -5   73.19   16.90
  -4   5   5   77.59   13.90
   3  -5  -5  122.59   17.00
   3  -5  -5  127.29   15.80
  -3  -5   5  121.29   16.20
  -3   5   5  106.69   15.30
  -3   5   5  112.99   10.30
   3   5  -5   67.09   16.40
   3   5  -5  131.29   15.00
   2  -5  -5 1414.96   53.39
  -2  -5   5 1341.67   49.70
   2  -5  -5 1364.26   46.70
   2   5  -5 1352.26   56.49
  -2   5   5 1427.56   49.99
   2   5  -5 1336.57   46.90
   1  -5  -5  381.06   27.60
   1  -5  -5  353.36   21.40
  -1  -5   5  361.36   23.90
  -1   5   5  350.66   23.60
   1   5  -5  383.96   28.60
   1   5  -5  386.46   22.70
   0  -5   5  438.66   26.10
   0  -5  -5  485.95   31.80
   0  -5  -5  423.76   22.70
   0   5  -5  412.96   24.60
   0   5  -5  464.15   29.10
   0   5   5  458.95   26.60
  -1  -5  -5  203.58   24.40
   1  -5   5  249.28   17.20
  -1  -5  -5  291.27   18.70
   1  -5   5  266.07   24.20
  -1   5  -5  264.87   21.20
  -1   5  -5  273.47   23.70
   1   5   5  290.67   21.30
  -2  -5  -5  245.88   17.50
  -2  -5  -5  276.67   29.50
   2  -5   5  279.57   24.70
   2  -5   5  266.77   18.90
  -2   5  -5  219.98   20.30
   2   5   5  254.87   23.10
  -2   5  -5  252.27   23.50
   3  -5   5    4.30    7.10
   3  -5   5    8.60    9.00
  -3  -5  -5   -3.20    6.20
  -3  -5  -5   -2.20    9.80
  -3   5  -5    6.70    8.20
   3   5   5    3.70    7.80
  -4  -5  -5  279.17   31.10
   4  -5   5  249.68   24.70
  -4  -5  -5  298.97   20.00
   4  -5   5  270.37   23.70
  -4   5  -5  301.57   27.20
   4   5   5  261.97   24.80
  -5  -5  -5  353.66   35.20
   5  -5   5  382.76   26.80
   5  -5   5  351.56   26.10
  -5  -5  -5  344.27   21.80
  -5   5  -5  344.77   30.40
   5   5   5  362.76   27.00
  -6  -5  -5   25.70   14.70
  -6  -5  -5   34.40   15.40
   6  -5   5   33.60   11.80
   6  -5   5   36.40   13.10
   6   5   5   25.30   11.60
  -6   5  -5   13.20   11.40
   7  -5   5   59.39   14.80
   7  -5   5   72.79   16.10
  -7  -5  -5   63.39   19.00
   7   5   5   65.59   15.80
  -7   5  -5   64.49   16.40
   8  -5   5  328.47   31.90
   8  -5   5  407.46   30.80
  -8  -5  -5  501.05   38.90
   8   5   5  439.06   31.10
  -8   5  -5  459.95   39.20
   9  -5   5  246.58   29.10
   9  -5   5  275.07   30.00
  -9  -5  -5  291.97   34.60
   9   5   5  263.27   29.60
  -9   5  -5  268.57   31.00
  10  -5   5  -12.50   11.10
 -10  -5  -5  -10.60   14.00
  10  -5   5   19.90   14.20
  10   5   5    1.50   12.40
 -10   5  -5  -13.00   11.70
 -12  -6   5   -5.90   13.70
  12  -6  -5   12.90   15.30
 -12   6   5    2.70   11.60
 -12   6   5  -13.70   11.90
  12   6  -5  -11.40   14.40
  11  -6  -5   28.80   17.00
 -11  -6   5   58.19   18.00
  11   6  -5    7.40   17.80
 -11   6   5   30.70   14.70
 -11   6   5   32.00   15.30
 -10  -6   5   27.10   15.20
  10  -6  -5   18.80   15.00
  10   6  -5   23.40   18.90
 -10   6   5   31.10   13.70
   9  -6  -5   -1.40   12.30
  -9  -6   5   32.00   13.30
  -9   6   5    6.30    9.70
   9   6  -5   21.60   17.30
  -8  -6   5    1.90   11.20
   8  -6  -5   19.80   12.80
  -8   6   5   -2.60    9.70
   8   6  -5   -0.40   14.20
   7  -6  -5   -4.10   10.20
  -7  -6   5   -9.50    8.70
  -7   6   5   -6.60    9.80
   7   6  -5   -6.10   14.10
   7   6  -5   -8.70    7.10
  -6  -6   5    3.10    9.70
   6  -6  -5    7.90    9.80
   6  -6  -5    7.30    8.30
   6   6  -5    5.60   12.60
   6   6  -5    5.90    7.90
  -6   6   5    2.50    9.80
   5  -6  -5   10.90    9.90
   5  -6  -5   17.00    9.50
  -5  -6   5   17.50   11.10
   5   6  -5    2.80    7.70
  -5   6   5   10.00    9.60
   5   6  -5   -7.70   13.10
   4  -6  -5   35.80   12.10
   4  -6  -5   50.09   13.60
  -4  -6   5   27.80   12.50
   4   6  -5   45.80   11.70
   4   6  -5   37.90   16.40
  -4   6   5   22.20   10.90
   3  -6  -5   54.19   13.10
   3  -6  -5   68.69   14.50
  -3  -6   5   66.59   15.40
   3   6  -5   48.80   11.80
   3   6  -5   33.80   15.70
  -3   6   5   54.09   13.50
   2  -6  -5   10.10   10.60
   2  -6  -5   -7.00    8.50
  -2  -6   5    1.90    8.50
   2   6  -5   11.90   12.30
   2   6  -5    7.90    7.90
  -2   6   5    2.80    8.70
   1  -6  -5  115.79   16.40
  -1  -6   5   63.29   14.20
   1  -6  -5   98.89   19.50
   1   6  -5  101.59   16.20
  -1   6   5   82.59   16.00
   1   6  -5   97.69   19.90
   0  -6  -5   16.90    9.60
   0  -6   5    6.00    9.20
   0  -6  -5    7.70   11.50
   0   6   5   -1.00    9.60
   0   6  -5   24.10   12.10
   0   6  -5    3.90    8.60
  -1  -6  -5   32.40   13.50
   1  -6   5   68.09   14.80
  -1  -6  -5   49.00   11.70
   1   6   5   20.80   11.20
  -1   6  -5   52.39   12.90
  -1   6  -5   49.20   14.50
   2  -6   5   95.19   17.30
  -2  -6  -5   88.39   14.50
  -2  -6  -5   84.39   19.70
   2   6   5   99.99   18.10
  -2   6  -5   75.09   15.50
   3  -6   5   -1.90    8.60
  -3  -6  -5    4.60    9.00
  -3  -6  -5    4.50   12.00
  -3   6  -5   -4.20    8.90
   3   6   5  -15.90    7.10
   4  -6   5   21.70   12.50
  -4  -6  -5   17.30   14.80
  -4  -6  -5   12.60    9.50
  -4   6  -5    9.80   10.80
   4   6   5    8.70   10.70
  -5  -6  -5   15.80   15.80
   5  -6   5   43.90   14.90
   5   6   5   11.50   11.60
  -5   6  -5   40.40   14.30
  -6  -6  -5   20.50   15.40
   6  -6   5   -0.60   10.70
  -6   6  -5    9.10   11.80
   6   6   5   -0.60   10.20
  -7  -6  -5   27.30   16.80
   7  -6   5   40.70   15.70
   7   6   5   45.90   15.60
  -7   6  -5   22.80   14.00
  -8  -6  -5   -8.30   14.20
   8  -6   5   17.70   13.20
   8   6   5   24.50   13.80
  -8   6  -5   43.20   17.40
  -9  -6  -5   39.70   18.50
   9  -6   5  -12.70   10.50
  -9   6  -5   -8.70   12.60
   9   6   5    2.40   13.00
   9  -7  -5   44.40   18.00
  -9  -7   5   40.00   17.10
  -9   7   5   28.00   15.50
   9   7  -5   51.69   23.40
  -8  -7   5   60.09   18.00
   8  -7  -5   72.89   19.10
  -8   7   5   91.49   19.80
   8   7  -5   97.79   26.70
   7  -7  -5   33.00   15.40
  -7  -7   5   16.20   13.50
   7   7  -5    2.00   10.30
   7   7  -5   -5.20   17.50
  -7   7   5   11.90   11.80
   6  -7  -5  316.37   31.80
  -6  -7   5  342.77   33.90
   6   7  -5  229.38   35.80
  -6   7   5  334.67   31.70
   6   7  -5  320.17   28.30
   5  -7  -5  234.38   25.30
  -5  -7   5  240.88   27.90
   5  -7  -5  229.98   26.60
   5   7  -5  159.58   31.40
   5   7  -5  206.28   22.70
  -5   7   5  196.28   25.20
   4  -7  -5   44.20   14.10
   4  -7  -5   76.09   17.30
  -4  -7   5   78.49   18.20
   4   7  -5   70.99   15.60
  -4   7   5   97.59   18.80
   4   7  -5   67.19   23.40
   3  -7  -5   99.39   18.40
  -3  -7   5  137.79   22.50
   3  -7  -5   76.59   17.50
  -3   7   5  135.79   21.60
   3   7  -5   82.39   15.30
   3   7  -5   99.79   24.40
   2  -7  -5  330.07   33.40
  -2  -7   5  363.36   33.50
   2  -7  -5  398.96   29.70
   2   7  -5  374.26   38.70
  -2   7   5  414.96   34.80
   2   7  -5  392.56   27.80
   1  -7  -5   12.20   13.30
  -1  -7   5   16.60   11.50
   1  -7  -5   -1.00   10.20
  -1   7   5    4.50   10.40
   1   7  -5  -18.30    6.80
   1   7  -5   -9.00   13.80
   0  -7   5   21.80   13.00
   0  -7  -5   19.70   15.10
   0  -7  -5   49.00   14.90
   0   7  -5   35.80   13.40
   0   7   5   37.90   15.40
  -1  -7  -5  296.77   27.50
   1  -7   5  269.27   29.40
  -1  -7  -5  346.57   38.20
  -1   7  -5  337.77   31.60
   1   7   5  301.67   29.90
  -2  -7  -5   38.90   14.80
   2  -7   5   30.40   14.30
  -2  -7  -5   40.30   18.20
  -2   7  -5   21.00   13.00
   2   7   5   70.99   17.20
  -3  -7  -5    1.80   11.80
   3  -7   5   10.30   12.20
  -3  -7  -5    4.70   14.60
  -3   7  -5    7.70   12.50
   3   7   5    2.40   11.30
   4  -7   5   31.30   15.10
  -4  -7  -5   31.00   17.50
   4   7   5   27.40   14.40
  -4   7  -5   61.69   17.70
  -5  -7  -5   88.19   22.90
   5  -7   5  138.59   23.60
  -5   7  -5  139.79   23.90
   5   7   5  147.69   23.30
   6  -7   5    8.00   13.40
  -6  -7  -5   21.70   17.90
  -6   7  -5   -6.10   10.90
   6   7   5   -7.10   10.40
  -4  -8   5  152.08   24.80
   4  -8  -5  103.69   21.50
  -4   8   5  106.09   23.00
   4   8  -5  138.09   31.80
   4   8  -5  132.89   20.90
  -3  -8   5  196.08   26.50
   3  -8  -5  187.18   26.40
   3  -8  -5  155.08   24.60
   3   8  -5  182.58   32.50
   3   8  -5  224.28   26.50
  -3   8   5  175.88   26.20
  -2  -8   5   -3.00   13.10
   2  -8  -5   -3.00   12.50
   2  -8  -5   16.30   13.70
   2   8  -5   -2.10    9.70
   2   8  -5    6.10   18.50
  -2   8   5   25.60   14.70
   1  -8  -5  251.77   33.20
  -1  -8   5  313.07   33.80
   1  -8  -5  296.47   30.90
   1   8  -5  343.07   32.70
  -1   8   5  331.87   34.20
   0  -8  -5  136.19   23.40
   0  -8   5  128.49   23.90
   0  -8  -5  133.79   26.50
   0   8  -5  166.88   24.50
   0   8   5  149.49   23.80
   1  -8   5   -2.00   12.50
  -1  -8  -5   18.20   14.10
  -1  -8  -5   12.20   17.60
   1   8   5   15.80   13.00
  -1   8  -5    7.60   13.60
  17   0  -6  184.38   28.60
 -17   0   6  238.98   31.50
  16   0  -6  339.17   35.70
 -16   0   6  343.87   35.20
 -15   0   6   88.79   19.80
  15   0  -6   80.19   19.20
 -14   0   6  356.06   31.20
  14   0  -6  358.36   32.90
  14   0  -6  325.27   23.80
  13   0  -6  421.06   30.50
 -13   0   6  421.26   28.60
  13   0  -6  439.46   26.00
  12   0  -6  815.62   35.30
 -12   0   6  796.92   36.80
  12   0  -6  748.13   38.60
 -11   0   6  180.18   19.60
  11   0  -6  207.88   22.80
  11   0  -6  195.78   19.20
 -10   0   6 1449.26   49.10
  10   0  -6 1515.45   49.60
  10   0  -6 1433.76   52.19
  -9   0   6 3736.33   98.29
   9   0  -6 3796.92  102.29
   9   0  -6 3840.12   99.39
   8   0  -6  221.78   19.40
  -8   0   6  223.28   18.10
   8   0  -6  191.48   14.70
   7   0  -6 1337.87   43.60
   7   0  -6 1352.06   43.30
  -7   0   6 1358.66   41.80
   6   0  -6 3951.60   99.39
   6   0  -6 3968.90   98.39
  -6   0   6 3961.00   96.99
   5   0  -6  227.48   12.80
  -5   0   6  213.78   12.70
   5   0  -6  215.28   13.80
  -5   0   6  224.28    7.80
   4   0  -6 2351.96   63.79
   4   0  -6 2383.76   59.69
  -4   0   6 2423.26   61.39
  -4   0   6 2396.56   56.09
  -3   0   6 3979.20   90.89
   3   0  -6 3977.70   90.29
  -3   0   6 3922.81   93.69
   3   0  -6 3838.32   96.19
   2   0  -6  684.43   18.50
  -2   0   6  623.44   21.50
   2   0  -6  660.63   24.40
  -2   0   6  601.14   21.80
  -1   0   6  654.03   17.00
  -1   0   6  672.83   22.70
   1   0  -6  633.24   23.90
  -1   0   6  639.34   23.40
   0   0   6 1621.14   45.20
   0   0  -6 1635.64   47.00
   0   0   6 1713.53   48.20
   0   0   6 1644.74   37.50
   1   0   6  193.48   11.90
  -1   0  -6  193.08   12.70
   1   0   6  209.18    7.20
   1   0   6  178.28   13.50
   2   0   6  214.78   15.10
  -2   0  -6  176.78   12.50
   2   0   6  161.48   11.80
   2   0   6  174.68    7.90
   3   0   6 4182.18  103.09
   3   0   6 4010.00  106.29
  -3   0  -6 4124.99  101.29
   3   0   6 4133.99   94.89
   4   0   6  414.26   16.80
  -4   0  -6  445.66   20.40
  -4   0  -6  406.36   23.20
   4   0   6  448.66   22.30
   5   0   6   56.89   10.70
   5   0   6   74.69    9.00
  -5   0  -6   59.59   11.60
  -5   0  -6   80.29   10.90
   6   0   6  143.39   17.60
  -6   0  -6  147.59   14.20
   6   0   6  164.28   13.80
  -6   0  -6  176.58   19.60
  -7   0  -6 2041.50   58.99
   7   0   6 2008.60   66.09
  -7   0  -6 1960.10   66.39
   7   0   6 2014.20   57.99
  -8   0  -6  363.76   25.90
   8   0   6  318.77   27.90
   8   0   6  407.56   21.90
   9   0   6   14.80    8.80
   9   0   6    2.80    8.80
  -9   0  -6    8.60    9.80
 -10   0  -6  235.78   26.00
  10   0   6  309.67   29.60
  10   0   6  287.67   21.60
  11   0   6   48.20   14.90
 -11   0  -6   65.09   16.40
  12   0   6   20.00   13.00
 -12   0  -6   27.30   14.20
 -13   0  -6  181.28   26.40
  13   0   6  111.59   21.50
 -17  -1   6    4.90   16.70
  17  -1  -6   -7.20   12.50
  17   1  -6  -15.80   12.00
 -17   1   6   23.50   17.90
  16  -1  -6   85.89   20.70
 -16  -1   6   68.29   19.50
  16   1  -6  102.69   22.10
 -16   1   6   78.69   20.30
  15  -1  -6  267.57   31.40
 -15  -1   6  259.47   28.10
 -15   1   6  275.47   30.00
  15   1  -6  340.07   35.80
  15   1  -6  249.68   26.90
  14  -1  -6    4.90   10.80
 -14  -1   6    6.60   11.50
  14   1  -6    3.60    8.70
 -14   1   6    2.20   10.90
  14   1  -6   30.10   12.40
  13  -1  -6  250.07   27.30
  13  -1  -6  343.67   33.00
 -13  -1   6  323.57   27.90
  13   1  -6  294.77   27.90
  13   1  -6  252.17   26.10
 -13   1   6  280.47   26.60
  12  -1  -6  889.01   34.90
  12  -1  -6  827.52   40.70
 -12  -1   6  899.21   38.90
  12   1  -6  828.72   40.80
  12   1  -6  871.01   39.50
 -12   1   6  867.21   39.30
 -11  -1   6   40.20   11.10
  11  -1  -6   20.90   10.00
  11  -1  -6   23.10    7.70
  11   1  -6   19.20    8.50
 -11   1   6   32.50   10.10
  11   1  -6   23.10   11.10
 -10  -1   6   90.69   13.00
  10  -1  -6   99.79   12.70
  10  -1  -6  100.69   15.70
  10   1  -6  101.89   15.40
 -10   1   6  103.89    8.90
 -10   1   6  113.49   14.90
  10   1  -6  110.39   15.70
   9  -1  -6    6.20    6.90
   9  -1  -6    4.10    4.60
  -9  -1   6   -1.20    5.20
  -9   1   6    6.50    3.30
  -9   1   6   -0.80    5.20
   9   1  -6    4.80    5.50
   9   1  -6   10.20    6.90
   8  -1  -6  821.42   33.60
   8  -1  -6  829.92   30.60
  -8  -1   6  823.12   30.30
  -8   1   6  780.32   23.30
   8   1  -6  765.82   32.30
  -8   1   6  843.22   31.50
   8   1  -6  817.12   33.50
  -7  -1   6   85.69   10.40
   7  -1  -6   77.39   11.20
   7  -1  -6   65.99    9.40
   7   1  -6   62.49    9.80
  -7   1   6   59.79    9.30
  -7   1   6   72.99    6.50
   7   1  -6   79.69   11.60
   6  -1  -6  138.29   13.60
   6  -1  -6  150.88   14.00
  -6  -1   6  133.09   12.10
   6   1  -6  120.19   12.20
  -6   1   6  127.29    7.50
   6   1  -6  155.18   15.80
  -6   1   6  133.79   12.30
  -5  -1   6 1186.88   35.10
   5  -1  -6 1222.08   36.80
   5  -1  -6 1087.89   36.50
  -5   1   6 1141.19   31.10
   5   1  -6 1175.18   36.00
   5   1  -6 1159.88   38.80
  -5   1   6 1195.38   36.10
  -4  -1   6  331.77   14.90
   4  -1  -6  300.07   16.20
   4  -1  -6  320.87   14.70
   4   1  -6  342.17   15.20
  -4   1   6  312.57   12.70
  -4   1   6  320.07   15.10
   4   1  -6  315.27   10.60
   4   1  -6  324.17   17.30
   3  -1  -6  224.58   10.60
   3  -1  -6  186.98   12.90
  -3  -1   6  199.48   10.50
  -3  -1   6  205.08   11.40
   3   1  -6  219.48   13.70
  -3   1   6  203.78   11.60
  -3   1   6  210.48   10.60
   3   1  -6  204.78    9.30
   2  -1  -6  131.29   12.40
  -2  -1   6  126.49    7.80
   2  -1  -6  137.19    6.90
  -2  -1   6  127.29    8.90
  -2   1   6  123.29    8.90
   2   1  -6  131.49   10.50
   2   1  -6  134.19    8.50
  -2   1   6  126.89    9.00
   1  -1  -6 1945.61   54.99
   1  -1  -6 1977.10   43.90
  -1  -1   6 1947.41   48.20
  -1  -1   6 1966.90   51.79
   1   1  -6 1903.31   51.69
  -1   1   6 1956.70   52.09
   1   1  -6 1940.71   53.49
  -1   1   6 2025.20   51.49
   0  -1   6  108.49   10.40
   0  -1  -6  127.19   12.70
   0  -1   6  137.09    7.50
   0   1   6  143.49    9.50
   0   1   6  139.49   12.10
   0   1  -6  136.59   10.30
   0   1  -6  148.89   12.80
   1  -1   6 1165.58   36.20
  -1  -1  -6 1170.78   38.50
   1  -1   6 1159.88   31.40
   1   1   6 1162.28   35.10
  -1   1  -6 1193.78   35.50
  -1   1  -6 1112.49   37.60
   1   1   6 1171.68   37.60
   2  -1   6   72.79    7.30
   2  -1   6   80.49   10.50
  -2  -1  -6   59.79    9.40
   2   1   6   84.19    9.80
  -2   1  -6   84.89    9.40
   2   1   6   63.29    9.50
  -2   1  -6   97.59   12.30
   3  -1   6 1361.16   38.50
  -3  -1  -6 1439.76   45.90
   3  -1   6 1388.06   44.40
   3   1   6 1387.96   42.70
   3   1   6 1407.46   34.50
  -3   1  -6 1328.07   39.70
   3   1   6 1432.66   46.40
  -3   1  -6 1321.97   45.80
   4  -1   6   55.49    9.70
   4  -1   6   67.69    8.50
  -4  -1  -6   90.59   12.80
   4   1   6   65.09    7.00
   4   1   6   75.19   10.70
  -4   1  -6   65.59    8.50
  -4   1  -6   68.19   12.20
   4   1   6   68.19   11.70
   5  -1   6  319.87   21.30
   5  -1   6  364.06   18.00
  -5  -1  -6  329.87   20.70
   5   1   6  371.16   16.20
  -5   1  -6  362.06   22.90
   5   1   6  375.16   23.60
  -5   1  -6  358.96   16.50
   5   1   6  394.86   21.90
  -6  -1  -6  107.99   14.50
   6  -1   6   76.69   13.40
   6  -1   6  107.19   12.70
  -6   1  -6  120.99   16.60
   6   1   6  120.79   16.50
   6   1   6  112.59   15.80
   6   1   6  108.19   11.30
  -6   1  -6  118.49   11.10
   7  -1   6    1.60    5.80
   7  -1   6   -1.60    6.60
  -7  -1  -6    3.30    7.50
   7   1   6   -1.70    6.00
   7   1   6    6.00    8.70
  -7   1  -6   -0.20    7.90
   7   1   6   -9.40    4.40
   8  -1   6  239.88   26.10
  -8  -1  -6  282.27   26.40
   8  -1   6  272.37   19.70
  -8  -1  -6  279.87   23.70
   8   1   6  279.57   18.30
   8   1   6  279.97   25.60
  -8   1  -6  256.37   26.20
  -9  -1  -6  363.86   24.50
   9  -1   6  315.07   30.10
  -9  -1  -6  308.07   29.70
   9  -1   6  320.57   22.30
   9   1   6  297.37   27.50
   9   1   6  350.36   21.50
  -9   1  -6  370.16   32.10
  10  -1   6   36.40   11.90
  10  -1   6   46.50   13.90
 -10  -1  -6   40.70   13.70
 -10   1  -6   34.40   13.40
  10   1   6   31.10   12.40
 -11  -1  -6   38.40   14.50
  11  -1   6   34.00   13.40
 -11   1  -6   43.00   15.10
  11   1   6   57.19   15.20
  12  -1   6  144.49   23.90
 -12  -1  -6  122.19   21.60
  12  -1   6  155.18   25.30
  12   1   6  142.49   22.30
 -12   1  -6  178.48   25.80
  13  -1   6   15.10   13.50
 -13  -1  -6   38.00   16.10
  13   1   6    8.50   12.70
 -13   1  -6   14.90   14.30
  17  -2  -6   -5.10   12.90
 -17  -2   6   29.30   17.20
  17   2  -6   44.90   18.40
 -17   2   6    8.40   17.00
 -16  -2   6   89.09   20.80
  16  -2  -6   85.69   20.80
  16   2  -6   77.49   18.70
 -16   2   6   64.59   18.60
  16   2  -6   86.99   22.20
  15  -2  -6   15.80   14.20
 -15  -2   6    8.70   13.40
  15   2  -6   18.50   11.50
 -15   2   6   17.60   14.10
  15   2  -6   22.80   14.60
 -14  -2   6   -0.60   11.00
  14  -2  -6   -4.10   11.40
 -14   2   6    3.10   10.20
  14   2  -6    9.80   11.70
  14   2  -6   -6.80    8.20
  13  -2  -6  123.49   20.60
 -13  -2   6  131.69   19.10
 -13   2   6   99.19   17.60
  13   2  -6  160.18   22.40
  13   2  -6  105.79   20.60
  12  -2  -6  346.77   31.10
 -12  -2   6  337.07   23.10
 -12   2   6  313.37   26.70
  12   2  -6  330.97   29.70
  12   2  -6  306.17   28.90
  11  -2  -6  111.39   12.90
  11  -2  -6  119.29   18.20
 -11  -2   6  108.79   14.50
  11   2  -6  112.69   18.00
  11   2  -6  120.19   19.20
 -11   2   6   84.59   10.50
 -11   2   6   99.39   15.00
  10  -2  -6  456.45   21.90
  10  -2  -6  471.65   28.00
 -10  -2   6  459.25   23.80
 -10   2   6  453.85   20.00
  10   2  -6  471.85   28.00
 -10   2   6  495.65   26.10
  10   2  -6  464.85   28.40
   9  -2  -6   82.39   10.80
   9  -2  -6   80.19   13.50
  -9  -2   6  108.29   12.90
   9   2  -6   85.79   14.40
  -9   2   6  105.09   10.50
  -9   2   6  117.99   14.80
   9   2  -6   73.69   13.10
   8  -2  -6  399.56   19.50
   8  -2  -6  327.57   21.50
  -8  -2   6  388.66   19.30
  -8   2   6  370.36   16.70
  -8   2   6  397.06   20.70
   8   2  -6  391.66   23.90
   8   2  -6  357.86   21.90
   7  -2  -6 1637.24   48.20
   7  -2  -6 1531.85   50.89
  -7  -2   6 1590.14   46.60
   7   2  -6 1603.04   38.20
   7   2  -6 1644.14   54.79
  -7   2   6 1622.64   44.30
  -7   2   6 1591.24   48.40
  -6  -2   6  415.36   20.40
   6  -2  -6  391.96   19.30
  -6  -2   6  393.86   17.70
   6  -2  -6  382.36   20.00
   6   2  -6  400.76   22.70
  -6   2   6  398.96   16.80
  -6   2   6  408.36   19.10
   6   2  -6  400.86   12.80
   5  -2  -6    1.90    4.20
  -5  -2   6    0.40    3.50
  -5  -2   6    0.60    3.60
   5  -2  -6    0.50    4.00
  -5   2   6    6.20    4.50
   5   2  -6    2.40    2.30
  -5   2   6    9.00    3.80
   5   2  -6    2.90    4.80
  -4  -2   6  238.48   14.00
   4  -2  -6  247.68   15.20
  -4  -2   6  245.78   12.70
   4  -2  -6  235.48   13.40
   4   2  -6  241.98   16.60
   4   2  -6  232.38   10.60
  -4   2   6  240.38   12.70
  -4   2   6  247.88   13.30
  -3  -2   6  567.14   21.60
   3  -2  -6  526.25   19.50
  -3  -2   6  526.25   19.60
   3  -2  -6  549.25   23.70
  -3   2   6  535.65   20.70
   3   2  -6  509.55   23.80
   3   2  -6  534.55   18.60
  -3   2   6  539.35   20.10
   2  -2  -6  214.98   14.80
  -2  -2   6  210.58   11.70
   2  -2  -6  217.48   10.50
  -2  -2   6  229.18   12.50
   2   2  -6  213.98   11.60
  -2   2   6  203.18   11.60
  -2   2   6  196.98   12.50
   2   2  -6  209.88   14.30
  -1  -2   6   57.99    7.60
   1  -2  -6   55.49    5.50
  -1  -2   6   49.80    7.30
   1  -2  -6   49.50    8.90
   1   2  -6   46.20    7.30
  -1   2   6   59.99    8.70
   1   2  -6   65.59    9.40
  -1   2   6   57.49    7.20
   0  -2  -6 1175.68   41.20
   0  -2   6 1153.58   35.00
   0  -2   6 1190.58   36.40
   0  -2  -6 1196.78   29.90
   0   2   6 1221.18   34.80
   0   2  -6 1162.78   37.10
   0   2  -6 1203.18   37.70
   0   2   6 1203.28   38.10
  -1  -2  -6    5.10    2.10
   1  -2   6   -1.60    2.90
   1  -2   6    2.10    3.80
  -1  -2  -6    0.70    5.30
  -1   2  -6    1.30    4.00
   1   2   6    4.00    3.30
   1   2   6    2.40    4.30
  -1   2  -6    2.30    4.00
   2  -2   6   69.59   10.30
  -2  -2  -6   84.29    5.50
  -2  -2  -6   76.09   12.60
   2  -2   6   86.29    9.60
   2   2   6  104.49   10.80
   2   2   6   84.19   11.40
  -2   2  -6   73.79   11.40
  -2   2  -6   96.49   10.00
  -3  -2  -6  103.89    7.00
  -3  -2  -6   97.59   14.50
   3  -2   6   89.09   12.10
   3  -2   6  101.69   10.80
   3   2   6   87.99   12.10
  -3   2  -6  102.79   13.50
   3   2   6  107.79   11.40
  -3   2  -6  117.59   10.70
   4  -2   6  518.05   25.90
  -4  -2  -6  487.85   17.70
   4  -2   6  507.75   22.00
  -4  -2  -6  472.05   26.90
   4   2   6  458.25   22.30
   4   2   6  459.25   24.70
  -4   2  -6  526.25   19.20
  -4   2  -6  515.35   26.80
  -5  -2  -6   34.60   11.10
   5  -2   6   30.70    8.20
  -5  -2  -6   40.70    6.80
   5  -2   6   48.30   11.30
   5   2   6   33.10    8.50
   5   2   6   26.40    9.00
  -5   2  -6   27.20    9.80
  -6  -2  -6   88.89   14.60
   6  -2   6   72.79   11.50
   6  -2   6   45.70   11.80
   6   2   6   56.69   13.10
   6   2   6   81.69   12.50
  -6   2  -6   78.39   14.80
   7  -2   6  118.59   15.30
   7  -2   6  130.89   18.60
  -7  -2  -6  141.69   18.80
   7   2   6  144.79   14.30
   7   2   6  121.09   17.60
   7   2   6   88.89   14.40
  -7   2  -6   98.39   16.80
   8  -2   6   68.69   12.70
   8  -2   6   87.89   17.30
  -8  -2  -6   69.19   14.90
   8   2   6   43.50   10.00
  -8   2  -6   91.09   17.30
   8   2   6   64.09   13.60
   8   2   6   61.69   15.20
   9  -2   6    3.30    9.70
   9  -2   6   11.80    9.80
  -9  -2  -6   -2.10    8.90
   9   2   6   -3.40   10.00
  -9   2  -6    8.40   10.20
   9   2   6    8.70    9.60
 -10  -2  -6   40.60   14.30
  10  -2   6   49.50   15.50
  10  -2   6   43.30   12.60
 -10   2  -6   38.30   15.10
  10   2   6   42.60   15.20
  10   2   6   52.19   14.10
 -11  -2  -6   13.10   12.20
  11  -2   6   -0.60   10.60
  11  -2   6    4.70   11.40
  11   2   6   21.20   12.30
 -11   2  -6   16.60   13.20
  12  -2   6   -1.60   11.70
 -12  -2  -6   17.00   14.00
  12  -2   6   -9.20   10.00
 -12   2  -6   -7.70   12.30
  12   2   6    0.40    9.50
  13  -2   6   35.40   17.20
 -13  -2  -6   88.09   21.10
  13   2   6   88.79   19.20
 -13   2  -6   32.50   16.80
 -16  -3   6  233.08   28.20
  16  -3  -6  240.78   32.70
  16   3  -6  196.38   29.90
  16   3  -6  213.58   29.80
 -16   3   6  210.28   30.00
  15  -3  -6  598.74   41.20
 -15  -3   6  609.54   36.10
  15   3  -6  588.24   41.50
 -15   3   6  560.04   41.00
  15   3  -6  656.83   43.60
  14  -3  -6  310.87   33.10
 -14  -3   6  336.17   28.50
  14   3  -6  306.17   33.40
  14   3  -6  365.66   36.70
 -14   3   6  312.07   31.40
 -13  -3   6   -3.20    8.90
  13  -3  -6    8.00   11.10
  13   3  -6    8.80   11.50
 -13   3   6   -1.90   10.10
  13   3  -6   -8.10   10.50
  12  -3  -6  362.46   34.30
 -12  -3   6  376.86   24.00
  12   3  -6  327.57   31.10
 -12   3   6  372.96   31.40
  12   3  -6  298.97   31.40
 -11  -3   6  730.83   31.40
  11  -3  -6  689.23   37.50
 -11   3   6  696.93   34.60
  11   3  -6  721.83   40.60
  11   3  -6  745.13   38.50
 -11   3   6  761.72   31.00
  10  -3  -6  401.16   27.60
 -10  -3   6  382.36   21.40
 -10  -3   6  390.16   26.20
  10  -3  -6  386.66   19.80
  10   3  -6  372.26   28.10
 -10   3   6  360.46   23.90
 -10   3   6  382.56   20.90
   9  -3  -6  448.06   21.10
  -9  -3   6  419.56   21.20
  -9  -3   6  440.56   26.40
   9  -3  -6  430.46   26.70
  -9   3   6  441.76   24.40
   9   3  -6  441.46   29.40
  -9   3   6  394.96   20.90
  -8  -3   6  857.01   36.40
  -8  -3   6  854.11   30.40
   8  -3  -6  820.22   31.40
   8  -3  -6  819.82   36.40
   8   3  -6  893.51   41.10
  -8   3   6  859.31   31.50
   8   3  -6  890.11   26.00
  -8   3   6  876.21   33.70
   7  -3  -6  227.68   15.30
   7  -3  -6  204.58   19.10
  -7  -3   6  227.68   13.80
  -7  -3   6  215.88   20.00
   7   3  -6  215.38   11.10
   7   3  -6  246.08   24.80
  -7   3   6  236.88   15.80
  -7   3   6  224.68   14.60
  -6  -3   6  209.08   12.80
  -6  -3   6  224.08   16.40
   6  -3  -6  215.08   16.10
   6  -3  -6  233.18   15.60
  -6   3   6  208.08   14.30
   6   3  -6  244.48   12.00
   6   3  -6  228.08   22.50
  -6   3   6  236.28   14.90
  -5  -3   6 2241.38   65.09
   5  -3  -6 2297.57   64.79
   5  -3  -6 2306.47   63.99
  -5  -3   6 2226.68   58.59
   5   3  -6 2295.77   70.89
  -5   3   6 2293.67   61.39
  -5   3   6 2208.18   62.09
   5   3  -6 2351.86   58.29
   4  -3  -6  879.51   33.70
   4  -3  -6  908.51   31.30
  -4  -3   6  897.41   28.10
  -4  -3   6  892.11   33.20
   4   3  -6  888.01   28.50
   4   3  -6  924.91   37.70
  -4   3   6  859.91   31.40
  -4   3   6  945.71   29.90
   3  -3  -6   66.19   10.90
  -3  -3   6   72.69   10.20
  -3  -3   6   81.89    8.80
   3  -3  -6   58.09    8.50
  -3   3   6   68.09    8.30
   3   3  -6   74.89   12.60
  -3   3   6   78.29   10.40
   3   3  -6   61.09    8.10
  -2  -3   6 1919.51   50.69
   2  -3  -6 1849.02   50.49
  -2  -3   6 1917.71   54.59
   2  -3  -6 1847.72   58.09
   2   3  -6 1932.51   59.49
  -2   3   6 1933.11   55.19
  -2   3   6 1883.21   49.99
   2   3  -6 1864.21   52.59
   1  -3  -6 1869.31   49.80
  -1  -3   6 1839.92   51.29
   1  -3  -6 2026.90   60.89
  -1  -3   6 1876.81   54.19
   1   3  -6 1908.71   58.39
  -1   3   6 1936.41   49.99
   1   3  -6 1908.11   54.09
  -1   3   6 1890.01   55.49
   0  -3   6  257.97   14.50
   0  -3  -6  238.48   11.70
   0  -3   6  229.98   14.60
   0  -3  -6  238.18   19.10
   0   3  -6  242.78   15.60
   0   3   6  240.78   12.40
   0   3   6  237.48   16.10
   0   3  -6  258.07   17.00
   1  -3   6  336.87   17.90
   1  -3   6  321.57   17.70
  -1  -3  -6  336.37   14.10
  -1  -3  -6  303.77   22.20
  -1   3  -6  320.27   18.70
   1   3   6  328.67   15.00
   1   3   6  330.07   19.50
  -1   3  -6  307.97   18.40
   2  -3   6 1112.99   37.80
   2  -3   6 1104.19   38.70
  -2  -3  -6 1120.29   45.00
  -2  -3  -6 1103.39   31.90
   2   3   6 1081.29   39.70
  -2   3  -6 1042.30   36.40
   2   3   6 1185.68   34.90
  -2   3  -6 1120.59   40.50
  -3  -3  -6 1022.80   43.60
  -3  -3  -6  984.70   30.20
   3  -3   6 1031.80   38.60
   3  -3   6 1003.50   36.30
  -3   3  -6  987.60   33.20
  -3   3  -6 1061.69   40.40
   3   3   6 1083.79   34.40
   3   3   6 1008.70   39.10
   4  -3   6  303.77   21.10
  -4  -3  -6  301.97   24.00
  -4  -3  -6  300.97   14.70
   4  -3   6  284.57   18.70
   4   3   6  275.37   20.00
   4   3   6  304.87   17.40
  -4   3  -6  293.67   21.90
   5  -3   6  232.18   20.10
   5  -3   6  229.38   22.40
  -5  -3  -6  195.88   22.40
  -5  -3  -6  188.38   13.00
   5   3   6  183.98   19.80
   5   3   6  214.18   18.20
  -5   3  -6  164.18   19.40
  -6  -3  -6  827.12   41.50
  -6  -3  -6  790.82   38.00
   6  -3   6  827.12   39.20
   6  -3   6  815.42   35.10
   6   3   6  803.22   38.00
   6   3   6  868.71   34.80
  -6   3  -6  920.51   41.80
   7  -3   6   13.30   10.10
  -7  -3  -6    4.70   10.10
   7  -3   6   22.50    9.90
  -7   3  -6   30.10   11.80
   7   3   6    7.20   10.00
   7   3   6   18.20    8.10
   8  -3   6  813.82   38.00
   8  -3   6  843.22   42.30
  -8  -3  -6  848.62   44.20
  -8   3  -6  820.02   43.20
   8   3   6  788.12   41.10
   8   3   6  817.62   37.50
  -9  -3  -6  805.02   44.50
   9  -3   6  897.81   45.30
   9  -3   6  858.11   40.70
   9   3   6  816.42   42.90
   9   3   6  796.32   38.30
  -9   3  -6  846.02   45.60
 -10  -3  -6   77.59   18.60
  10  -3   6  102.19   20.10
  10  -3   6  118.99   19.00
  10   3   6   99.69   20.30
 -10   3  -6  120.09   23.00
  10   3   6  101.29   17.30
  11  -3   6  120.89   22.60
 -11  -3  -6  105.99   21.80
  11  -3   6  144.69   21.80
  11   3   6  130.49   19.30
  11   3   6  133.69   23.90
 -11   3  -6  116.39   23.00
  12  -3   6  246.58   30.20
  12  -3   6  318.67   32.30
  12   3   6  319.57   34.40
 -12   3  -6  327.67   36.00
  12   3   6  264.57   27.80
  15  -4  -6    6.20   14.30
 -15  -4   6   -4.10   13.20
 -15   4   6   -1.60   14.60
  15   4  -6   24.80   15.90
  14  -4  -6   76.79   19.40
 -14  -4   6   42.00   17.90
  14   4  -6   69.19   21.00
 -14   4   6   68.99   19.50
  13  -4  -6  118.89   23.20
 -13  -4   6  101.09   20.40
  13   4  -6  116.09   24.10
 -13   4   6  154.48   22.60
  12  -4  -6   -4.90   11.20
 -12  -4   6   14.10   12.40
 -12   4   6    9.50    8.90
  12   4  -6   -1.90   11.20
 -12   4   6   24.10   12.90
 -11  -4   6  131.09   20.80
  11  -4  -6   70.39   16.90
  11   4  -6   66.09   17.70
 -11   4   6   81.59   14.50
 -11   4   6   91.49   17.00
 -10  -4   6   66.59   14.30
  10  -4  -6   53.99   15.00
 -10   4   6   49.40   12.60
  10   4  -6   46.50   15.70
 -10   4   6   55.79   12.20
   9  -4  -6  437.76   22.10
   9  -4  -6  462.45   29.40
  -9  -4   6  508.45   29.60
   9   4  -6  405.06   31.70
  -9   4   6  437.46   25.10
  -9   4   6  420.76   24.10
   8  -4  -6    0.10    5.00
  -8  -4   6    4.30    5.00
  -8  -4   6   11.70    8.70
   8  -4  -6    6.60    8.50
   8   4  -6    0.50    9.40
  -8   4   6   -1.20    5.40
  -8   4   6    4.30    6.50
  -7  -4   6  152.48   12.70
   7  -4  -6  172.78   16.50
  -7  -4   6  181.68   19.60
   7  -4  -6  168.68   19.10
  -7   4   6  197.78   18.40
  -7   4   6  160.28   15.30
   7   4  -6  161.28   12.10
   7   4  -6  192.08   24.60
   6  -4  -6  357.66   21.80
  -6  -4   6  380.36   16.40
   6  -4  -6  336.27   20.50
  -6  -4   6  359.26   22.80
   6   4  -6  329.77   17.20
  -6   4   6  327.07   18.20
  -6   4   6  353.16   21.10
   6   4  -6  361.26   27.30
   5  -4  -6   76.29   11.80
   5  -4  -6   54.89   10.70
  -5  -4   6   59.09    7.70
  -5  -4   6   66.89   12.20
  -5   4   6   61.59   10.60
   5   4  -6   41.80   12.30
   5   4  -6   79.89   10.00
  -5   4   6   68.69    9.50
  -4  -4   6  216.48   11.90
   4  -4  -6  199.18   17.50
  -4  -4   6  226.98   20.30
   4  -4  -6  209.18   19.40
   4   4  -6  213.88   14.20
   4   4  -6  196.38   22.50
  -4   4   6  235.88   17.30
  -4   4   6  203.48   12.80
  -3  -4   6  435.36   17.50
  -3  -4   6  453.25   23.60
   3  -4  -6  413.36   21.00
   3  -4  -6  408.06   24.40
  -3   4   6  455.55   23.40
   3   4  -6  435.26   20.80
   3   4  -6  399.76   26.70
  -3   4   6  393.56   17.50
  -2  -4   6   19.10    5.40
   2  -4  -6   17.90    6.10
  -2  -4   6   26.50    8.30
   2  -4  -6   15.50    8.00
   2   4  -6   21.80    7.20
   2   4  -6    8.20    8.00
  -2   4   6   22.30    7.80
  -2   4   6   16.20    4.80
  -1  -4   6   12.20    5.20
  -1  -4   6   11.50    7.10
   1  -4  -6    1.70    7.30
   1  -4  -6   12.70    5.70
  -1   4   6    9.20    4.20
   1   4  -6   -0.70    6.90
   1   4  -6    5.70    5.40
  -1   4   6   11.00    7.00
   0  -4   6  191.08   16.00
   0  -4   6  188.28   18.10
   0  -4  -6  193.18   22.20
   0  -4  -6  175.98   12.70
   0   4   6  174.18   10.50
   0   4   6  202.88   18.70
   0   4  -6  183.58   17.30
   0   4  -6  143.59   17.40
  -1  -4  -6  101.09   16.10
  -1  -4  -6  140.49   12.70
   1  -4   6  153.18   15.20
   1  -4   6  160.98   16.90
  -1   4  -6  120.69   14.60
   1   4   6  136.29    9.60
  -1   4  -6  128.69   15.50
   1   4   6  140.69   16.70
  -2  -4  -6    3.50    8.30
  -2  -4  -6    5.50    5.30
   2  -4   6    8.80    6.80
   2  -4   6   14.50    7.40
  -2   4  -6    8.70    6.90
   2   4   6   11.40    7.60
  -2   4  -6    5.30    6.70
   2   4   6    4.90    3.90
  -3  -4  -6   20.30   10.70
   3  -4   6   36.40   10.00
  -3  -4  -6   37.70    7.70
   3  -4   6   42.70    9.80
   3   4   6   24.60    9.90
   3   4   6   37.50    7.30
  -3   4  -6   28.10    9.90
  -4  -4  -6  528.25   22.80
  -4  -4  -6  498.45   33.70
   4  -4   6  465.65   27.30
   4  -4   6  534.15   28.10
   4   4   6  501.15   22.40
  -4   4  -6  480.55   28.70
   4   4   6  485.05   28.40
   5  -4   6  186.48   21.20
   5  -4   6  194.58   20.00
  -5  -4  -6  191.18   25.00
   5   4   6  174.78   16.10
   5   4   6  145.99   18.90
  -5   4  -6  211.98   22.80
  -6  -4  -6  131.19   21.20
   6  -4   6  182.68   20.20
   6  -4   6  164.48   21.50
  -6   4  -6  133.09   19.70
   6   4   6  159.78   19.90
   6   4   6  133.19   18.80
   7  -4   6  286.87   26.30
   7  -4   6  301.57   29.30
  -7  -4  -6  222.98   27.10
   7   4   6  261.57   26.00
  -7   4  -6  236.48   27.10
   8  -4   6  226.58   24.60
   8  -4   6  267.37   27.70
  -8  -4  -6  207.88   27.30
   8   4   6  205.68   25.10
  -8   4  -6  181.18   25.90
   9  -4   6    1.20   11.10
   9  -4   6    9.10   11.90
  -9  -4  -6   14.10   14.30
   9   4   6    6.10   12.00
  -9   4  -6   -3.50   12.00
 -10  -4  -6   80.29   20.30
  10  -4   6   51.59   16.30
  10  -4   6   49.99   16.90
 -10   4  -6   92.89   21.70
  10   4   6   62.09   18.50
  11  -4   6   17.80   14.40
  11  -4   6   42.20   15.30
 -11  -4  -6   39.80   17.10
 -11   4  -6   40.10   17.30
  11   4   6   16.00   14.70
 -14  -5   6   80.29   21.60
  14  -5  -6  203.58   32.00
 -14   5   6   95.69   20.40
  14   5  -6   47.90   20.90
  13  -5  -6    2.70   14.00
 -13  -5   6   10.20   13.20
 -13   5   6   22.10   13.80
  13   5  -6   -3.70   14.10
 -12  -5   6   18.00   13.70
  12  -5  -6   20.10   15.10
 -12   5   6   44.60   14.30
 -12   5   6    6.50   11.50
  12   5  -6   17.90   15.50
 -11  -5   6  456.25   33.70
  11  -5  -6  407.56   36.60
 -11   5   6  467.85   29.80
 -11   5   6  457.95   29.60
  11   5  -6  407.46   42.50
 -10  -5   6   18.10   12.80
  10  -5  -6   28.20   13.30
 -10   5   6   27.50   11.50
  10   5  -6   10.00   13.60
 -10   5   6   30.70   10.70
  -9  -5   6   -2.90    9.30
   9  -5  -6    1.00    9.90
   9   5  -6  -15.80    9.40
  -9   5   6   -3.30    7.40
  -9   5   6    2.70    7.60
   8  -5  -6   72.39   15.90
   8  -5  -6   57.29   11.90
  -8  -5   6   75.79   16.00
  -8   5   6   55.29   12.90
  -8   5   6   79.09   12.60
   8   5  -6   67.69   18.30
   7  -5  -6   67.89   14.40
   7  -5  -6   35.60    9.90
  -7  -5   6   49.30   13.10
  -7   5   6   60.09   12.60
   7   5  -6   46.60   16.60
   7   5  -6   71.89   10.80
  -7   5   6   50.09   10.00
   6  -5  -6  219.68   20.80
  -6  -5   6  146.89   19.50
   6  -5  -6  233.78   23.00
  -6   5   6  193.78   20.60
   6   5  -6  173.28   25.20
  -6   5   6  214.38   17.20
   6   5  -6  204.08   17.50
  -5  -5   6    1.60    8.00
   5  -5  -6    8.40    8.20
   5  -5  -6   13.40    7.70
   5   5  -6   11.60   11.40
  -5   5   6   11.40    8.90
  -5   5   6    2.00    4.60
   5   5  -6    1.30    5.90
   4  -5  -6  109.39   15.00
  -4  -5   6  102.69   16.10
   4  -5  -6  100.59   15.80
  -4   5   6  114.69   16.40
   4   5  -6  103.19   20.70
   4   5  -6  125.59   14.80
  -4   5   6  105.59   10.70
   3  -5  -6   11.00    7.50
  -3  -5   6    6.00    7.60
   3  -5  -6    9.40    8.10
   3   5  -6   10.90   11.10
   3   5  -6    0.40    5.40
  -3   5   6    6.10    7.70
   2  -5  -6  198.68   18.60
   2  -5  -6  218.08   22.80
  -2  -5   6  216.28   21.70
   2   5  -6  174.18   23.10
  -2   5   6  210.28   20.60
   2   5  -6  169.18   17.80
  -1  -5   6  142.69   17.40
   1  -5  -6  159.78   21.30
   1  -5  -6  156.18   16.10
  -1   5   6  149.19   18.00
   1   5  -6  142.39   16.50
   1   5  -6  136.39   20.20
   0  -5   6   29.10   10.30
   0  -5  -6   16.40   11.20
   0  -5   6   12.10    8.40
   0  -5  -6   18.70    8.10
   0   5  -6    5.20    9.10
   0   5   6   26.10    9.40
   0   5  -6   15.30    8.20
  -1  -5  -6   -3.10    9.60
   1  -5   6   -4.70    5.50
  -1  -5  -6    1.50    6.00
   1  -5   6    0.80    7.50
   1   5   6    8.30    8.10
  -1   5  -6   -3.90    6.40
  -1   5  -6    1.20    7.70
   2  -5   6  383.86   23.00
   2  -5   6  368.46   25.50
  -2  -5  -6  336.57   20.40
  -2  -5  -6  303.27   30.60
   2   5   6  313.57   27.00
  -2   5  -6  430.76   26.70
   3  -5   6   23.10   10.60
   3  -5   6   13.90    8.90
  -3  -5  -6   11.10   11.60
  -3  -5  -6   15.20    8.00
  -3   5  -6   16.60    9.80
   3   5   6   25.00   11.00
   4  -5   6    2.70    8.70
  -4  -5  -6    1.10   11.30
   4  -5   6    9.80    9.40
  -4   5  -6   -3.00    7.90
   4   5   6    7.80    9.40
   5  -5   6   75.09   15.30
   5  -5   6  103.89   18.00
  -5  -5  -6   68.69   18.60
   5   5   6   52.99   14.70
  -5   5  -6   89.69   16.80
   6  -5   6    4.40    8.90
   6  -5   6    6.60   11.10
  -6  -5  -6   -8.90   10.70
   6   5   6    1.20    8.90
  -6   5  -6   12.30   11.90
  -7  -5  -6    2.30   12.90
   7  -5   6   -2.40   10.50
   7  -5   6    5.10   10.50
  -7   5  -6    6.30   10.80
   7   5   6   -6.50    9.30
   8  -5   6   24.10   13.90
  -8  -5  -6   25.10   16.10
   8  -5   6   36.40   14.60
  -8   5  -6   13.40   13.80
   8   5   6   38.80   15.00
  -9  -5  -6   67.79   20.90
   9  -5   6   95.29   19.70
   9  -5   6   67.59   18.70
  -9   5  -6  107.39   22.40
   9   5   6   78.69   18.30
  10  -5   6   -5.90   11.50
  10  -5   6    7.90   13.80
 -10  -5  -6   -1.10   14.90
 -10   5  -6    3.20   13.40
  10   5   6   41.90   16.80
  12  -6  -6   36.10   17.30
 -12  -6   6   22.30   16.30
  12   6  -6    0.70   16.00
 -12   6   6    9.00   11.60
 -12   6   6   13.50   11.70
  11  -6  -6    8.30   14.50
 -11  -6   6   -9.30   11.60
 -11   6   6   16.70   11.20
  11   6  -6   20.50   17.50
  10  -6  -6  535.35   39.00
 -10  -6   6  504.65   36.40
  10   6  -6  588.94   47.30
 -10   6   6  554.64   34.30
   9  -6  -6  256.27   29.80
  -9  -6   6  209.18   27.20
   9   6  -6  190.78   31.90
  -9   6   6  178.18   22.80
  -8  -6   6    8.30   12.00
   8  -6  -6   28.40   13.90
  -8   6   6    1.70   10.80
   8   6  -6   20.90   17.10
   7  -6  -6  428.16   30.80
  -7  -6   6  418.46   30.40
   7   6  -6  305.57   36.90
  -7   6   6  378.96   28.30
   7   6  -6  397.66   23.70
   6  -6  -6  599.74   34.00
   6  -6  -6  610.74   32.80
  -6  -6   6  711.53   38.50
   6   6  -6  565.74   43.40
   6   6  -6  594.74   29.80
  -6   6   6  559.64   33.60
   5  -6  -6   25.50   11.90
   5  -6  -6   26.40   11.50
  -5  -6   6   51.29   14.70
   5   6  -6   48.80   11.40
   5   6  -6   30.70   17.40
  -5   6   6   52.29   14.20
  -4  -6   6  166.68   20.80
   4  -6  -6  134.99   19.80
   4  -6  -6  153.68   20.00
  -4   6   6  152.58   20.60
   4   6  -6  142.39   17.30
   4   6  -6  133.19   24.90
   3  -6  -6  436.76   31.10
  -3  -6   6  401.16   28.80
   3  -6  -6  449.95   27.10
  -3   6   6  429.36   28.60
   3   6  -6  399.86   26.00
   3   6  -6  403.16   38.70
  -2  -6   6  134.19   19.80
   2  -6  -6   67.99   16.40
   2  -6  -6  120.29   17.20
   2   6  -6   89.69   15.20
   2   6  -6  109.19   21.90
  -2   6   6  139.39   19.80
   1  -6  -6    6.80   12.00
   1  -6  -6   16.40    9.40
  -1  -6   6   11.80   10.00
   1   6  -6   17.00   10.00
   1   6  -6   13.70   13.30
  -1   6   6   37.40   13.20
   0  -6  -6  269.17   30.50
   0  -6  -6  291.37   24.70
   0  -6   6  296.67   27.50
   0   6  -6  291.47   29.80
   0   6  -6  319.17   27.70
   0   6   6  276.97   26.60
  -1  -6  -6  200.08   27.00
  -1  -6  -6  243.48   21.60
   1  -6   6  247.08   25.80
  -1   6  -6  232.18   24.30
   1   6   6  263.87   26.80
  -2  -6  -6    9.60   12.70
  -2  -6  -6    3.10    8.60
   2  -6   6    1.30    9.30
  -2   6  -6    0.80    8.60
   2   6   6   12.30   11.50
   3  -6   6  111.59   18.30
  -3  -6  -6  119.69   23.00
   3   6   6   98.49   18.30
  -3   6  -6  141.29   20.60
   4  -6   6  531.35   34.90
  -4  -6  -6  509.45   41.30
  -4   6  -6  529.15   34.80
   4   6   6  624.84   37.00
  -5  -6  -6   82.09   22.10
   5  -6   6  148.39   23.10
   5   6   6   84.09   18.10
  -5   6  -6   90.69   18.30
  -6  -6  -6   57.09   19.60
   6  -6   6  112.49   20.80
  -6   6  -6   91.29   19.90
   6   6   6  124.19   22.60
   7  -6   6  422.66   37.00
  -7  -6  -6  263.37   33.80
   7   6   6  386.16   35.70
  -7   6  -6  390.36   36.90
   8  -6   6  134.59   23.80
  -8  -6  -6  145.19   28.00
  -8   6  -6  129.29   25.00
   8   6   6  175.78   25.30
  -9  -7   6    5.30   13.90
   9  -7  -6   48.20   17.60
  -9   7   6   48.40   16.80
   9   7  -6   20.00   20.00
  -8  -7   6   55.69   18.10
   8  -7  -6   57.09   18.50
   8   7  -6   66.79   24.90
  -8   7   6  102.49   20.80
   7  -7  -6   38.50   15.60
  -7  -7   6   64.09   18.30
   7   7  -6   56.19   24.10
  -7   7   6   79.09   17.90
   6  -7  -6   25.00   13.50
  -6  -7   6   26.50   14.60
  -6   7   6   31.40   14.30
   6   7  -6   17.90   10.80
   6   7  -6   36.00   20.40
  -5  -7   6  221.38   27.00
   5  -7  -6  225.78   25.30
   5  -7  -6  223.58   26.60
   5   7  -6  206.68   33.50
   5   7  -6  229.98   23.40
  -5   7   6  221.48   26.70
   4  -7  -6  150.78   22.80
   4  -7  -6  174.58   22.80
  -4  -7   6  160.38   24.20
   4   7  -6  109.09   25.70
   4   7  -6  136.19   19.50
  -4   7   6  184.18   25.10
  -3  -7   6   41.40   14.60
   3  -7  -6   17.70   12.50
   3  -7  -6    8.60   11.80
   3   7  -6   31.40   18.30
  -3   7   6   25.20   13.50
   3   7  -6    3.70    9.40
   2  -7  -6  327.77   33.20
   2  -7  -6  328.17   29.10
  -2  -7   6  262.27   28.00
   2   7  -6  349.57   38.70
  -2   7   6  336.47   32.10
   2   7  -6  298.77   28.30
   1  -7  -6   40.90   16.00
  -1  -7   6   40.40   15.00
   1  -7  -6   52.69   14.90
  -1   7   6   32.60   15.90
   1   7  -6   30.80   13.10
   1   7  -6   21.70   16.10
   0  -7  -6   79.49   21.40
   0  -7   6   61.29   17.00
   0  -7  -6   85.99   17.10
   0   7   6  113.79   20.80
   0   7  -6   64.29   16.90
  -1  -7  -6    3.20   13.70
   1  -7   6   13.00   12.50
  -1  -7  -6    4.80   13.60
   1   7   6   16.40   12.80
  -1   7  -6   20.30   12.70
   2  -7   6  111.19   21.10
  -2  -7  -6  150.78   27.70
   2   7   6  186.18   25.70
  -2   7  -6  190.48   25.10
  -3  -7  -6   13.60   16.80
   3  -7   6   44.60   16.70
  -3   7  -6   78.39   18.40
   3   7   6   12.30   13.50
   4  -7   6  -17.60   11.80
  -4  -7  -6    6.10   15.20
  -4   7  -6   37.60   15.30
   4   7   6   40.20   15.80
  -5  -7  -6   58.79   21.40
   5  -7   6   65.59   18.60
   5   7   6  119.49   23.20
  -5   7  -6   96.09   20.90
   3  -8  -6   15.90   14.20
   3  -8  -6   17.50   14.80
  -3  -8   6   -7.50   12.70
   3   8  -6    6.20   11.40
   3   8  -6   62.09   23.40
  -3   8   6   -0.40   14.60
   2  -8  -6  -20.70   10.60
  -2  -8   6    0.10   13.10
   2  -8  -6   -4.80   12.70
   2   8  -6   32.10   13.70
  -2   8   6    2.20   13.60
  -1  -8   6    0.70   12.00
   1  -8  -6   -7.40   11.80
   1  -8  -6    2.60   15.10
   1   8  -6    6.40   12.30
  -1   8   6    7.50   14.70
 -17   0   7  -27.60   13.30
  17   0  -7   10.80   14.70
 -16   0   7   -8.10   12.70
  16   0  -7   -5.10   12.40
 -15   0   7   -5.70   11.40
  15   0  -7   -7.70   10.60
  14   0  -7   -7.40   10.50
  14   0  -7    1.20    7.30
 -14   0   7   21.10   12.10
  13   0  -7   -0.50    6.60
  13   0  -7   -6.90    9.20
 -13   0   7    4.20    9.20
 -12   0   7   -9.40    7.30
  12   0  -7   -2.20    6.00
  12   0  -7    7.50    9.60
  11   0  -7    2.60    6.10
  11   0  -7   -5.70    7.00
 -11   0   7  -10.60    5.30
  10   0  -7   -0.90    5.50
 -10   0   7   -5.20    5.60
  10   0  -7   -2.90    6.10
   9   0  -7   13.70    7.40
  -9   0   7    6.90    6.00
   9   0  -7    4.70    5.30
  -8   0   7   -0.30    4.90
   8   0  -7    0.10    5.20
   8   0  -7   -1.90    4.00
   7   0  -7    0.00    3.80
  -7   0   7   -2.40    4.00
   7   0  -7    2.50    4.50
  -6   0   7    2.40    4.20
   6   0  -7   -3.60    3.30
   6   0  -7    0.40    4.10
   5   0  -7    0.40    3.50
  -5   0   7   -6.70    2.90
  -5   0   7    0.50    2.10
   5   0  -7   -2.40    3.60
  -4   0   7   -1.60    3.20
   4   0  -7   -0.70    2.70
  -4   0   7   -2.90    2.10
   4   0  -7   -3.40    3.30
  -3   0   7   -0.30    2.90
   3   0  -7   -0.50    2.30
   3   0  -7    3.20    4.40
  -3   0   7    2.00    2.90
  -2   0   7   -0.10    1.70
  -2   0   7    0.00    3.20
   2   0  -7    6.60    4.40
  -2   0   7    1.60    3.30
  -1   0   7   -1.90    2.70
   1   0  -7   -1.60    3.60
  -1   0   7   -3.50    3.00
  -1   0   7    0.90    1.40
   0   0   7    2.90    4.30
   0   0   7    1.10    1.40
   0   0  -7   -1.00    3.80
   0   0   7    2.80    3.30
   1   0   7   -0.80    1.60
  -1   0  -7    4.10    4.90
   1   0   7   -0.60    3.10
   1   0   7   -7.20    4.30
   2   0   7    0.00    3.50
  -2   0  -7   -0.70    4.50
   2   0   7   -1.30    2.00
   2   0   7    3.00    5.10
   3   0   7   -4.60    3.60
  -3   0  -7   -5.70    4.20
   3   0   7   -7.10    5.20
   3   0   7   -1.70    2.70
  -4   0  -7    4.50    5.60
   4   0   7   -2.50    3.20
   4   0   7   -2.30    4.10
  -4   0  -7    0.10    5.60
   5   0   7   -3.60    4.90
   5   0   7   21.30    6.10
  -5   0  -7   -6.20    5.00
  -5   0  -7   -3.00    5.20
  -6   0  -7   14.20    6.80
  -6   0  -7    2.10    7.60
   6   0   7   -0.80    4.70
   6   0   7    5.90    6.80
  -7   0  -7   -1.20    7.90
  -7   0  -7    3.00    7.10
   7   0   7   -8.40    6.20
   7   0   7    2.20    5.30
   8   0   7    5.40    7.80
  -8   0  -7    8.50   10.20
   8   0   7    2.90    5.80
  -9   0  -7   -1.30    9.20
   9   0   7   -7.90    7.90
 -10   0  -7   -4.70   10.50
  10   0   7   -5.10    9.90
 -11   0  -7   -9.70    9.90
  11   0   7   13.40   11.70
  12   0   7   -3.30   11.90
 -12   0  -7   -2.20   12.80
  17  -1  -7   55.79   18.80
 -17  -1   7  154.98   26.10
 -17   1   7  133.39   25.50
  17   1  -7   98.89   23.10
  16  -1  -7   10.80   14.00
 -16  -1   7   -5.90   12.60
  16   1  -7  -10.70   11.40
 -16   1   7   -6.30   13.10
  16   1  -7    5.70   12.10
 -15  -1   7  325.27   31.30
  15  -1  -7  343.97   35.60
  15   1  -7  268.47   30.70
  15   1  -7  342.67   31.80
 -15   1   7  336.27   33.10
 -14  -1   7  645.84   36.20
  14  -1  -7  631.84   39.10
  14   1  -7  656.83   36.70
  14   1  -7  615.44   38.40
 -14   1   7  637.44   37.20
  13  -1  -7  215.88   20.70
  13  -1  -7  181.88   24.90
 -13  -1   7  173.98   20.90
  13   1  -7  161.08   23.20
 -13   1   7  196.88   22.50
  13   1  -7  170.28   21.30
  12  -1  -7  429.16   29.10
 -12  -1   7  380.26   25.70
  12  -1  -7  438.86   24.20
  12   1  -7  410.26   28.50
  12   1  -7  409.96   27.20
 -12   1   7  366.86   25.70
  11  -1  -7  970.60   37.50
  11  -1  -7 1023.40   43.00
 -11  -1   7  915.21   38.00
  11   1  -7 1017.90   43.00
  11   1  -7  911.11   41.00
 -11   1   7  907.91   39.20
 -10  -1   7  239.98   18.00
  10  -1  -7  289.27   18.60
  10  -1  -7  305.07   26.30
  10   1  -7  267.87   20.40
 -10   1   7  275.17   19.60
  10   1  -7  276.67   24.70
   9  -1  -7   52.99    9.70
  -9  -1   7   39.40    9.00
   9  -1  -7   43.10   10.30
   9   1  -7   50.89   11.00
  -9   1   7   43.10    5.10
  -9   1   7   60.09   10.80
   9   1  -7   38.60    9.80
   8  -1  -7 2465.15   72.19
   8  -1  -7 2582.74   70.89
  -8  -1   7 2594.34   69.69
  -8   1   7 2516.85   60.39
   8   1  -7 2529.65   73.99
  -8   1   7 2529.95   70.49
   8   1  -7 2515.65   71.79
  -7  -1   7  176.68   13.00
   7  -1  -7  181.18   13.90
   7  -1  -7  167.98   16.00
  -7   1   7  177.68   15.10
   7   1  -7  194.68   18.70
  -7   1   7  173.18    8.80
   7   1  -7  177.78   16.10
   6  -1  -7   43.20    8.00
   6  -1  -7   38.40    8.00
  -6  -1   7   46.50    7.90
  -6   1   7   42.60    7.90
  -6   1   7   45.80    5.60
   6   1  -7   35.40    8.40
   6   1  -7   34.10    7.40
   5  -1  -7   84.69    9.90
   5  -1  -7   84.49   10.80
  -5  -1   7   80.49    9.60
   5   1  -7  108.39   11.10
   5   1  -7   82.59   12.10
   5   1  -7   76.19    4.60
  -5   1   7  102.69   10.70
  -5   1   7  107.89    7.40
   4  -1  -7 1773.72   46.10
  -4  -1   7 1731.83   46.60
  -4  -1   7 1727.83   47.70
   4  -1  -7 1702.13   50.99
  -4   1   7 1682.03   44.80
  -4   1   7 1732.23   48.10
   4   1  -7 1643.54   51.39
   4   1  -7 1702.43   42.40
  -3  -1   7  217.98   11.40
  -3  -1   7  217.88   12.60
   3  -1  -7  236.98   10.50
   3  -1  -7  248.58   15.60
   3   1  -7  217.18   14.70
  -3   1   7  216.68   12.80
  -3   1   7  214.38   11.90
   3   1  -7  236.78   11.00
   2  -1  -7  723.33   19.50
  -2  -1   7  721.23   22.50
  -2  -1   7  743.63   25.50
   2  -1  -7  683.43   27.70
  -2   1   7  679.23   24.70
   2   1  -7  723.23   27.70
   2   1  -7  726.13   24.50
  -2   1   7  699.03   24.70
  -1  -1   7 1829.02   46.00
   1  -1  -7 1792.42   53.99
  -1  -1   7 1839.72   50.49
   1   1  -7 1790.72   50.89
   1   1  -7 1887.71   52.99
  -1   1   7 1825.62   51.29
  -1   1   7 1837.32   50.09
   0  -1  -7  957.00   34.60
   0  -1   7  919.11   26.60
   0  -1   7  994.90   32.20
   0   1  -7 1003.90   33.50
   0   1   7  979.60   33.20
   0   1   7  901.01   30.60
   0   1  -7  899.71   31.80
   1  -1   7  118.29    7.80
   1  -1   7  149.59   14.40
  -1  -1  -7  132.79   14.50
   1   1   7  130.79   13.50
  -1   1  -7  134.79   12.90
  -1   1  -7  103.09   12.50
   1   1   7  128.59   12.00
   2  -1   7  713.33   28.20
   2  -1   7  681.83   22.10
  -2  -1  -7  691.73   29.30
  -2   1  -7  683.43   29.50
  -2   1  -7  689.83   25.90
   2   1   7  674.53   26.60
   2   1   7  654.73   29.10
   3  -1   7  637.64   28.40
  -3  -1  -7  651.73   29.30
   3  -1   7  629.44   22.50
   3   1   7  697.73   18.60
   3   1   7  682.43   30.70
   3   1   7  649.64   27.40
  -3   1  -7  711.33   31.20
  -3   1  -7  665.73   25.50
   4  -1   7  494.75   20.40
   4  -1   7  493.75   25.70
  -4  -1  -7  495.45   25.80
   4   1   7  484.05   17.00
   4   1   7  525.15   25.10
  -4   1  -7  491.35   21.30
  -4   1  -7  516.75   27.50
   4   1   7  489.55   27.20
  -5  -1  -7  400.36   23.60
   5  -1   7  379.26   24.10
   5  -1   7  380.66   18.80
   5   1   7  357.96   21.90
   5   1   7  392.86   25.40
  -5   1  -7  376.36   24.80
  -5   1  -7  374.76   18.40
   5   1   7  380.06   16.40
  -6  -1  -7  318.47   22.60
   6  -1   7  377.76   20.20
   6  -1   7  329.27   24.00
   6   1   7  426.16   25.30
   6   1   7  330.57   28.40
   6   1   7  383.96   17.90
  -6   1  -7  345.17   25.00
  -7  -1  -7  394.06   25.50
   7  -1   7  432.46   22.80
   7  -1   7  409.66   27.80
  -7   1  -7  379.86   27.40
   7   1   7  417.16   28.80
   7   1   7  384.36   26.20
  -8  -1  -7  354.36   30.70
  -8  -1  -7  334.97   24.50
   8  -1   7  345.17   21.50
   8  -1   7  386.96   27.80
   8   1   7  390.06   26.90
  -8   1  -7  332.77   30.60
   9  -1   7  480.85   27.10
  -9  -1  -7  514.75   33.40
   9  -1   7  503.35   33.50
   9   1   7  480.85   31.70
  -9   1  -7  487.75   33.40
  10  -1   7  330.97   41.40
  10  -1   7  280.47   29.60
 -10  -1  -7  313.47   31.40
  10   1   7  312.17   29.70
 -10   1  -7  361.76   32.80
  11  -1   7   13.00   12.20
 -11  -1  -7   12.90   12.70
 -11   1  -7   18.30   13.80
  11   1   7   26.20   13.30
  12  -1   7   42.50   16.20
 -12  -1  -7   76.19   20.30
  12   1   7   61.49   17.60
 -12   1  -7   60.39   18.60
  17  -2  -7    4.50   15.70
 -17  -2   7   52.09   18.40
  17   2  -7   12.50   14.50
  17   2  -7    5.30   15.60
 -17   2   7   10.70   17.90
 -16  -2   7  301.67   30.50
  16  -2  -7  283.97   33.90
 -16   2   7  342.27   35.70
  16   2  -7  211.88   29.40
  16   2  -7  267.17   31.50
  15  -2  -7  227.18   29.40
 -15  -2   7  238.78   26.00
 -15   2   7  194.28   26.00
  15   2  -7  261.67   31.40
  15   2  -7  204.78   26.80
 -14  -2   7   -3.60   10.60
  14  -2  -7   -2.80   10.60
  14   2  -7    2.00    9.60
  14   2  -7   -4.10   10.80
 -14   2   7    7.90   10.90
 -13  -2   7  316.27   26.60
  13  -2  -7  413.86   35.20
 -13   2   7  281.17   27.10
  13   2  -7  338.77   33.70
  13   2  -7  374.26   29.40
 -12  -2   7  758.82   34.40
  12  -2  -7  673.93   37.60
  12  -2  -7  732.73   30.90
 -12   2   7  681.73   35.30
  12   2  -7  713.13   38.30
  12   2  -7  723.13   38.80
  11  -2  -7   88.59   12.30
  11  -2  -7   80.99   15.60
 -11  -2   7   79.59   13.20
  11   2  -7   60.49   14.10
  11   2  -7   71.29   14.70
 -11   2   7   77.19   13.90
  10  -2  -7 1017.80   36.60
  10  -2  -7  924.31   41.10
 -10  -2   7  984.80   37.00
  10   2  -7  965.00   41.70
 -10   2   7  996.50   31.60
  10   2  -7  985.40   43.20
 -10   2   7  962.90   38.50
   9  -2  -7  461.65   22.90
   9  -2  -7  454.25   26.40
  -9  -2   7  463.15   22.90
  -9   2   7  453.55   19.00
  -9   2   7  444.26   24.20
   9   2  -7  482.45   28.50
   9   2  -7  440.56   25.80
   8  -2  -7  709.13   28.20
   8  -2  -7  642.14   30.20
  -8  -2   7  646.84   26.60
   8   2  -7  683.03   30.80
  -8   2   7  585.54   27.20
   8   2  -7  627.34   31.90
  -8   2   7  644.44   23.20
   7  -2  -7  536.95   24.40
  -7  -2   7  513.75   22.30
   7  -2  -7  545.65   25.90
  -7   2   7  502.35   23.50
   7   2  -7  509.05   27.50
   7   2  -7  515.75   25.10
  -7   2   7  547.15   20.50
   6  -2  -7 1575.14   48.70
   6  -2  -7 1473.05   47.70
  -6  -2   7 1574.74   45.10
  -6  -2   7 1526.75   47.60
   6   2  -7 1610.44   53.09
   6   2  -7 1595.54   37.90
  -6   2   7 1525.25   46.70
  -6   2   7 1466.95   42.70
  -5  -2   7  342.57   18.10
   5  -2  -7  356.86   18.10
   5  -2  -7  345.87   19.50
  -5  -2   7  356.66   16.90
   5   2  -7  337.17   12.80
  -5   2   7  351.56   16.10
  -5   2   7  374.26   17.90
   5   2  -7  398.46   22.20
  -4  -2   7    5.20    3.60
   4  -2  -7    3.20    4.80
  -4  -2   7   10.00    4.40
   4  -2  -7    1.40    3.70
   4   2  -7    0.70    5.00
   4   2  -7   -0.90    2.40
  -4   2   7   10.60    4.50
  -4   2   7    3.40    3.50
  -3  -2   7  903.21   29.60
  -3  -2   7  854.71   29.80
   3  -2  -7  903.71   28.00
   3  -2  -7  919.51   34.20
   3   2  -7  934.81   34.80
  -3   2   7  898.81   30.30
  -3   2   7  913.11   29.90
   3   2  -7  924.81   28.10
   2  -2  -7  874.01   34.20
  -2  -2   7  937.11   29.80
  -2  -2   7  934.41   30.50
   2  -2  -7  877.51   26.30
   2   2  -7  911.91   33.80
   2   2  -7  942.91   30.00
  -2   2   7  965.60   30.30
  -2   2   7  918.51   31.50
   1  -2  -7  420.96   22.30
  -1  -2   7  408.16   18.60
  -1  -2   7  402.66   17.30
   1  -2  -7  403.56   13.50
  -1   2   7  401.16   17.50
  -1   2   7  419.56   19.70
   1   2  -7  433.76   19.00
   1   2  -7  363.96   19.80
   0  -2   7   21.60    5.00
   0  -2   7   33.50    7.00
   0  -2  -7   27.00    8.20
   0  -2  -7   22.40    3.10
   0   2  -7   34.80    7.60
   0   2   7   37.20    6.80
   0   2  -7   21.10    6.20
   0   2   7   25.60    6.80
   1  -2   7 1437.46   41.20
  -1  -2  -7 1543.65   50.39
  -1  -2  -7 1382.16   33.50
   1  -2   7 1432.56   44.60
   1   2   7 1524.35   46.90
   1   2   7 1397.36   42.00
  -1   2  -7 1371.56   43.10
  -1   2  -7 1375.66   45.80
   2  -2   7  139.89   14.60
   2  -2   7  147.89   11.10
  -2  -2  -7  137.19   16.50
  -2  -2  -7  130.89    6.20
   2   2   7  142.89   13.60
  -2   2  -7  153.08   16.30
  -2   2  -7  143.69   11.60
   2   2   7  142.79   15.40
   3  -2   7   18.60    5.80
   3  -2   7    9.10    6.20
  -3  -2  -7   22.00    9.20
  -3  -2  -7    7.80    2.90
   3   2   7    2.20    6.80
  -3   2  -7   13.10    5.40
   3   2   7    5.70    4.70
  -3   2  -7    5.30    5.40
  -4  -2  -7  615.64   20.20
   4  -2   7  572.14   29.20
   4  -2   7  656.73   25.80
  -4  -2  -7  627.54   32.10
   4   2   7  624.44   27.60
   4   2   7  663.33   31.30
  -4   2  -7  632.14   23.70
  -4   2  -7  617.84   31.20
  -5  -2  -7 1314.97   50.89
   5  -2   7 1299.77   43.10
   5  -2   7 1330.17   49.70
  -5   2  -7 1315.97   50.99
   5   2   7 1353.36   46.60
   5   2   7 1347.27   50.39
   6  -2   7  150.38   16.00
  -6  -2  -7  144.79   19.30
   6  -2   7  158.98   19.30
   6   2   7  146.79   17.00
   6   2   7  173.88   20.70
  -6   2  -7  155.78   20.20
   7  -2   7  289.97   27.50
   7  -2   7  358.06   22.20
  -7  -2  -7  383.66   28.00
   7   2   7  314.97   23.30
   7   2   7  367.16   31.50
  -7   2  -7  375.66   27.90
   8  -2   7  660.03   38.50
   8  -2   7  729.13   33.40
  -8  -2  -7  696.33   37.90
  -8   2  -7  714.43   39.70
   8   2   7  709.93   39.50
   8   2   7  636.74   34.80
   9  -2   7   68.09   15.80
  -9  -2  -7   79.59   16.90
   9  -2   7   79.49   15.90
   9   2   7   69.89   14.90
  -9   2  -7   93.39   19.70
   9   2   7   80.69   18.20
  10  -2   7   26.60   11.70
  10  -2   7   20.90   13.20
  10   2   7   45.00   14.40
 -10   2  -7   11.70   13.80
  10   2   7    4.10   12.50
 -11  -2  -7  213.38   27.80
  11  -2   7  191.18   31.20
  11  -2   7  123.59   21.40
  11   2   7  152.08   22.40
 -11   2  -7  191.38   27.60
  12  -2   7   57.39   17.60
 -12  -2  -7  117.49   23.50
 -12   2  -7   99.49   21.20
  12   2   7   81.39   18.60
  16  -3  -7  -12.10   12.40
 -16  -3   7    4.20   13.70
 -16   3   7   11.20   15.80
  16   3  -7   -5.20   12.40
  16   3  -7  -11.30   13.10
 -15  -3   7   -6.50   11.00
  15  -3  -7   -5.00   12.50
  15   3  -7    3.40   13.90
  15   3  -7   -2.40   11.00
 -15   3   7   -4.60   12.30
  14  -3  -7    3.50   12.30
 -14  -3   7   -1.00   10.10
  14   3  -7    9.00   14.10
 -14   3   7    6.40   12.20
  14   3  -7   10.50   13.00
 -13  -3   7    2.70    9.60
  13  -3  -7   16.20   12.60
  13   3  -7   20.80   13.10
  13   3  -7   20.50   12.90
 -13   3   7   10.50   11.10
 -12  -3   7   -6.90    7.30
  12  -3  -7   18.20   12.10
 -12   3   7   21.20   10.90
  12   3  -7    8.90   11.20
  12   3  -7    3.40   10.50
 -11  -3   7  -11.80    6.00
  11  -3  -7   -1.00    8.40
  11  -3  -7   -4.90    5.00
 -11  -3   7   -0.30    8.70
 -11   3   7   12.50    7.00
  11   3  -7    7.90   10.00
 -11   3   7   11.40    9.10
 -10  -3   7   43.80   10.10
  10  -3  -7   50.09    9.50
  10  -3  -7   33.20   12.20
 -10  -3   7   57.39   13.50
 -10   3   7   48.20    8.90
 -10   3   7   47.50   11.60
  10   3  -7   29.70   12.00
  -9  -3   7   88.29   12.00
   9  -3  -7   71.19   14.20
  -9  -3   7   72.49   13.70
   9  -3  -7   90.69   12.40
   9   3  -7   67.59   15.50
  -9   3   7   73.29   12.30
  -9   3   7   86.29   11.20
   8  -3  -7  213.78   21.10
   8  -3  -7  239.68   16.90
  -8  -3   7  226.18   15.40
  -8  -3   7  289.57   24.30
  -8   3   7  231.68   19.20
   8   3  -7  254.97   25.40
  -8   3   7  236.28   15.40
  -7  -3   7   -1.80    5.60
   7  -3  -7    3.30    5.80
   7  -3  -7    0.60    4.80
  -7  -3   7   -2.60    4.50
   7   3  -7   -6.60    6.10
  -7   3   7   -7.60    4.30
  -7   3   7   -3.40    4.10
   7   3  -7   -1.00    3.20
   6  -3  -7    2.60    5.30
  -6  -3   7    4.50    4.50
  -6  -3   7    3.10    5.30
   6  -3  -7    2.70    5.10
   6   3  -7    0.10    6.90
   6   3  -7   -2.40    3.10
  -6   3   7    6.10    5.30
  -6   3   7   -7.30    3.30
  -5  -3   7   37.80    7.00
  -5  -3   7   43.60    9.10
   5  -3  -7   48.80    9.90
   5  -3  -7   54.09    9.30
   5   3  -7   57.59    7.50
  -5   3   7   48.40    8.50
   5   3  -7   44.90   11.00
  -5   3   7   44.60    8.00
   4  -3  -7  308.77   16.80
  -4  -3   7  315.27   15.50
   4  -3  -7  298.27   19.40
  -4  -3   7  294.57   18.00
  -4   3   7  273.87   15.20
   4   3  -7  276.77   14.20
  -4   3   7  325.87   17.50
   4   3  -7  295.97   21.30
  -3  -3   7   22.00    5.80
   3  -3  -7   24.20    6.20
   3  -3  -7   26.70    8.70
  -3  -3   7   31.00    7.20
  -3   3   7   27.30    6.20
  -3   3   7   17.10    6.30
   3   3  -7   24.00    8.30
   3   3  -7   22.90    5.80
   2  -3  -7    3.20    3.70
  -2  -3   7    0.20    3.60
   2  -3  -7   12.90    7.00
  -2  -3   7    1.30    4.70
   2   3  -7    2.10    5.70
   2   3  -7    4.00    4.00
  -2   3   7    0.00    3.20
  -2   3   7    1.50    4.70
   1  -3  -7   57.79   11.50
   1  -3  -7   54.29    6.80
  -1  -3   7   47.90    9.00
  -1  -3   7   48.90    8.10
   1   3  -7   52.79   10.40
  -1   3   7   48.50    7.20
  -1   3   7   42.70    9.10
   1   3  -7   53.09    8.90
   0  -3   7  111.39   12.00
   0  -3  -7  106.49    8.00
   0  -3   7  101.79   11.90
   0  -3  -7   97.69   14.20
   0   3   7  124.09   11.30
   0   3  -7  106.19   13.30
   0   3   7  106.79   13.10
   0   3  -7  127.19   13.90
  -1  -3  -7    0.50    3.00
   1  -3   7   -0.20    4.40
  -1  -3  -7   -3.90    6.40
   1  -3   7   -0.30    4.40
  -1   3  -7    0.40    4.80
  -1   3  -7    2.90    5.20
   1   3   7    6.20    6.00
   1   3   7    2.70    3.50
   2  -3   7   44.80    9.50
   2  -3   7   50.99    9.10
  -2  -3  -7   48.40    6.10
  -2  -3  -7   71.09   14.30
   2   3   7   52.59   10.90
  -2   3  -7   52.79    9.40
   2   3   7   64.59    9.30
  -2   3  -7   72.69   12.10
   3  -3   7   64.49   11.90
  -3  -3  -7   29.90   11.30
   3  -3   7   47.30    9.10
  -3  -3  -7   44.50    6.40
  -3   3  -7   31.10    9.30
  -3   3  -7   39.70    7.90
   3   3   7   53.29    9.20
   3   3   7   47.30   10.50
   4  -3   7   71.99   13.70
  -4  -3  -7   67.29   15.10
   4  -3   7   60.39   10.70
   4   3   7   61.19   10.50
   4   3   7   57.69   12.30
  -4   3  -7   54.49   12.30
   5  -3   7  735.73   36.20
  -5  -3  -7  805.02   41.00
   5  -3   7  765.52   32.60
  -5   3  -7  812.52   39.40
   5   3   7  797.62   33.40
   5   3   7  753.12   36.60
   6  -3   7  476.05   26.40
  -6  -3  -7  444.56   31.70
   6  -3   7  459.15   29.90
  -6   3  -7  486.25   31.60
   6   3   7  483.25   30.00
   6   3   7  489.25   26.50
   7  -3   7  326.77   23.30
   7  -3   7  271.97   27.40
  -7  -3  -7  282.47   28.90
   7   3   7  328.67   22.90
   7   3   7  296.57   28.40
  -7   3  -7  263.07   28.50
  -8  -3  -7  163.58   23.80
   8  -3   7  188.48   25.20
   8  -3   7  171.58   20.40
   8   3   7  186.48   21.40
  -8   3  -7  152.18   23.20
   8   3   7  150.78   22.70
  -9  -3  -7   17.00   13.60
   9  -3   7   -3.40   10.00
   9  -3   7    9.50   12.30
   9   3   7   -6.10   12.00
   9   3   7    6.40    9.60
  -9   3  -7   27.80   14.60
  10  -3   7   16.50   13.60
 -10  -3  -7    6.30   13.70
  10  -3   7   32.00   13.80
 -10   3  -7   15.20   14.40
  10   3   7   29.70   12.70
  10   3   7   -2.40   12.80
  11  -3   7    5.60   11.70
  11  -3   7   29.70   15.40
 -11  -3  -7    8.00   19.60
  11   3   7   40.70   13.90
  11   3   7   54.19   18.80
 -11   3  -7   58.99   19.30
  15  -4  -7  195.38   30.30
 -15  -4   7  116.49   23.40
  15   4  -7  168.68   29.70
 -15   4   7  132.29   24.70
 -14  -4   7   -9.80   10.20
  14  -4  -7    0.90   12.30
  14   4  -7    5.30   13.50
 -14   4   7    8.40   13.10
  13  -4  -7  276.57   31.20
 -13  -4   7  259.27   30.40
  13   4  -7  258.77   32.40
 -13   4   7  286.27   28.70
  12  -4  -7  305.77   32.70
 -12  -4   7  255.87   29.00
 -12   4   7  285.87   26.90
  12   4  -7  267.17   32.90
  11  -4  -7    1.60   10.70
 -11  -4   7    2.30    9.80
 -11   4   7    1.30    7.50
 -11   4   7   21.80   10.10
  11   4  -7   -0.10   10.60
  10  -4  -7   66.29   15.40
 -10  -4   7   55.49   14.40
 -10   4   7   79.79   13.00
 -10   4   7   54.49   12.80
  10   4  -7   70.89   17.90
   9  -4  -7 1005.50   38.60
   9  -4  -7 1098.39   46.10
  -9  -4   7 1026.90   44.50
  -9  -4   7 1081.39   42.10
  -9   4   7 1099.09   40.30
  -9   4   7 1014.00   40.20
   9   4  -7  974.20   49.70
   8  -4  -7   36.40    9.80
   8  -4  -7   36.10   11.90
  -8  -4   7   23.90    9.90
  -8  -4   7   26.00    7.10
   8   4  -7   11.00   10.40
  -8   4   7   26.10    8.40
  -8   4   7   27.50    8.40
   7  -4  -7  326.57   22.30
  -7  -4   7  327.27   17.00
  -7  -4   7  358.96   23.50
   7  -4  -7  319.17   20.90
   7   4  -7  289.37   29.50
  -7   4   7  305.17   19.80
   7   4  -7  329.07   16.50
  -7   4   7  329.07   19.50
  -6  -4   7  152.88   18.30
   6  -4  -7  144.19   16.80
  -6  -4   7  125.69   11.80
   6  -4  -7  118.59   15.10
   6   4  -7  138.79   12.40
   6   4  -7  115.09   19.30
  -6   4   7  148.09   16.00
  -6   4   7  150.18   14.40
  -5  -4   7 1029.40   39.50
   5  -4  -7  979.90   37.00
  -5  -4   7  978.80   31.50
   5  -4  -7  956.50   38.90
   5   4  -7 1024.90   45.70
  -5   4   7  981.10   37.60
  -5   4   7  962.70   33.50
   5   4  -7  944.61   32.80
   4  -4  -7   53.79    9.80
  -4  -4   7   38.20    9.50
   4  -4  -7   53.19   11.30
  -4  -4   7   56.19    8.20
  -4   4   7   45.50    7.80
   4   4  -7   33.30   11.00
   4   4  -7   37.50    7.90
  -4   4   7   50.59   10.20
   3  -4  -7  361.66   19.30
   3  -4  -7  419.06   25.20
  -3  -4   7  364.46   17.40
  -3  -4   7  357.26   21.80
   3   4  -7  388.96   19.90
   3   4  -7  353.66   25.40
  -3   4   7  369.36   21.90
  -3   4   7  369.86   17.60
  -2  -4   7  501.95   21.60
   2  -4  -7  569.34   30.60
   2  -4  -7  506.75   22.50
  -2  -4   7  541.25   26.20
  -2   4   7  530.65   20.50
   2   4  -7  495.95   23.90
  -2   4   7  515.55   26.10
   2   4  -7  534.05   30.20
  -1  -4   7   70.59   11.50
   1  -4  -7   63.79    9.30
   1  -4  -7   62.29   14.00
  -1  -4   7   77.19   10.60
   1   4  -7   71.39   11.20
  -1   4   7   60.59   11.50
  -1   4   7   66.89    8.50
   1   4  -7   99.89   15.30
   0  -4   7   78.29   11.30
   0  -4  -7  107.19   17.30
   0  -4  -7   83.19    9.80
   0  -4   7   57.49   10.90
   0   4  -7   80.19   13.40
   0   4   7   88.49    9.50
   0   4   7   73.79   12.90
   0   4  -7   74.19   11.90
  -1  -4  -7  139.79   19.90
  -1  -4  -7  124.09   11.80
   1  -4   7  166.28   17.20
   1  -4   7  158.68   16.50
   1   4   7  156.78   18.50
   1   4   7  157.98   11.20
  -1   4  -7  139.59   16.50
  -1   4  -7  156.78   17.40
   2  -4   7  526.25   26.90
  -2  -4  -7  513.25   33.70
   2  -4   7  535.15   27.20
  -2  -4  -7  492.05   20.90
  -2   4  -7  507.05   26.00
   2   4   7  509.95   28.80
   2   4   7  510.45   21.70
  -2   4  -7  507.85   27.90
   3  -4   7   84.29   14.50
  -3  -4  -7   65.59   15.60
   3  -4   7   70.29   13.10
  -3   4  -7   83.49   14.80
   3   4   7   58.49   13.00
   3   4   7   80.79   10.30
   4  -4   7  498.25   26.80
  -4  -4  -7  446.06   33.00
   4  -4   7  433.56   27.70
   4   4   7  465.55   28.50
   4   4   7  440.16   22.50
  -4   4  -7  455.55   28.90
   5  -4   7   94.69   15.80
  -5  -4  -7   77.89   17.60
   5  -4   7  101.99   17.10
  -5   4  -7   84.49   16.00
   5   4   7   77.49   11.60
   5   4   7   58.39   14.10
   6  -4   7  113.29   16.90
   6  -4   7   88.19   16.60
  -6  -4  -7   93.79   20.00
   6   4   7   49.60   14.30
  -6   4  -7  113.39   19.90
   7  -4   7  537.25   35.30
  -7  -4  -7  564.14   38.90
   7  -4   7  535.55   31.70
  -7   4  -7  510.95   35.20
   7   4   7  525.55   34.10
  -8  -4  -7  200.68   27.50
   8  -4   7  228.78   26.60
   8  -4   7  262.97   26.50
   8   4   7  276.47   29.80
  -8   4  -7  225.18   27.80
  -9  -4  -7   83.79   20.60
   9  -4   7   76.09   18.90
   9  -4   7   74.89   16.50
  -9   4  -7  102.29   22.60
   9   4   7   63.69   18.10
  10  -4   7   37.10   15.80
 -10  -4  -7   33.80   17.10
  10  -4   7   21.90   12.70
 -10   4  -7   50.19   18.40
  10   4   7   18.10   13.90
  14  -5  -7  219.28   31.70
 -14  -5   7  212.48   30.10
 -14   5   7  276.07   30.90
  14   5  -7  213.18   32.80
  13  -5  -7   68.59   19.90
 -13  -5   7   68.69   19.60
  13   5  -7   84.29   24.10
 -13   5   7  114.09   20.40
  12  -5  -7   12.10   13.10
 -12  -5   7    6.10   12.30
 -12   5   7   11.00   10.80
  12   5  -7    0.60   14.50
 -12   5   7   11.00   10.40
  11  -5  -7  863.31   46.30
 -11  -5   7  944.51   47.70
  11   5  -7  933.01   54.79
 -11   5   7  892.41   40.70
 -11   5   7  843.52   40.00
 -10  -5   7  352.06   32.90
  10  -5  -7  309.67   31.80
  10   5  -7  279.27   34.90
 -10   5   7  336.07   24.20
 -10   5   7  303.47   26.20
   9  -5  -7   -5.20    8.90
  -9  -5   7    9.50   11.20
  -9   5   7   -3.50    8.20
   9   5  -7  -12.70   10.60
  -9   5   7   -9.00    6.90
  -8  -5   7  284.37   28.10
   8  -5  -7  344.97   22.90
   8  -5  -7  362.26   31.40
  -8   5   7  344.87   24.00
   8   5  -7  354.46   38.80
  -8   5   7  388.66   22.80
   7  -5  -7 1031.30   41.60
   7  -5  -7  976.30   42.80
  -7  -5   7  885.11   42.40
  -7   5   7 1019.00   41.40
   7   5  -7  990.00   35.90
   7   5  -7  987.40   52.09
  -7   5   7 1053.09   37.50
   6  -5  -7   81.79   14.50
  -6  -5   7   53.49   13.20
   6  -5  -7   74.49   14.10
  -6   5   7   73.19   10.90
  -6   5   7   76.59   14.10
   6   5  -7   70.09   10.50
   6   5  -7   74.69   18.90
   5  -5  -7  616.54   32.10
   5  -5  -7  614.44   30.30
  -5  -5   7  592.04   32.00
  -5   5   7  609.54   31.40
   5   5  -7  612.24   27.40
   5   5  -7  671.93   41.10
  -5   5   7  588.14   24.60
   4  -5  -7  173.38   20.40
   4  -5  -7  172.38   18.50
  -4  -5   7  160.68   19.40
  -4   5   7  176.18   12.60
   4   5  -7  179.78   24.80
  -4   5   7  169.28   19.40
   4   5  -7  182.88   17.40
   3  -5  -7  183.78   22.10
   3  -5  -7  164.88   17.60
  -3  -5   7  100.59   15.60
  -3   5   7  149.79   18.80
   3   5  -7  154.88   23.40
  -3   5   7  158.78   18.10
   3   5  -7  186.98   18.50
   2  -5  -7  238.48   25.20
   2  -5  -7  235.88   19.80
  -2  -5   7  230.68   22.20
   2   5  -7  228.38   20.80
  -2   5   7  213.58   21.90
   2   5  -7  227.58   26.00
   1  -5  -7 1238.88   52.79
  -1  -5   7 1185.68   46.40
   1  -5  -7 1210.08   41.90
   1   5  -7 1178.48   44.80
   1   5  -7 1119.99   50.69
  -1   5   7 1261.07   47.40
   0  -5   7  920.21   35.80
   0  -5  -7  895.31   46.70
   0  -5   7  978.80   40.80
   0  -5  -7  919.21   34.70
   0   5   7  897.51   40.50
   0   5  -7  910.91   39.10
   0   5  -7  954.00   43.30
  -1  -5  -7   -5.40   10.40
   1  -5   7   -6.10    6.40
   1  -5   7    0.40    6.70
  -1  -5  -7    0.80    5.90
  -1   5  -7    4.80    8.00
   1   5   7    0.60    8.40
  -1   5  -7   -1.40    7.40
   2  -5   7  544.95   29.00
  -2  -5  -7  491.45   36.20
   2  -5   7  473.75   29.50
  -2   5  -7  543.35   31.30
   2   5   7  511.15   30.90
   3  -5   7  646.14   34.40
   3  -5   7  686.53   34.10
  -3  -5  -7  724.13   43.70
  -3   5  -7  599.94   35.10
   3   5   7  694.93   36.50
   4  -5   7   74.19   15.80
  -4  -5  -7   47.70   16.80
   4  -5   7  120.59   18.50
   4   5   7   65.39   14.90
  -4   5  -7   93.29   17.40
   5  -5   7  292.47   28.20
  -5  -5  -7  242.38   30.20
   5  -5   7  305.37   28.40
  -5   5  -7  255.87   27.70
   5   5   7  292.67   29.20
   6  -5   7  560.24   33.90
  -6  -5  -7  574.54   41.50
   6  -5   7  563.54   35.60
   6   5   7  498.45   33.70
  -6   5  -7  540.35   36.00
  -7  -5  -7   26.00   15.70
   7  -5   7    5.30   12.30
   7  -5   7    4.30   11.40
  -7   5  -7   10.60   11.60
   7   5   7    5.20   13.00
   8  -5   7  124.79   21.30
   8  -5   7   92.39   19.70
  -8  -5  -7   76.99   20.60
   8   5   7  123.99   22.40
  -8   5  -7  111.99   22.90
   9  -5   7  401.26   36.20
  -9  -5  -7  402.86   41.50
   9  -5   7  369.56   35.50
  -9   5  -7  314.97   36.60
   9   5   7  330.17   35.00
 -12  -6   7    4.90   13.60
  12  -6  -7   -2.60   14.30
 -12   6   7  -11.10   10.20
  12   6  -7    0.50   18.10
 -12   6   7   -5.20   11.30
 -11  -6   7   29.70   16.80
  11  -6  -7   45.70   17.00
 -11   6   7   45.50   15.80
  11   6  -7   24.00   18.30
  10  -6  -7   17.90   15.00
 -10  -6   7   13.20   13.20
 -10   6   7   14.40   11.10
  10   6  -7   15.90   17.70
   9  -6  -7   56.39   17.10
  -9  -6   7   24.00   13.80
   9   6  -7   80.89   24.20
  -9   6   7   34.50   13.70
   8  -6  -7   20.10   12.70
  -8  -6   7    6.80   11.80
   8   6  -7   26.20   16.80
  -8   6   7   -1.60    9.30
  -7  -6   7   71.29   15.90
   7  -6  -7   75.89   16.70
   7  -6  -7   70.69   14.80
   7   6  -7   58.09   21.20
  -7   6   7   60.89   14.70
   6  -6  -7   -4.60    9.90
   6  -6  -7  -10.40    8.30
  -6  -6   7    5.50    9.90
   6   6  -7   -1.30   14.80
  -6   6   7    0.70    9.20
   6   6  -7    4.10    7.80
  -5  -6   7   17.70   11.10
   5  -6  -7   27.50   11.50
   5  -6  -7   15.30   10.70
   5   6  -7   22.60   16.50
   5   6  -7   35.90   10.40
  -5   6   7   17.80   11.00
   4  -6  -7    9.80   10.50
  -4  -6   7   -2.70    8.90
   4  -6  -7    7.00    9.40
  -4   6   7   11.80   10.30
   4   6  -7   -6.80    6.80
   4   6  -7   -4.40   14.50
  -3  -6   7   -1.80    9.30
   3  -6  -7   11.20   10.90
   3  -6  -7   32.30   11.30
   3   6  -7   12.90   14.50
   3   6  -7   27.40    9.60
  -3   6   7   31.10   11.80
   2  -6  -7   11.50   11.80
   2  -6  -7    9.50    9.40
  -2  -6   7   24.40   11.20
   2   6  -7   -4.30   13.00
   2   6  -7   19.40    9.90
  -2   6   7   -0.80   10.00
  -1  -6   7   14.60   11.00
   1  -6  -7   27.30   13.70
   1  -6  -7   31.60   11.50
  -1   6   7   17.60   11.30
   1   6  -7   26.00   14.80
   1   6  -7   18.90    9.70
   0  -6  -7    3.20    8.70
   0  -6  -7   -2.10   11.30
   0  -6   7   -8.70    8.30
   0   6   7    8.80   10.30
   0   6  -7    1.90   11.40
   0   6  -7   18.10   10.20
  -1  -6  -7   76.99   20.10
   1  -6   7   26.00   12.40
  -1   6  -7   46.50   12.50
   1   6   7   55.89   15.50
  -2  -6  -7   -1.20   11.80
   2  -6   7   37.90   13.10
  -2   6  -7    6.70    9.80
   2   6   7   26.40   13.20
   3  -6   7   -3.10   10.30
  -3  -6  -7   16.00   13.30
   3   6   7    7.10   11.10
  -3   6  -7    1.00   10.40
   4  -6   7  156.38   23.10
  -4  -6  -7   78.79   21.00
   4   6   7  126.39   21.10
  -4   6  -7  127.29   20.50
  -5  -6  -7   -9.60   12.40
   5  -6   7    3.30   12.80
   5   6   7    7.60   12.10
  -5   6  -7   -6.50   10.30
   6  -6   7  -11.90   10.90
  -6  -6  -7  -10.30   11.50
  -6   6  -7   -4.50   11.20
   6   6   7   14.40   12.90
   7  -6   7   -7.40   11.60
  -7  -6  -7   15.70   16.70
  -7   6  -7    2.60   13.20
   7   6   7   24.80   15.00
   9  -7  -7   -6.40   12.80
  -9  -7   7    2.90   13.40
  -9   7   7   28.10   14.70
   9   7  -7   25.80   20.50
  -8  -7   7   69.39   18.90
   8  -7  -7   51.09   17.40
   8   7  -7   74.49   25.70
  -8   7   7   22.40   13.50
   7  -7  -7  202.98   26.90
  -7  -7   7  206.28   27.60
   7   7  -7  206.78   34.50
  -7   7   7  224.28   27.10
   6  -7  -7   39.70   14.90
   6  -7  -7   34.30   15.10
  -6  -7   7   -6.20   11.20
   6   7  -7   -6.80   18.30
   6   7  -7   31.20   11.70
  -6   7   7    3.10   13.20
   5  -7  -7   49.90   15.30
   5  -7  -7   77.29   17.40
  -5  -7   7  117.09   21.40
  -5   7   7   62.89   16.80
   5   7  -7   83.39   15.30
   5   7  -7   25.50   21.60
   4  -7  -7   85.09   17.80
  -4  -7   7  113.59   21.00
   4  -7  -7  125.29   21.00
   4   7  -7  117.39   18.20
   4   7  -7   99.29   26.00
  -4   7   7  151.88   23.20
   3  -7  -7   30.20   13.30
  -3  -7   7   30.30   13.60
   3  -7  -7   34.40   15.20
  -3   7   7   48.70   15.80
   3   7  -7   41.70   20.00
   3   7  -7   20.00   11.00
   2  -7  -7  105.19   21.00
   2  -7  -7   87.39   18.00
  -2  -7   7  100.09   18.80
  -2   7   7  137.49   22.70
   2   7  -7   96.29   23.80
   2   7  -7   77.19   16.50
  -1  -7   7  281.67   30.40
   1  -7  -7  295.87   33.30
  -1   7   7  452.95   38.10
   1   7  -7  390.36   33.00
   0  -7   7  150.48   22.40
   0  -7  -7   93.69   22.50
   0   7  -7  146.59   22.00
   0   7   7  168.88   24.80
   1  -7   7   11.50   12.50
  -1  -7  -7  -20.10   12.00
  -1   7  -7   10.60   12.40
   1   7   7    7.20   12.50
   2  -7   7   91.59   19.90
  -2  -7  -7   91.69   23.60
   2   7   7  133.89   22.70
  -2   7  -7  114.89   20.60
   3  -7   7  243.98   29.10
  -3  -7  -7  245.48   34.70
   3   7   7  277.27   31.00
  -3   7  -7  283.67   31.40
   4  -7   7   13.30   13.80
  -4  -7  -7    1.00   15.50
  -4   7  -7    4.30   11.80
   4   7   7   -1.50   12.80
  17   0  -8   53.79   19.60
 -17   0   8    6.30   15.10
  16   0  -8   56.99   18.60
 -16   0   8   95.89   20.80
 -15   0   8 1351.06   57.49
  15   0  -8 1426.46   61.89
  15   0  -8 1407.06   55.49
  14   0  -8   18.70   10.30
 -14   0   8   15.20   11.50
  14   0  -8   13.60   12.20
  13   0  -8   15.80    9.60
 -13   0   8    8.40   10.20
  13   0  -8    9.40   11.10
 -12   0   8  797.72   36.50
  12   0  -8  759.52   36.00
  12   0  -8  763.72   38.90
  11   0  -8  740.03   34.20
  11   0  -8  776.82   37.00
 -11   0   8  737.33   34.00
  10   0  -8    2.80    6.20
  10   0  -8    4.60    6.80
 -10   0   8    3.70    6.50
  -9   0   8  624.64   27.90
   9   0  -8  597.24   29.00
   9   0  -8  585.24   28.60
   8   0  -8 1448.46   47.30
  -8   0   8 1472.95   46.50
   8   0  -8 1321.17   47.10
   7   0  -8  183.58   16.60
  -7   0   8  156.28   14.80
   7   0  -8  180.08   17.80
   6   0  -8 1019.60   33.40
   6   0  -8  981.10   36.70
  -6   0   8  992.40   26.40
  -6   0   8  972.70   34.10
   5   0  -8  413.46   17.80
  -5   0   8  415.76   15.40
  -5   0   8  400.16   19.30
   5   0  -8  417.76   21.60
   4   0  -8 3781.42   87.89
   4   0  -8 3667.63   95.89
  -4   0   8 3643.44   88.59
  -4   0   8 3717.03   92.39
   3   0  -8  323.97   18.60
  -3   0   8  286.17   15.00
  -3   0   8  320.67   16.40
   2   0  -8 1766.32   53.39
  -2   0   8 1799.42   42.60
  -2   0   8 1757.12   50.09
  -2   0   8 1716.63   50.49
  -1   0   8 2306.77   62.19
   1   0  -8 2338.67   65.19
  -1   0   8 2250.27   63.89
  -1   0   8 2269.27   52.09
   0   0   8  408.86   19.60
   0   0   8  400.26   11.20
   0   0   8  426.26   21.80
   0   0  -8  401.16   20.60
  -1   0  -8 1729.83   53.29
   1   0   8 1783.62   52.09
   1   0   8 1735.03   55.19
  -2   0  -8 3039.20   80.99
   2   0   8 2956.20   84.49
   2   0   8 2937.41   68.29
   2   0   8 2994.40   80.59
   3   0   8  378.56   13.80
  -3   0  -8  358.26   22.80
  -3   0  -8  332.17   20.00
   3   0   8  334.27   20.20
   4   0   8  759.32   33.30
  -4   0  -8  802.92   36.20
   4   0   8  774.32   24.60
  -4   0  -8  722.13   31.10
  -5   0  -8 1642.34   59.49
   5   0   8 1684.23   57.49
   5   0   8 1666.03   46.30
  -5   0  -8 1706.03   53.89
  -6   0  -8   88.89   16.60
  -6   0  -8   72.39   12.50
   6   0   8   80.99   15.10
  -7   0  -8  114.09   18.30
   7   0   8  134.29   19.90
   8   0   8  387.06   33.80
  -8   0  -8  417.86   34.50
  -9   0  -8 1038.80   49.20
   9   0   8  998.40   48.90
 -10   0  -8  116.19   21.40
  10   0   8   97.59   19.70
 -11   0  -8   63.59   18.20
  11   0   8   86.89   19.60
  12   0   8  584.74   41.50
 -12   0  -8  525.45   39.00
  17  -1  -8  140.69   26.60
 -17  -1   8  142.99   25.30
 -17   1   8  118.59   24.50
  17   1  -8  113.29   24.00
 -16  -1   8  105.59   21.20
  16  -1  -8   77.19   20.30
 -16   1   8   90.99   21.40
  16   1  -8   70.89   16.80
  16   1  -8  128.49   24.10
  15  -1  -8    5.80   13.60
 -15  -1   8   36.00   15.00
 -15   1   8   23.00   13.60
  15   1  -8   28.90   14.80
  15   1  -8   64.49   15.80
 -14  -1   8   30.30   13.30
  14  -1  -8   43.80   16.00
  14  -1  -8   48.60   12.00
  14   1  -8   48.70   14.20
  14   1  -8   33.20   15.10
 -14   1   8   48.30   14.20
  13  -1  -8  288.27   21.30
 -13  -1   8  321.47   27.20
  13  -1  -8  306.57   31.20
  13   1  -8  272.27   27.10
 -13   1   8  312.87   28.40
  13   1  -8  246.68   27.60
  12  -1  -8   -8.90    5.30
 -12  -1   8   -1.90    7.90
  12  -1  -8    3.00    8.40
 -12   1   8    0.80    7.40
  12   1  -8   -1.10    7.10
  12   1  -8    4.30    9.20
  11  -1  -8  297.47   26.90
 -11  -1   8  286.47   23.40
  11  -1  -8  240.58   18.60
 -11   1   8  259.27   22.30
  11   1  -8  255.67   25.00
  11   1  -8  262.17   24.60
  10  -1  -8  577.64   30.40
 -10  -1   8  648.64   28.90
  10  -1  -8  590.84   28.30
 -10   1   8  574.04   28.70
  10   1  -8  571.34   30.60
  10   1  -8  548.65   29.90
   9  -1  -8   15.60    7.30
  -9  -1   8   15.90    7.40
   9  -1  -8   21.90    7.60
  -9   1   8    9.10    6.70
   9   1  -8   13.50    7.50
   9   1  -8   19.20    8.20
  -8  -1   8    1.20    5.10
   8  -1  -8    5.50    5.40
   8  -1  -8    1.50    5.50
  -8   1   8    0.50    2.70
  -8   1   8   -2.20    4.80
   8   1  -8    2.90    6.10
   8   1  -8    3.80    6.00
   7  -1  -8  975.50   35.30
  -7  -1   8 1024.30   35.00
   7  -1  -8 1017.90   37.20
   7   1  -8 1017.80   38.90
   7   1  -8  934.71   34.70
  -7   1   8  945.91   34.90
  -7   1   8  994.20   28.10
   6  -1  -8  183.98   17.30
   6  -1  -8  167.78   12.50
  -6  -1   8  161.78   14.70
  -6   1   8  162.48    9.40
   6   1  -8  169.78   17.40
   6   1  -8  155.58   13.90
  -6   1   8  133.99   13.20
   5  -1  -8   97.39   12.50
   5  -1  -8  108.19   10.50
  -5  -1   8   98.09   11.00
   5   1  -8   88.59    5.90
   5   1  -8   87.89   10.30
  -5   1   8  106.29    9.50
  -5   1   8  109.89   12.10
   5   1  -8   72.69   11.70
   4  -1  -8  761.92   24.60
   4  -1  -8  767.52   31.00
  -4  -1   8  737.53   27.40
  -4  -1   8  760.62   25.80
   4   1  -8  756.02   30.90
  -4   1   8  795.82   25.80
  -4   1   8  756.22   27.90
   4   1  -8  773.12   23.50
  -3  -1   8  140.49   12.50
   3  -1  -8  141.09   15.00
   3  -1  -8  122.99    7.50
  -3  -1   8  118.49    8.50
   3   1  -8  144.09    9.70
   3   1  -8  127.19   13.80
  -3   1   8  124.49   11.90
  -3   1   8  128.19   11.70
   2  -1  -8  185.98   14.70
  -2  -1   8  164.18   12.00
   2  -1  -8  187.18    7.10
  -2  -1   8  177.58    9.70
  -2   1   8  176.28   12.30
   2   1  -8  204.88   12.60
  -2   1   8  164.68   12.20
   2   1  -8  195.48   14.50
   1  -1  -8  717.13   29.80
  -1  -1   8  680.03   21.50
  -1  -1   8  738.23   27.20
   1   1  -8  720.73   27.30
   1   1  -8  652.03   27.70
  -1   1   8  680.63   25.90
  -1   1   8  712.03   27.60
   0  -1   8 1432.16   37.80
   0  -1   8 1433.76   44.50
   0  -1  -8 1451.85   47.70
   0   1   8 1448.46   43.70
   0   1  -8 1409.86   45.80
   0   1  -8 1406.76   45.10
   0   1   8 1497.85   46.50
   1  -1   8   94.29    8.20
   1  -1   8   97.09   12.10
  -1  -1  -8   96.59   13.10
   1   1   8   94.19   11.50
   1   1   8   80.89   12.20
  -1   1  -8  104.59   13.30
  -1   1  -8   94.29   12.00
   2  -1   8   54.99    9.70
  -2  -1  -8   55.19   10.80
   2  -1   8   56.59    6.90
   2   1   8   36.60    7.80
  -2   1  -8   55.49    9.50
  -2   1  -8   81.89   13.00
   2   1   8   50.29   10.50
  -3  -1  -8  225.68   18.20
   3  -1   8  242.08   21.00
   3  -1   8  283.77   13.90
   3   1   8  225.08   16.80
   3   1   8  306.27   22.00
  -3   1  -8  275.07   16.80
  -3   1  -8  255.77   22.50
   4  -1   8  107.09   10.80
  -4  -1  -8   96.09   14.10
   4  -1   8   87.89   14.40
  -4   1  -8   91.09   11.90
  -4   1  -8  102.39   15.50
   4   1   8   75.29   12.20
   4   1   8  113.79   17.30
   5  -1   8    3.30    5.30
   5  -1   8   -2.40    6.30
  -5  -1  -8   13.90    8.90
   5   1   8   -3.80    7.30
  -5   1  -8    0.40    7.30
  -5   1  -8    0.00    5.30
   5   1   8   12.60    7.50
   6  -1   8  401.56   27.30
  -6  -1  -8  405.46   26.00
   6  -1   8  431.66   21.70
  -6   1  -8  345.07   29.80
   6   1   8  423.36   27.20
   6   1   8  471.75   30.30
   7  -1   8   58.79   14.90
   7  -1   8   62.99   10.90
  -7  -1  -8   70.39   14.20
  -7   1  -8   50.89   14.20
   7   1   8   59.29   13.50
   8  -1   8   -4.60    8.40
  -8  -1  -8    1.80   10.30
  -8  -1  -8    4.70    9.90
  -8   1  -8    5.30   10.90
   8   1   8   -8.10    7.50
  -9  -1  -8   37.40   14.80
   9  -1   8   41.10   14.00
   9   1   8   30.40   12.20
  -9   1  -8   41.30   15.00
  10  -1   8  160.28   25.00
 -10  -1  -8  155.98   24.40
  10   1   8  132.29   21.50
 -10   1  -8  191.38   25.70
  11  -1   8   67.49   18.40
 -11  -1  -8   57.09   18.30
  11   1   8   72.69   19.80
 -11   1  -8  114.09   22.20
 -12  -1  -8    4.00   12.80
  12  -1   8  -13.10   10.30
  12   1   8   10.70   13.00
 -12   1  -8    7.20   13.30
 -17  -2   8   10.30   14.60
  17  -2  -8    6.00   15.40
  17   2  -8    7.10   14.20
  17   2  -8   16.00   12.60
 -17   2   8   14.60   17.00
 -16  -2   8  143.99   23.00
  16  -2  -8  141.49   27.20
  16   2  -8  109.99   22.50
 -16   2   8   83.59   19.40
  16   2  -8   94.49   22.20
  15  -2  -8   35.60   15.30
 -15  -2   8   10.60   12.60
  15   2  -8   24.50   14.00
  15   2  -8   45.80   16.80
 -15   2   8   21.80   13.40
 -14  -2   8   39.60   13.70
  14  -2  -8   59.89   17.30
  14   2  -8   55.79   16.40
  14   2  -8   71.29   18.40
 -14   2   8   49.40   15.00
 -13  -2   8    5.70   10.40
  13  -2  -8    8.30   11.60
  13   2  -8    8.90   11.30
  13   2  -8   -5.80    8.70
 -13   2   8    0.40    9.60
 -12  -2   8   67.39   13.20
  12  -2  -8   77.19   12.50
  12  -2  -8   78.29   16.40
 -12   2   8   83.59   15.10
  12   2  -8   54.29   15.20
  12   2  -8   90.69   16.80
 -11  -2   8   99.99   14.60
  11  -2  -8   79.49   12.60
  11  -2  -8   80.99   15.80
 -11   2   8  107.49   16.30
  11   2  -8   50.69   13.70
  11   2  -8   94.89   17.90
 -10  -2   8   38.40    9.80
  10  -2  -8   23.40   10.50
  10  -2  -8   35.10    8.90
  10   2  -8   47.60   12.90
  10   2  -8   28.90   10.80
 -10   2   8   51.49   11.80
 -10   2   8   28.70    9.10
  -9  -2   8  235.38   19.60
   9  -2  -8  266.77   17.90
   9  -2  -8  285.57   20.90
  -9   2   8  243.38   13.50
   9   2  -8  277.87   22.10
   9   2  -8  246.18   22.20
  -9   2   8  243.28   20.20
   8  -2  -8    2.60    6.10
  -8  -2   8    4.00    5.50
   8  -2  -8   14.40    7.20
   8   2  -8    4.00    6.70
  -8   2   8    2.20    5.90
  -8   2   8   11.10    4.40
   8   2  -8    5.00    6.40
   7  -2  -8  356.36   21.00
   7  -2  -8  347.37   20.40
  -7  -2   8  374.26   20.70
  -7  -2   8  359.96   18.90
  -7   2   8  385.26   20.40
   7   2  -8  359.86   23.40
  -7   2   8  345.87   16.20
  -6  -2   8   31.10    7.10
  -6  -2   8   22.60    7.10
   6  -2  -8   33.80    7.80
   6  -2  -8   33.40    8.70
   6   2  -8   28.00    4.00
   6   2  -8   30.20    8.60
  -6   2   8   50.29    8.90
  -6   2   8   25.30    6.00
  -5  -2   8 1453.95   43.50
  -5  -2   8 1455.25   44.60
   5  -2  -8 1489.65   44.00
   5  -2  -8 1376.96   47.10
  -5   2   8 1438.36   42.00
   5   2  -8 1408.26   37.60
   5   2  -8 1420.66   49.70
  -5   2   8 1419.26   44.20
   4  -2  -8  100.99   10.50
   4  -2  -8  100.29   13.00
  -4  -2   8   92.69   11.00
  -4  -2   8  107.39   11.50
   4   2  -8   88.19    8.70
  -4   2   8  117.79   11.80
  -4   2   8   68.29    9.30
   4   2  -8  120.59   15.60
  -3  -2   8  294.67   15.60
   3  -2  -8  285.57   19.20
   3  -2  -8  315.67   14.10
  -3  -2   8  331.87   16.80
   3   2  -8  307.47   19.60
   3   2  -8  321.77   15.20
  -3   2   8  297.67   16.50
  -3   2   8  325.07   16.80
   2  -2  -8  262.27   18.70
   2  -2  -8  274.77   11.60
  -2  -2   8  251.67   15.10
  -2  -2   8  274.77   14.40
   2   2  -8  283.77   15.20
  -2   2   8  303.27   16.80
  -2   2   8  337.87   16.40
   2   2  -8  269.07   17.90
   1  -2  -8 1119.79   28.80
   1  -2  -8 1126.29   42.30
  -1  -2   8 1197.48   38.10
  -1  -2   8 1152.48   35.30
   1   2  -8 1209.98   40.70
   1   2  -8 1158.08   38.00
  -1   2   8 1162.08   36.70
  -1   2   8 1125.79   39.10
   0  -2   8    1.10    3.30
   0  -2   8    0.90    4.30
   0  -2  -8    5.00    6.70
   0   2   8    6.70    4.40
   0   2  -8    3.50    5.10
   0   2   8    1.30    4.90
   0   2  -8   -1.50    4.30
   1  -2   8  163.18   11.20
   1  -2   8  116.49   13.20
  -1  -2  -8  155.98   17.90
   1   2   8  159.98   16.40
   1   2   8  127.39   12.80
  -1   2  -8  133.99   14.60
  -1   2  -8  168.38   16.70
   2  -2   8  789.02   31.40
  -2  -2  -8  653.83   32.50
   2  -2   8  698.13   25.40
   2   2   8  654.33   27.50
   2   2   8  660.83   30.90
  -2   2  -8  676.23   27.50
  -2   2  -8  672.53   31.30
   3  -2   8   76.89   12.70
  -3  -2  -8   71.49   14.10
   3  -2   8   74.99   10.00
   3   2   8   73.39   13.50
   3   2   8   94.69   12.90
  -3   2  -8   87.49   11.20
  -3   2  -8   85.69   14.00
  -4  -2  -8   62.39   14.20
   4  -2   8   64.59   12.10
   4  -2   8   55.09    9.20
   4   2   8   61.39   13.00
   4   2   8   64.49   11.20
  -4   2  -8   50.99    8.50
  -4   2  -8   56.19   12.80
   5  -2   8  597.24   26.20
  -5  -2  -8  577.54   33.40
   5  -2   8  538.85   31.50
   5   2   8  577.04   29.40
   5   2   8  598.24   33.40
  -5   2  -8  602.04   33.60
   6  -2   8   11.70    8.80
   6  -2   8    7.40    7.20
  -6  -2  -8   -5.30    9.20
   6   2   8    3.00    6.80
  -6   2  -8   13.70    9.90
   6   2   8   10.90   11.30
   7  -2   8   36.30   10.40
   7  -2   8   50.49   14.30
  -7  -2  -8   42.00   14.60
   7   2   8   30.70   11.40
   7   2   8   70.59   17.20
  -7   2  -8   62.49   15.30
   8  -2   8  194.28   20.40
   8  -2   8  167.98   22.50
  -8  -2  -8  172.88   22.70
  -8   2  -8  188.88   26.00
   8   2   8  177.98   21.20
   8   2   8  206.48   26.60
  -9  -2  -8   56.89   16.50
   9  -2   8   76.59   18.90
   9  -2   8   50.09   16.10
  -9   2  -8   88.49   19.40
   9   2   8   65.59   15.50
   9   2   8   69.59   18.40
  10  -2   8   16.90   13.60
 -10  -2  -8   14.90   13.50
 -10   2  -8  -14.00   10.90
  10   2   8  -11.90    9.20
 -11  -2  -8   41.30   17.50
  11  -2   8   25.30   16.00
 -11   2  -8   60.59   19.80
  11   2   8   53.49   16.30
 -16  -3   8  267.57   28.60
  16  -3  -8  356.46   38.40
 -16   3   8  306.47   35.20
  16   3  -8  296.67   35.60
  16   3  -8  292.17   35.60
  15  -3  -8   38.80   17.10
 -15  -3   8   34.90   14.30
  15   3  -8   11.30   13.70
  15   3  -8   45.10   18.20
 -15   3   8   24.60   14.90
  14  -3  -8  384.46   37.10
 -14  -3   8  386.16   27.60
  14   3  -8  431.96   41.50
 -14   3   8  411.76   34.40
  14   3  -8  384.06   36.20
 -13  -3   8  333.17   24.40
  13  -3  -8  392.06   37.40
 -13   3   8  278.37   28.10
  13   3  -8  352.06   37.00
 -12  -3   8   11.80    9.00
  12  -3  -8   -7.20    9.50
 -12  -3   8    3.10    9.40
 -12   3   8    1.60    8.90
  12   3  -8    7.00   10.90
 -11  -3   8  630.14   35.40
  11  -3  -8  643.74   36.10
 -11  -3   8  612.44   29.60
  11  -3  -8  644.64   29.50
  11   3  -8  600.64   37.80
 -11   3   8  678.83   33.20
  10  -3  -8  967.00   37.70
 -10  -3   8  988.80   42.90
  10  -3  -8  975.00   43.30
 -10  -3   8 1013.20   37.30
  10   3  -8  986.40   47.00
 -10   3   8  962.10   39.60
 -10   3   8  933.71   34.50
  -9  -3   8  203.98   21.80
   9  -3  -8  254.47   21.90
  -9  -3   8  243.18   19.60
   9  -3  -8  257.87   24.80
  -9   3   8  188.78   19.00
   9   3  -8  272.07   28.90
  -9   3   8  217.38   15.40
   8  -3  -8  375.26   22.40
  -8  -3   8  409.76   24.90
  -8  -3   8  396.06   20.50
   8  -3  -8  399.06   24.40
   8   3  -8  367.76   27.20
  -8   3   8  421.76   22.90
  -8   3   8  375.66   19.50
  -7  -3   8 1524.95   52.09
   7  -3  -8 1582.74   51.89
  -7  -3   8 1604.94   47.40
   7  -3  -8 1493.75   51.39
  -7   3   8 1593.64   47.80
  -7   3   8 1524.45   49.30
   7   3  -8 1566.24   58.59
   7   3  -8 1606.34   41.40
   6  -3  -8  460.15   24.60
  -6  -3   8  437.26   23.70
   6  -3  -8  484.65   23.80
  -6  -3   8  447.16   20.70
   6   3  -8  485.95   28.90
   6   3  -8  449.46   17.60
  -6   3   8  406.26   21.10
  -6   3   8  461.95   21.50
   5  -3  -8   61.69   11.20
  -5  -3   8   59.79   10.80
  -5  -3   8   63.79    9.00
   5  -3  -8   66.29   10.20
   5   3  -8   70.89    8.30
  -5   3   8   72.59   10.50
  -5   3   8   65.89   10.10
   5   3  -8   58.29   12.20
  -4  -3   8  562.04   25.00
   4  -3  -8  493.55   26.70
   4  -3  -8  554.74   23.10
  -4  -3   8  554.04   22.70
   4   3  -8  576.34   21.80
   4   3  -8  498.55   28.40
  -4   3   8  535.45   24.10
  -4   3   8  551.24   23.10
  -3  -3   8  525.85   23.40
   3  -3  -8  495.35   20.40
  -3  -3   8  489.25   21.40
   3  -3  -8  471.35   26.00
  -3   3   8  472.55   23.40
  -3   3   8  510.25   21.60
   3   3  -8  486.85   21.20
   3   3  -8  501.65   27.50
   2  -3  -8   75.99    8.40
  -2  -3   8   57.59    9.60
  -2  -3   8   64.59    9.40
   2  -3  -8   88.39   14.20
   2   3  -8   64.29   12.20
  -2   3   8   78.49    9.80
   2   3  -8   43.40    8.30
  -2   3   8   54.59    9.70
  -1  -3   8 1050.29   36.10
   1  -3  -8 1026.80   30.00
  -1  -3   8 1026.60   35.60
   1  -3  -8  969.60   41.50
  -1   3   8 1043.50   33.70
  -1   3   8 1047.80   38.50
   1   3  -8 1037.20   36.70
   1   3  -8  984.90   39.40
   0  -3  -8 2077.89   52.19
   0  -3   8 2083.39   60.99
   0  -3  -8 2249.77   70.19
   0  -3   8 2111.79   60.29
   0   3   8 2075.29   63.59
   0   3  -8 2121.49   62.89
   0   3  -8 2114.39   63.89
   0   3   8 2096.19   57.99
   1  -3   8  690.53   28.00
   1  -3   8  735.53   30.20
  -1  -3  -8  692.03   35.70
   1   3   8  670.13   26.40
   1   3   8  683.73   31.60
  -1   3  -8  685.53   29.70
  -1   3  -8  657.83   30.60
   2  -3   8  140.19   16.80
  -2  -3  -8  181.58   22.30
   2  -3   8  188.38   16.80
  -2   3  -8  177.08   18.60
   2   3   8  193.78   14.20
   2   3   8  191.98   19.50
  -2   3  -8  182.08   17.00
   3  -3   8  933.01   34.50
   3  -3   8  920.11   38.50
  -3  -3  -8  885.11   42.80
   3   3   8  907.31   33.90
  -3   3  -8  843.72   34.30
   3   3   8  847.62   38.20
  -3   3  -8  881.01   39.40
   4  -3   8  351.36   21.00
  -4  -3  -8  394.66   29.20
   4  -3   8  334.37   24.80
   4   3   8  394.76   22.30
  -4   3  -8  375.76   26.30
   4   3   8  334.77   24.50
   5  -3   8  120.59   19.20
   5  -3   8  134.39   15.80
  -5  -3  -8  121.09   19.50
   5   3   8  147.79   17.10
   5   3   8  108.49   17.40
  -5   3  -8  144.09   20.10
   6  -3   8  658.93   37.30
  -6  -3  -8  705.63   40.50
   6  -3   8  709.23   32.70
  -6   3  -8  685.53   38.90
   6   3   8  655.53   37.00
   6   3   8  673.33   33.50
   7  -3   8   80.39   16.70
  -7  -3  -8   86.99   18.10
   7  -3   8   75.39   14.40
   7   3   8  103.29   18.50
  -7   3  -8   76.59   18.00
   7   3   8   69.39   14.20
   8  -3   8   60.09   16.70
  -8  -3  -8   52.99   16.70
   8  -3   8   55.09   13.80
   8   3   8   35.40   12.50
  -8   3  -8   49.00   17.00
   8   3   8   62.39   17.40
   9  -3   8  400.06   36.60
   9  -3   8  440.56   29.60
  -9  -3  -8  451.25   35.50
   9   3   8  439.56   30.50
   9   3   8  424.56   39.70
  -9   3  -8  364.96   37.50
  10  -3   8  213.88   28.30
  10  -3   8  219.38   40.00
 -10  -3  -8  135.49   23.60
  10   3   8  249.28   31.60
  10   3   8  219.18   25.40
 -10   3  -8  214.08   29.10
  11  -3   8  222.18   29.50
  11   3   8  160.88   27.30
 -11   3  -8  161.78   28.50
  11   3   8  199.18   24.80
 -15  -4   8  239.58   32.10
  15  -4  -8  218.18   31.20
 -15   4   8  228.38   29.60
  15   4  -8  315.37   38.20
 -14  -4   8   55.09   18.10
  14  -4  -8   59.19   19.10
 -14   4   8   72.29   17.80
  14   4  -8   78.19   21.30
 -13  -4   8   39.20   15.20
  13  -4  -8   65.99   18.50
  13   4  -8   80.19   20.80
 -13   4   8   70.29   16.70
  12  -4  -8  391.76   36.10
 -12  -4   8  434.06   32.20
 -12   4   8  368.36   30.90
  12   4  -8  356.86   38.00
  11  -4  -8  170.88   24.00
 -11  -4   8  155.88   22.20
 -11   4   8  159.68   17.70
  11   4  -8  122.79   23.10
 -11   4   8  167.98   20.00
  10  -4  -8   80.99   16.50
 -10  -4   8   84.09   16.60
  10  -4  -8   79.89   13.00
  10   4  -8   70.89   18.20
 -10   4   8   82.09   14.30
 -10   4   8   84.09   13.50
  -9  -4   8  203.38   22.50
   9  -4  -8  213.18   20.40
  -9  -4   8  236.68   17.00
   9  -4  -8  279.47   27.00
  -9   4   8  222.68   20.00
   9   4  -8  237.38   29.40
  -9   4   8  264.17   22.70
   8  -4  -8  200.78   19.90
   8  -4  -8  180.48   21.10
  -8  -4   8  178.58   16.00
  -8  -4   8  179.28   20.20
   8   4  -8  129.69   21.30
  -8   4   8  193.48   18.60
  -8   4   8  181.38   18.40
  -7  -4   8    9.80    7.60
   7  -4  -8   21.30    8.40
   7  -4  -8    7.90    7.40
  -7  -4   8   16.00    6.40
  -7   4   8    2.00    5.70
  -7   4   8    9.40    7.00
   7   4  -8   10.30    9.70
   6  -4  -8  457.55   26.70
   6  -4  -8  415.16   24.20
  -6  -4   8  453.05   20.70
  -6  -4   8  449.66   26.30
  -6   4   8  442.26   22.20
   6   4  -8  494.35   31.90
   6   4  -8  421.16   19.70
  -6   4   8  477.75   24.80
   5  -4  -8   56.99   10.90
  -5  -4   8   38.30    7.80
  -5  -4   8   21.90    9.10
   5  -4  -8   37.70   10.60
   5   4  -8   26.60   11.90
   5   4  -8   33.30    7.20
  -5   4   8   23.50    7.10
  -5   4   8   38.70    9.50
   4  -4  -8  441.66   21.90
   4  -4  -8  354.96   24.90
  -4  -4   8  372.56   18.90
  -4  -4   8  388.76   23.20
  -4   4   8  441.96   24.30
   4   4  -8  402.96   28.00
   4   4  -8  449.95   21.00
  -4   4   8  386.06   19.40
   3  -4  -8  147.39   14.20
  -3  -4   8  156.48   16.70
   3  -4  -8  169.68   20.60
  -3  -4   8  145.49   13.50
   3   4  -8  149.69   14.60
  -3   4   8  128.89   12.60
   3   4  -8  146.89   19.90
  -3   4   8  128.99   15.30
   2  -4  -8  319.47   24.80
  -2  -4   8  279.87   17.10
  -2  -4   8  339.67   21.00
   2  -4  -8  322.87   17.40
  -2   4   8  318.87   21.80
   2   4  -8  305.17   27.10
   2   4  -8  303.77   19.00
  -2   4   8  299.67   16.00
  -1  -4   8  240.78   16.70
   1  -4  -8  288.47   15.60
  -1  -4   8  255.37   18.70
   1  -4  -8  244.98   25.80
   1   4  -8  248.68   23.80
  -1   4   8  278.67   15.30
   1   4  -8  328.17   19.90
  -1   4   8  287.87   21.10
   0  -4  -8    5.20    9.40
   0  -4   8   -1.40    6.20
   0  -4  -8    0.90    4.90
   0  -4   8   11.90    6.60
   0   4   8    1.60    4.00
   0   4  -8   -1.60    7.20
   0   4  -8    8.30    7.10
   0   4   8   -2.50    6.50
   1  -4   8  337.27   21.40
   1  -4   8  305.87   20.40
  -1  -4  -8  279.57   28.50
   1   4   8  320.07   17.00
  -1   4  -8  284.27   21.40
   1   4   8  371.76   24.90
  -1   4  -8  281.87   24.50
  -2  -4  -8  323.47   31.60
   2  -4   8  306.27   21.80
   2  -4   8  317.77   21.70
  -2   4  -8  314.67   22.90
   2   4   8  290.07   17.20
   2   4   8  262.97   24.60
   3  -4   8   13.40    8.50
   3  -4   8   -1.30    7.80
  -3  -4  -8   -4.50    9.50
   3   4   8    0.80    5.20
   3   4   8    5.10    9.00
  -3   4  -8   13.10    8.90
  -4  -4  -8   41.70   14.90
   4  -4   8   31.70   11.30
   4  -4   8   57.49   12.80
  -4   4  -8   36.10   12.20
   4   4   8   45.80   12.90
   4   4   8   54.49   10.30
   5  -4   8   75.99   14.50
   5  -4   8   83.89   16.40
  -5  -4  -8   68.89   17.60
   5   4   8   83.49   13.90
  -5   4  -8   90.99   17.90
   5   4   8   92.49   18.60
   6  -4   8   87.19   17.70
  -6  -4  -8   78.09   18.80
   6  -4   8   90.49   15.90
  -6   4  -8  118.19   20.90
   6   4   8   75.79   16.90
   7  -4   8   21.80   13.70
  -7  -4  -8   24.00   15.30
   7  -4   8   31.40   12.90
   7   4   8   26.00   13.70
  -7   4  -8   34.80   15.60
   8  -4   8   68.79   16.00
  -8  -4  -8    4.10   14.50
   8  -4   8   59.69   17.30
  -8   4  -8   50.89   18.30
   8   4   8   49.40   16.10
   9  -4   8  126.19   20.80
   9  -4   8  134.89   23.90
  -9  -4  -8  116.99   23.70
  -9   4  -8  107.49   22.70
   9   4   8   85.79   21.70
  10  -4   8   45.20   16.80
 -10  -4  -8   17.30   17.00
  10  -4   8   34.20   15.20
 -10   4  -8    1.30   14.40
  10   4   8   19.90   16.50
 -14  -5   8   37.00   18.20
  14  -5  -8   57.29   20.50
 -14   5   8   78.79   19.50
 -13  -5   8    1.00   12.10
  13  -5  -8   28.00   16.70
 -13   5   8    9.60   12.30
  13   5  -8   25.00   18.60
 -12  -5   8  -10.50   10.50
  12  -5  -8    4.20   12.20
  12   5  -8   10.30   16.10
 -12   5   8   -1.30    9.70
  11  -5  -8    6.80   13.20
 -11  -5   8    8.00   11.50
 -11   5   8   12.40   10.00
 -11   5   8   -3.00    9.00
  11   5  -8   10.90   14.70
 -10  -5   8   78.19   16.70
  10  -5  -8  103.89   19.80
 -10   5   8  134.89   18.60
 -10   5   8  105.69   16.80
  10   5  -8   97.19   23.20
  -9  -5   8   57.69   14.90
   9  -5  -8   58.29   12.40
   9  -5  -8   73.09   17.20
  -9   5   8   46.30   12.30
  -9   5   8   57.89   12.90
   9   5  -8   35.40   16.70
   8  -5  -8  117.59   18.90
   8  -5  -8  130.79   17.70
  -8  -5   8   97.09   17.50
  -8   5   8  106.29   16.60
  -8   5   8  110.19   14.90
   8   5  -8   83.89   21.50
   7  -5  -8   12.90   10.10
   7  -5  -8   -0.30    8.30
  -7  -5   8   -5.50    7.70
   7   5  -8   15.50   13.60
  -7   5   8   -0.90    8.10
  -7   5   8   -0.30    5.30
  -6  -5   8  430.36   28.30
   6  -5  -8  440.86   27.70
   6  -5  -8  467.05   29.20
  -6   5   8  516.85   24.00
  -6   5   8  497.05   28.60
   6   5  -8  468.35   23.10
   6   5  -8  489.55   36.80
  -5  -5   8  181.28   21.00
   5  -5  -8  220.38   21.60
   5  -5  -8  215.98   23.80
  -5   5   8  173.88   15.70
  -5   5   8  250.27   23.60
   5   5  -8  177.78   17.00
   5   5  -8  158.38   25.10
  -4  -5   8   11.10    8.60
   4  -5  -8   -7.60    6.00
   4  -5  -8   -3.60    7.90
  -4   5   8   -7.80    6.20
   4   5  -8    2.90    6.00
  -4   5   8    6.40    5.00
   4   5  -8   -6.60    9.90
  -3  -5   8   25.50   10.70
   3  -5  -8   44.60   10.30
   3  -5  -8   19.60   11.30
  -3   5   8   47.10   12.10
   3   5  -8   32.70   13.80
   3   5  -8   35.90    9.70
   2  -5  -8    2.50    9.40
  -2  -5   8  -12.90    5.80
   2  -5  -8   -2.60    6.00
   2   5  -8    7.70    7.20
   2   5  -8  -10.60    9.00
  -2   5   8    7.90    8.80
  -1  -5   8  151.28   18.90
  -1  -5   8  145.39   20.40
   1  -5  -8  151.78   21.70
   1  -5  -8  177.48   16.90
   1   5  -8  176.98   23.10
   1   5  -8  185.88   20.40
  -1   5   8  184.08   21.20
   0  -5   8   36.50    9.40
   0  -5   8   29.80   11.00
   0  -5  -8   29.30   13.00
   0   5  -8   35.00   11.30
   0   5   8   36.80   12.00
   0   5  -8   36.00   12.90
   1  -5   8   74.49   13.20
   1  -5   8   72.79   14.20
  -1  -5  -8   64.79   17.70
  -1   5  -8   62.89   13.90
   1   5   8   54.59   14.20
  -2  -5  -8   12.30   12.40
   2  -5   8   11.40    9.00
   2  -5   8    3.80    8.60
  -2   5  -8    1.90    8.30
   2   5   8    0.80    9.40
   3  -5   8  113.59   18.00
  -3  -5  -8  117.79   23.70
   3  -5   8  115.99   18.50
  -3   5  -8  128.29   19.50
   3   5   8  143.09   20.90
   4  -5   8   25.90   11.50
  -4  -5  -8   18.90   14.80
   4  -5   8   21.40   11.80
   4   5   8   27.20   12.40
  -4   5  -8   29.00   12.80
   5  -5   8   20.90   12.40
  -5  -5  -8   -0.20   12.30
   5  -5   8   21.70   11.90
   5   5   8   18.20   12.30
  -5   5  -8   21.10   11.70
   6  -5   8   74.49   18.40
  -6  -5  -8   40.40   18.20
   6  -5   8   77.49   16.30
  -6   5  -8   49.20   15.00
   6   5   8   59.49   17.40
   7  -5   8   23.60   13.80
   7  -5   8   15.50   12.00
  -7  -5  -8   51.89   20.10
  -7   5  -8   41.10   16.50
   7   5   8   23.90   14.70
   8  -5   8   25.30   13.60
  -8  -5  -8   12.30   15.80
   8  -5   8    3.40   13.90
   8   5   8   -1.00   12.80
  -8   5  -8  -14.20   12.10
 -12  -6   8  362.26   38.40
  12  -6  -8  350.66   37.90
 -12   6   8  336.77   32.50
 -11  -6   8   82.19   20.40
  11  -6  -8  123.49   23.70
  11   6  -8   95.29   28.10
 -11   6   8   96.79   18.00
  10  -6  -8   -5.20   11.70
 -10  -6   8    0.60   11.70
  10   6  -8    3.80   17.00
 -10   6   8    9.90   11.80
  -9  -6   8  352.26   34.50
   9  -6  -8  462.45   38.80
  -9   6   8  403.26   29.60
   9   6  -8  366.26   41.90
   8  -6  -8  208.78   26.00
  -8  -6   8  211.88   26.50
  -8   6   8  295.77   27.90
   8   6  -8  251.97   36.20
   7  -6  -8   15.60   11.80
   7  -6  -8   -2.00    8.50
  -7  -6   8   14.20   10.80
  -7   6   8    1.00    9.90
   7   6  -8  -15.60   14.60
  -6  -6   8  140.99   21.30
   6  -6  -8  164.88   21.60
   6  -6  -8  124.09   19.40
   6   6  -8  114.89   15.50
  -6   6   8  147.79   21.20
   6   6  -8   82.29   23.40
   5  -6  -8  688.43   35.40
  -5  -6   8  690.93   38.00
   5  -6  -8  645.04   37.40
  -5   6   8  661.43   36.70
   5   6  -8  694.63   32.30
   5   6  -8  604.74   45.10
  -4  -6   8   72.09   15.50
   4  -6  -8   78.59   17.10
   4  -6  -8   68.49   14.50
   4   6  -8   70.79   21.40
   4   6  -8   66.69   13.60
  -4   6   8   74.09   15.40
   3  -6  -8   13.40    9.30
   3  -6  -8   17.50   11.30
  -3  -6   8    9.70   10.80
   3   6  -8   15.40   14.80
  -3   6   8   16.90   11.60
   3   6  -8    7.40    9.20
   2  -6  -8  452.05   30.10
   2  -6  -8  427.96   33.90
  -2  -6   8  419.16   29.50
   2   6  -8  506.65   38.30
  -2   6   8  471.05   31.70
   2   6  -8  444.86   28.40
   1  -6  -8  338.87   34.70
  -1  -6   8  395.66   29.40
  -1   6   8  381.36   32.40
   1   6  -8  431.66   38.30
   1   6  -8  420.66   28.10
   0  -6  -8   -5.80   11.20
   0  -6   8    0.20    9.80
   0   6   8  -11.00    9.00
   0   6  -8   -3.50    8.80
   1  -6   8  338.27   30.40
  -1  -6  -8  337.17   36.20
  -1   6  -8  342.27   30.90
   1   6   8  373.16   33.20
   2  -6   8  479.75   32.50
  -2  -6  -8  424.16   41.40
  -2   6  -8  506.85   32.90
   2   6   8  471.55   33.90
  -3  -6  -8   51.49   19.80
   3  -6   8   22.80   12.40
   3   6   8   47.00   15.20
  -3   6  -8   34.40   13.90
  -4  -6  -8   25.60   17.00
   4  -6   8   34.80   14.20
  -4   6  -8   42.10   15.20
   4   6   8   76.39   18.50
   5  -6   8  226.98   26.60
  -5   6  -8  202.18   27.30
   5   6   8  227.48   28.60
   6  -6   8   70.09   17.80
  -6  -6  -8   18.70   17.10
   6   6   8   61.09   17.10
  -6   6  -8   34.30   16.30
  -8  -7   8   80.99   20.70
   8  -7  -8   93.49   20.60
  -8   7   8  109.89   21.40
   8   7  -8   87.69   26.70
  -7  -7   8  103.99   20.10
   7  -7  -8  149.19   23.50
   7   7  -8  153.48   32.40
  -7   7   8  100.79   20.50
   6  -7  -8   20.60   13.80
  -6  -7   8   69.09   18.40
   6  -7  -8   54.79   16.20
   6   7  -8   31.70   21.90
  -6   7   8   43.10   15.40
  -5  -7   8   20.00   12.80
   5  -7  -8    6.80   12.90
   5  -7  -8   -2.60   11.50
   5   7  -8    6.20   10.00
   5   7  -8  -10.00   16.00
  -5   7   8  -12.50   10.80
  -4  -7   8    3.40   11.20
   4  -7  -8   -1.50   11.50
   4  -7  -8   -0.60   11.10
   4   7  -8   -4.10   16.90
  -4   7   8   -8.40   11.30
   4   7  -8   12.10    9.90
  -3  -7   8  191.08   25.80
   3  -7  -8  179.08   26.30
  -3   7   8  247.48   29.20
   3   7  -8  215.98   24.30
   3   7  -8  202.68   31.60
   2  -7  -8   22.90   15.30
  -2  -7   8    3.20   12.60
   2   7  -8   43.20   20.30
  -2   7   8   26.10   13.70
   2   7  -8   15.20   12.30
  -1  -7   8  148.99   23.90
   1  -7  -8  180.08   29.20
  -1   7   8  181.98   25.70
   1   7  -8  166.98   23.20
   0  -7  -8  207.98   30.90
   0  -7   8  249.28   29.00
   0   7   8  233.08   28.70
   0   7  -8  223.98   26.80
   1  -7   8   82.09   19.30
  -1  -7  -8   54.59   21.20
  -1   7  -8   94.79   19.10
   1   7   8   89.59   20.00
  -2  -7  -8   15.10   18.30
   2  -7   8   29.30   14.70
  -2   7  -8   16.30   13.50
   2   7   8   21.50   14.80
  -3  -7  -8   67.99   22.80
   3  -7   8   99.09   20.60
   3   7   8   65.39   18.50
  -3   7  -8  109.09   21.40
  17   0  -9   15.30   15.40
 -17   0   9    2.40   14.50
  16   0  -9    2.90   13.20
 -16   0   9   -9.10   11.80
  15   0  -9  -11.30   11.30
 -15   0   9   12.50   12.80
  15   0  -9    5.60    9.20
  14   0  -9    6.70    8.70
  14   0  -9   -7.00   10.40
 -14   0   9   -5.30    9.80
 -13   0   9    0.70    8.60
  13   0  -9   11.10    8.50
  13   0  -9   -1.00    9.60
  12   0  -9    1.90    6.90
  12   0  -9   -0.80    8.50
 -12   0   9   -3.90    7.50
  11   0  -9    2.70    6.30
 -11   0   9   -2.00    7.10
  11   0  -9    6.80    8.20
 -10   0   9    2.10    6.70
  10   0  -9   -0.50    5.50
  10   0  -9    3.50    7.30
   9   0  -9    1.00    5.30
   9   0  -9   14.80    7.00
  -9   0   9   -3.00    5.50
  -8   0   9   -1.10    4.90
   8   0  -9   -1.40    4.90
   8   0  -9    1.80    5.20
   7   0  -9    4.30    4.60
   7   0  -9    0.50    5.20
  -7   0   9   -3.20    4.50
   6   0  -9    4.40    4.30
  -6   0   9   -3.10    2.30
   6   0  -9   -0.10    5.10
  -6   0   9    8.20    5.20
  -5   0   9    0.60    3.00
  -5   0   9    3.80    4.40
   5   0  -9   -4.30    4.20
   5   0  -9    0.40    3.50
   4   0  -9   -0.60    2.70
  -4   0   9   -2.80    3.80
  -4   0   9   -1.20    3.30
  -3   0   9    0.60    2.10
  -3   0   9    0.50    4.00
  -3   0   9    3.30    4.30
   3   0  -9    8.40    5.90
  -2   0   9   -2.90    3.60
  -2   0   9    4.80    4.10
  -2   0   9    0.60    1.70
   2   0  -9    1.30    5.30
  -1   0   9   -2.90    4.50
  -1   0   9   -0.50    3.40
  -1   0   9    1.00    1.40
   1   0  -9    1.00    5.10
   0   0   9    2.90    4.20
   0   0   9    3.50    5.30
   0   0  -9    5.30    6.00
   1   0   9    0.90    4.10
   1   0   9   -8.10    4.90
  -1   0  -9    0.60    5.70
  -2   0  -9   -1.30    5.60
   2   0   9   -1.30    4.40
  -2   0  -9   -4.30    5.30
   3   0   9    0.10    5.00
  -3   0  -9   -0.60    6.10
  -3   0  -9   12.90    7.50
  -4   0  -9   -1.00    6.50
  -4   0  -9   10.30    7.60
   4   0   9    2.60    6.30
  -5   0  -9   -4.00    6.70
   5   0   9   -5.40    7.00
  -5   0  -9    2.70    8.20
  -6   0  -9    0.70    7.70
  -6   0  -9    0.10    9.20
   6   0   9   -3.00    6.90
  -7   0  -9    2.60   10.20
   7   0   9   -1.40    8.40
  -8   0  -9   -5.20    8.80
   8   0   9    3.40    9.50
   9   0   9    1.50   10.00
  -9   0  -9   -8.80   10.00
 -10   0  -9   -2.90   12.40
  10   0   9    0.90   11.10
 -11   0  -9   14.10   14.50
  11   0   9  -10.90   10.60
 -17  -1   9  187.38   27.20
  17  -1  -9  192.28   29.10
 -17   1   9  237.28   30.60
  17   1  -9  178.98   28.30
 -16  -1   9  567.04   38.30
  16  -1  -9  663.23   42.70
  16   1  -9  521.05   36.50
  16   1  -9  513.95   44.60
 -16   1   9  520.55   37.90
  15  -1  -9   72.69   19.00
 -15  -1   9   93.59   18.50
  15   1  -9   95.69   19.00
 -15   1   9  117.89   20.80
  15   1  -9   56.89   17.40
  14  -1  -9   14.00   12.40
  14  -1  -9    9.50    8.50
 -14  -1   9   24.20   13.30
 -14   1   9    6.40   10.40
  14   1  -9    0.80    9.40
  14   1  -9   17.10   12.70
 -13  -1   9  723.83   36.20
  13  -1  -9  736.83   40.50
  13  -1  -9  743.13   35.60
  13   1  -9  763.82   40.40
  13   1  -9  675.33   38.20
 -13   1   9  745.13   38.00
  12  -1  -9  157.48   18.80
  12  -1  -9  166.58   22.10
 -12  -1   9  157.48   18.90
 -12   1   9  138.99   18.10
  12   1  -9  147.99   20.40
  12   1  -9  147.39   20.30
  11  -1  -9  163.58   18.90
 -11  -1   9  166.08   18.90
  11  -1  -9  176.28   21.90
 -11   1   9  155.18   18.10
  11   1  -9  141.49   19.00
  11   1  -9  169.18   20.70
  10  -1  -9  828.32   38.00
 -10  -1   9  928.11   37.20
  10  -1  -9  857.31   36.90
 -10   1   9  871.21   36.60
  10   1  -9  895.71   39.90
  10   1  -9  902.21   38.50
  -9  -1   9  810.92   33.10
   9  -1  -9  740.93   33.50
   9  -1  -9  834.52   35.30
  -9   1   9  756.42   33.00
   9   1  -9  798.82   36.70
   9   1  -9  838.22   35.20
   8  -1  -9    2.40    5.30
   8  -1  -9   -2.50    4.70
  -8  -1   9    0.50    5.80
   8   1  -9   -1.60    5.40
  -8   1   9    5.10    5.30
   8   1  -9   -1.00    5.20
  -8   1   9   -0.50    2.90
  -7  -1   9  848.72   32.00
   7  -1  -9  847.42   32.10
   7  -1  -9  769.42   33.50
  -7   1   9  843.12   25.60
   7   1  -9  767.12   35.00
  -7   1   9  796.32   31.70
   7   1  -9  869.91   32.40
  -6  -1   9 1765.92   52.39
   6  -1  -9 1778.72   56.29
   6  -1  -9 1816.92   51.19
  -6   1   9 1651.63   52.09
   6   1  -9 1772.52   57.39
   6   1  -9 1775.92   42.40
   6   1  -9 1747.63   51.19
  -6   1   9 1705.93   46.50
   5  -1  -9   13.70    6.90
   5  -1  -9   13.30    4.90
  -5  -1   9   15.90    5.30
  -5  -1   9    6.90    5.20
   5   1  -9   12.90    6.60
  -5   1   9   14.40    5.80
  -5   1   9   21.10    5.30
   5   1  -9    9.40    3.60
   4  -1  -9   69.39   12.30
  -4  -1   9   62.89    8.10
   4  -1  -9   52.59    6.60
  -4  -1   9   54.19    9.30
  -4   1   9   49.99    7.80
   4   1  -9   58.59    7.30
  -4   1   9   51.09    9.00
   4   1  -9   50.49   10.10
   3  -1  -9 1756.62   55.59
  -3  -1   9 1718.33   46.60
  -3  -1   9 1770.82   51.49
   3  -1  -9 1752.72   43.10
  -3   1   9 1781.62   50.59
   3   1  -9 1742.33   55.19
  -3   1   9 1654.83   50.89
   3   1  -9 1820.02   49.40
  -2  -1   9  234.38   15.30
  -2  -1   9  237.58   11.40
   2  -1  -9  249.58   18.10
   2   1  -9  233.28   16.80
   2   1  -9  231.28   14.70
  -2   1   9  207.48   15.10
  -2   1   9  237.28   15.00
   1  -1  -9 1219.18   43.70
  -1  -1   9 1228.28   40.10
  -1  -1   9 1199.58   33.10
  -1   1   9 1231.98   41.20
  -1   1   9 1141.09   38.90
   1   1  -9 1204.78   40.60
   1   1  -9 1150.78   41.50
   0  -1   9  875.61   26.80
   0  -1  -9  973.90   38.30
   0  -1   9 1055.39   35.80
   0   1  -9  912.41   35.90
   0   1  -9  954.50   35.80
   0   1   9  940.81   34.10
   0   1   9  939.81   36.50
  -1  -1  -9 1614.34   53.59
   1  -1   9 1717.53   51.89
   1  -1   9 1553.34   41.40
  -1   1  -9 1522.95   49.90
  -1   1  -9 1585.24   52.99
   1   1   9 1605.54   53.39
   1   1   9 1527.85   49.00
  -2  -1  -9   18.00    8.90
   2  -1   9   20.40    7.50
   2  -1   9   13.60    4.20
  -2   1  -9   20.70    7.50
  -2   1  -9   19.00    8.30
   2   1   9   22.80    7.30
   2   1   9    3.70    7.50
   3  -1   9  172.58   11.20
   3  -1   9  161.78   17.70
  -3  -1  -9  145.39   18.10
  -3   1  -9  163.08   19.40
   3   1   9  176.78   18.50
  -3   1  -9  179.58   17.30
   3   1   9  148.39   18.80
  -4  -1  -9   55.39   12.30
   4  -1   9   65.09    8.70
   4  -1   9   59.99   12.30
  -4   1  -9   50.29   13.20
   4   1   9   62.49   14.60
   4   1   9   50.79   11.30
  -4   1  -9   50.69   10.40
   5  -1   9   27.40   10.40
  -5  -1  -9   17.30   10.30
  -5   1  -9   13.30    7.70
  -5   1  -9   32.00   11.20
   5   1   9   20.30    9.60
   5   1   9   42.10   13.30
   6  -1   9  123.49   18.80
  -6  -1  -9  101.29   16.40
  -6   1  -9  107.49   18.60
   6   1   9   76.59   14.70
   6   1   9  113.59   19.50
   7  -1   9  141.19   21.30
  -7  -1  -9  180.18   21.70
  -7  -1  -9  127.39   20.00
   7   1   9  124.89   19.00
  -7   1  -9  183.98   24.30
   8  -1   9  295.07   31.00
  -8  -1  -9  260.07   29.30
  -8   1  -9  301.67   31.20
   8   1   9  212.58   26.10
   9  -1   9    3.10   10.70
  -9  -1  -9   13.70   12.60
  -9   1  -9   -0.40   11.10
   9   1   9    8.30   10.80
  10  -1   9  321.97   36.00
 -10  -1  -9  248.58   31.20
  10   1   9  210.18   27.60
 -10   1  -9  193.88   26.40
  11  -1   9  167.18   26.00
 -11  -1  -9  220.48   29.10
  11   1   9  163.18   25.50
 -11   1  -9  219.68   28.90
  16  -2  -9    5.00   13.90
 -16  -2   9   26.60   15.10
  16   2  -9   15.20   15.30
 -16   2   9   42.30   16.20
  16   2  -9   37.50   16.50
 -15  -2   9  653.53   37.30
  15  -2  -9  629.24   41.00
  15   2  -9  635.44   41.30
 -15   2   9  614.94   39.40
  15   2  -9  616.14   41.60
 -14  -2   9  434.46   29.90
  14  -2  -9  470.75   34.70
 -14   2   9  517.75   33.10
  14   2  -9  484.05   35.70
  14   2  -9  416.96   37.80
 -13  -2   9   28.50   12.10
  13  -2  -9   46.40   15.10
  13  -2  -9   22.40    8.80
  13   2  -9   64.29   16.20
 -13   2   9   34.80   12.70
  13   2  -9   30.20   14.40
 -12  -2   9  327.27   23.90
  12  -2  -9  302.17   21.30
  12  -2  -9  355.16   31.50
  12   2  -9  332.67   31.40
  12   2  -9  339.57   32.00
 -12   2   9  308.17   27.20
 -11  -2   9 1049.89   41.30
  11  -2  -9 1012.50   44.90
  11  -2  -9 1021.10   40.90
  11   2  -9 1063.39   45.70
 -11   2   9 1022.90   42.40
  11   2  -9 1108.99   49.40
  10  -2  -9   84.99   13.60
 -10  -2   9   91.29   13.30
  10  -2  -9   36.10   11.30
  10   2  -9   43.70   12.10
  10   2  -9   52.09   13.70
 -10   2   9  101.69   14.70
   9  -2  -9  273.07   19.70
  -9  -2   9  249.28   17.90
   9  -2  -9  209.28   21.70
  -9   2   9  255.57   22.30
   9   2  -9  237.08   22.50
  -9   2   9  268.97   14.20
   9   2  -9  246.28   25.30
   8  -2  -9  781.22   34.50
   8  -2  -9  936.61   37.00
  -8  -2   9  900.41   35.90
  -8  -2   9  865.41   33.10
  -8   2   9  824.52   28.40
  -8   2   9  903.81   35.20
   8   2  -9  863.61   39.70
   7  -2  -9  791.52   34.60
   7  -2  -9  759.52   32.00
  -7  -2   9  828.12   32.80
  -7  -2   9  787.92   31.10
   7   2  -9  841.32   37.70
  -7   2   9  852.81   28.50
  -7   2   9  869.21   33.00
   6  -2  -9   99.19   14.00
  -6  -2   9   80.09   11.30
  -6  -2   9   82.79   11.40
   6  -2  -9   94.39   12.00
   6   2  -9   87.59    7.30
   6   2  -9   72.59   13.00
  -6   2   9   90.29   11.90
  -6   2   9   82.49   10.00
  -5  -2   9 2210.18   62.79
   5  -2  -9 2347.36   61.79
  -5  -2   9 2255.77   62.79
   5  -2  -9 2198.38   67.69
  -5   2   9 2247.38   61.49
  -5   2   9 2233.98   63.49
   5   2  -9 2275.17   70.19
   5   2  -9 2305.87   56.79
  -4  -2   9  490.05   22.00
   4  -2  -9  434.26   24.60
   4  -2  -9  466.65   19.10
  -4  -2   9  506.05   21.70
   4   2  -9  471.75   18.90
  -4   2   9  478.45   21.60
   4   2  -9  483.05   25.90
  -4   2   9  467.45   21.90
   3  -2  -9 1081.79   30.80
  -3  -2   9 1038.30   34.40
  -3  -2   9 1101.59   36.70
   3  -2  -9 1037.50   40.80
   3   2  -9 1033.90   34.00
  -3   2   9 1101.09   36.90
  -3   2   9 1078.79   36.40
   3   2  -9 1119.09   41.60
   2  -2  -9 1970.70   47.10
  -2  -2   9 1964.00   53.79
  -2  -2   9 1920.11   56.69
   2  -2  -9 2047.30   63.09
  -2   2   9 1959.10   56.09
   2   2  -9 1941.81   55.59
  -2   2   9 1922.01   57.69
   2   2  -9 1968.50   60.89
  -1  -2   9  628.04   23.60
  -1  -2   9  595.74   26.30
   1  -2  -9  599.54   30.50
  -1   2   9  618.24   25.60
   1   2  -9  607.74   26.50
   1   2  -9  663.73   29.20
  -1   2   9  672.33   28.40
   0  -2  -9  516.15   28.60
   0  -2   9  500.75   20.70
   0  -2   9  553.54   25.40
   0   2   9  486.35   25.50
   0   2  -9  544.25   26.10
   0   2  -9  553.24   26.00
   0   2   9  550.94   24.00
   1  -2   9  968.30   37.70
   1  -2   9 1025.80   32.60
  -1  -2  -9  995.60   41.90
   1   2   9 1034.10   36.00
  -1   2  -9  926.21   36.40
   1   2   9 1047.30   40.00
  -1   2  -9  994.40   39.30
  -2  -2  -9 1720.43   61.19
   2  -2   9 1773.82   50.39
   2  -2   9 1851.81   58.39
   2   2   9 1826.72   55.49
   2   2   9 1745.53   59.49
  -2   2  -9 1796.72   59.89
  -2   2  -9 1808.62   55.09
  -3  -2  -9  380.46   26.80
   3  -2   9  406.36   19.50
   3  -2   9  406.86   25.10
   3   2   9  366.06   25.40
  -3   2  -9  375.06   21.20
   3   2   9  441.76   23.80
  -3   2  -9  400.16   25.70
   4  -2   9   19.60    6.90
   4  -2   9   27.00   10.00
  -4  -2  -9   17.90   10.90
   4   2   9   18.70   10.50
  -4   2  -9    0.10    7.50
   4   2   9   22.20    8.90
   5  -2   9  274.97   27.10
   5  -2   9  305.77   18.90
  -5  -2  -9  318.27   28.80
   5   2   9  313.37   23.10
  -5   2  -9  394.36   27.90
   5   2   9  334.27   30.40
  -6  -2  -9  622.24   36.10
   6  -2   9  603.94   35.90
   6  -2   9  568.14   27.50
   6   2   9  620.64   37.10
   6   2   9  551.94   32.50
  -6   2  -9  582.64   36.10
   7  -2   9   34.60   13.50
  -7  -2  -9   22.30   12.60
   7   2   9   26.40   13.30
   7   2   9   23.30   11.40
  -7   2  -9   23.90   12.70
  -8  -2  -9  147.99   22.00
   8  -2   9   85.29   17.90
   8   2   9  137.09   20.80
  -8   2  -9  131.99   23.10
   8   2   9  111.59   21.30
   9  -2   9  343.27   34.80
   9   2   9  387.76   34.40
  -9   2  -9  407.66   39.00
   9   2   9  375.06   37.20
  10  -2   9  133.99   24.90
 -10  -2  -9  145.59   24.70
  10   2   9  170.68   24.90
 -10   2  -9  154.28   26.00
 -16  -3   9   -2.50   11.90
  16  -3  -9    6.30   15.00
  16   3  -9  -12.30   14.20
 -16   3   9    3.90   14.40
  16   3  -9   -1.30   13.50
 -15  -3   9   11.70   12.00
  15  -3  -9    8.40   13.80
  15   3  -9    0.20   12.10
  15   3  -9   33.30   16.20
 -15   3   9   10.00   12.00
 -14  -3   9   38.00   13.30
  14  -3  -9   45.10   16.00
  14   3  -9   17.40   14.30
 -14   3   9   18.80   12.70
 -13  -3   9    3.40    9.90
 -13  -3   9   -4.00    8.90
  13  -3  -9   -2.20   11.10
  13   3  -9    7.90   12.00
 -13   3   9   -2.10    9.90
 -12  -3   9   54.19   15.10
  12  -3  -9   79.29   17.60
  12  -3  -9   63.29   12.00
 -12  -3   9   57.89   13.10
 -12   3   9   51.49   13.70
  12   3  -9   71.39   17.50
 -11  -3   9   -1.40    7.50
 -11  -3   9    2.60    8.70
  11  -3  -9   -3.00    5.70
  11  -3  -9   10.00   10.10
 -11   3   9   -1.90    7.60
  11   3  -9   21.60   12.00
 -10  -3   9   -0.20    7.60
  10  -3  -9    2.40    6.60
 -10  -3   9   -4.00    6.50
  10  -3  -9   -2.60    7.30
  10   3  -9   -0.90    8.80
 -10   3   9   16.40    8.70
 -10   3   9    8.50    6.40
   9  -3  -9   -1.60    5.20
  -9  -3   9   -4.50    5.80
  -9  -3   9   -5.20    6.50
   9  -3  -9   -2.00    7.50
  -9   3   9    5.00    5.50
  -9   3   9    6.70    7.40
   9   3  -9    2.30    8.80
  -8  -3   9    5.10    6.30
   8  -3  -9    9.70    7.70
  -8  -3   9   18.90    8.70
   8  -3  -9    5.40    7.70
  -8   3   9   11.50    7.30
  -8   3   9   11.30    6.40
   8   3  -9   15.90   10.10
   7  -3  -9   16.20    8.10
   7  -3  -9   24.20    8.90
  -7  -3   9    9.90    7.30
  -7  -3   9   14.00    6.60
  -7   3   9    5.30    5.60
   7   3  -9    7.30    8.50
  -7   3   9   14.20    7.10
   6  -3  -9   12.50    7.00
  -6  -3   9   14.20    7.00
  -6  -3   9   12.30    6.40
   6  -3  -9   15.70    7.80
  -6   3   9   10.30    6.20
   6   3  -9   10.00    8.70
  -6   3   9   14.40    6.90
   6   3  -9   10.80    4.20
  -5  -3   9    2.30    5.40
   5  -3  -9    2.80    4.80
  -5  -3   9    1.90    4.70
   5  -3  -9    2.80    6.00
   5   3  -9    0.90    7.10
  -5   3   9   -2.70    4.30
  -5   3   9    2.10    4.70
   5   3  -9   -0.20    3.40
   4  -3  -9  112.39   15.70
  -4  -3   9  135.69   13.80
  -4  -3   9  105.09   12.90
   4  -3  -9  133.29   12.90
   4   3  -9  114.69   11.70
   4   3  -9  129.59   17.90
  -4   3   9  133.99   14.00
  -4   3   9  140.79   14.70
  -3  -3   9   84.79   11.80
   3  -3  -9   77.29    9.30
   3  -3  -9   79.99   14.00
  -3  -3   9   81.19   11.30
  -3   3   9   90.39   11.30
   3   3  -9   62.69    9.40
   3   3  -9   71.99   13.70
  -3   3   9   65.79   11.10
   2  -3  -9   10.00    4.30
  -2  -3   9    6.80    5.40
   2  -3  -9    4.00    7.50
  -2  -3   9   11.90    6.00
  -2   3   9    8.90    6.60
  -2   3   9    5.30    4.70
   2   3  -9    7.50    5.30
   2   3  -9    6.00    7.20
  -1  -3   9   35.90    8.10
   1  -3  -9   60.19   13.40
  -1  -3   9   54.99   10.40
   1   3  -9   43.30   10.90
   1   3  -9   50.79    9.70
  -1   3   9   33.40    7.70
  -1   3   9   27.40    9.00
   0  -3   9   48.40    9.10
   0  -3   9   52.99   10.70
   0  -3  -9   46.70   12.90
   0   3  -9   64.89   11.90
   0   3  -9   82.29   12.90
   0   3   9   73.39   10.80
   0   3   9   67.99   12.60
   1  -3   9  128.09   13.70
  -1  -3  -9  100.89   17.20
   1  -3   9  155.98   17.30
  -1   3  -9  117.49   15.30
  -1   3  -9  136.59   17.00
   1   3   9   91.09   14.30
   1   3   9  138.19   14.20
   2  -3   9   -8.00    4.80
  -2  -3  -9   -0.60    8.40
   2  -3   9    2.60    7.40
   2   3   9   -2.20    7.20
  -2   3  -9    8.30    6.90
  -2   3  -9    0.80    7.30
   2   3   9   12.00    6.60
  -3  -3  -9   20.20   11.70
   3  -3   9   52.79   12.10
   3  -3   9   27.80    8.30
   3   3   9   27.90    8.30
   3   3   9   37.60   12.10
  -3   3  -9   46.80   12.50
   4  -3   9   36.90    9.40
  -4  -3  -9   28.80   12.80
   4  -3   9   41.90   11.90
  -4   3  -9   32.10   11.70
   4   3   9   38.20   10.00
   4   3   9   45.70   13.00
  -5  -3  -9   34.20   14.70
   5  -3   9   37.70   13.40
   5  -3   9   28.50    9.30
  -5   3  -9   54.09   14.60
   5   3   9   42.90   14.30
   5   3   9   43.00   11.60
   6  -3   9   41.70   14.00
   6  -3   9   19.20    9.40
  -6  -3  -9    4.60   12.60
   6   3   9   33.30   14.30
   6   3   9   30.70   10.80
  -6   3  -9   10.10   11.50
  -7  -3  -9  -13.10   11.10
   7  -3   9    0.20    8.90
   7  -3   9   15.10   12.60
   7   3   9  -10.60    7.90
  -7   3  -9  -19.30    9.00
   7   3   9    1.90   10.70
  -8  -3  -9   32.00   14.80
   8  -3   9   12.50   15.20
   8  -3   9   16.10   12.60
   8   3   9   16.40   15.10
   8   3   9   20.50   11.60
  -8   3  -9   -8.90   10.70
  -9  -3  -9   13.40   13.90
   9  -3   9   14.20   14.30
  -9   3  -9   17.10   15.20
   9   3   9   27.30   13.40
   9   3   9   48.80   18.00
  10  -3   9  168.88   26.90
  10   3   9  142.59   22.50
 -10   3  -9  168.58   28.50
  10   3   9  126.89   24.20
 -15  -4   9  260.77   32.90
  15  -4  -9  246.38   33.60
 -15   4   9  271.37   32.20
  15   4  -9  166.58   30.20
 -14  -4   9  342.47   36.60
  14  -4  -9  464.55   41.60
 -14   4   9  426.26   35.50
  14   4  -9  403.86   42.20
  13  -4  -9    4.40   12.10
 -13  -4   9   24.60   13.40
 -13   4   9   31.00   13.90
  13   4  -9   -3.60   12.40
  12  -4  -9  247.88   29.80
 -12  -4   9  284.97   30.90
  12   4  -9  296.77   35.90
 -12   4   9  303.97   27.80
  11  -4  -9  337.67   32.40
 -11  -4   9  330.67   31.60
  11   4  -9  280.97   32.80
 -11   4   9  331.17   28.20
 -10  -4   9  151.58   20.50
  10  -4  -9  148.19   21.50
  10  -4  -9  134.39   18.10
 -10  -4   9  170.48   22.00
 -10   4   9  156.88   17.50
 -10   4   9  170.98   19.90
  10   4  -9  154.78   24.20
  -9  -4   9  108.59   18.30
   9  -4  -9  172.38   19.70
   9  -4  -9  156.58   20.40
  -9  -4   9  151.28   15.60
  -9   4   9  143.59   17.80
  -9   4   9  156.98   17.60
   9   4  -9  166.08   25.80
  -8  -4   9  710.43   28.70
  -8  -4   9  704.43   35.60
   8  -4  -9  710.53   35.00
   8  -4  -9  704.43   34.20
  -8   4   9  676.43   30.90
  -8   4   9  700.03   31.60
   8   4  -9  694.83   41.10
   7  -4  -9  433.16   26.10
   7  -4  -9  528.25   29.00
  -7  -4   9  415.66   26.70
  -7  -4   9  443.76   21.90
   7   4  -9  417.46   31.80
  -7   4   9  493.65   25.40
  -7   4   9  488.85   24.80
   6  -4  -9  100.79   15.70
  -6  -4   9  115.89   13.10
   6  -4  -9   70.39   12.60
  -6  -4   9  113.29   16.00
   6   4  -9  110.09   19.40
  -6   4   9  125.39   14.10
  -6   4   9  114.79   15.10
   6   4  -9   98.49   11.30
  -5  -4   9   76.19   13.60
   5  -4  -9   74.19   11.90
  -5  -4   9   72.59   10.70
   5  -4  -9  106.79   17.40
   5   4  -9   95.49   11.50
  -5   4   9  102.79   12.90
  -5   4   9   91.49   13.70
   5   4  -9   70.59   16.00
   4  -4  -9 1264.87   42.60
  -4  -4   9 1313.57   42.00
  -4  -4   9 1321.27   46.90
   4  -4  -9 1276.57   50.49
  -4   4   9 1264.27   41.70
  -4   4   9 1317.57   46.50
   4   4  -9 1278.17   41.90
   4   4  -9 1253.27   52.49
   3  -4  -9   51.89   13.20
  -3  -4   9   45.20    9.20
  -3  -4   9   79.59   13.10
   3  -4  -9   53.19    9.70
  -3   4   9   47.10    9.00
  -3   4   9   93.29   15.00
   3   4  -9   59.09   13.90
   3   4  -9   56.59   10.20
   2  -4  -9  378.06   27.00
  -2  -4   9  373.26   20.60
  -2  -4   9  364.26   22.30
   2  -4  -9  339.97   30.20
  -2   4   9  332.27   18.10
   2   4  -9  323.27   25.10
  -2   4   9  326.97   23.00
   2   4  -9  374.76   21.60
  -1  -4   9  965.00   38.10
   1  -4  -9  978.20   45.60
  -1  -4   9  890.61   35.70
   1   4  -9  973.70   42.80
  -1   4   9  966.10   40.50
   1   4  -9  993.70   38.70
  -1   4   9  970.50   33.50
   0  -4   9   10.40    7.60
   0  -4   9    6.20    6.70
   0  -4  -9   13.80   10.40
   0   4  -9   21.60   10.30
   0   4  -9   16.80    8.20
   0   4   9   10.80    8.70
   0   4   9   14.40    5.90
  -1  -4  -9  136.39   20.80
   1  -4   9  164.68   18.60
   1  -4   9  180.28   18.10
  -1   4  -9  187.08   19.90
  -1   4  -9  174.88   19.70
   1   4   9  172.48   15.90
   1   4   9  149.99   19.60
  -2  -4  -9  947.21   49.50
   2  -4   9 1021.00   43.00
   2  -4   9 1071.79   41.70
   2   4   9 1132.59   46.90
   2   4   9 1071.89   37.90
  -2   4  -9 1021.80   44.10
  -3  -4  -9  455.05   34.80
   3  -4   9  477.75   27.30
   3  -4   9  461.65   29.70
  -3   4  -9  460.05   30.70
   3   4   9  493.55   25.10
   3   4   9  496.85   31.60
   4  -4   9   14.20   11.00
   4  -4   9   14.20    9.20
  -4  -4  -9    5.00   11.80
   4   4   9    8.40    7.80
  -4   4  -9   33.40   12.60
   4   4   9    1.80    9.50
   5  -4   9  134.29   18.20
   5  -4   9  142.59   20.90
  -5  -4  -9  107.69   21.70
   5   4   9  168.98   19.20
  -5   4  -9  147.39   22.40
   5   4   9  149.19   21.60
   6  -4   9  103.09   19.30
  -6  -4  -9  173.78   26.50
   6  -4   9  125.39   18.70
   6   4   9  147.49   22.60
  -6   4  -9  139.79   23.60
   7  -4   9   86.89   17.00
  -7  -4  -9   66.99   20.30
   7  -4   9   80.69   19.00
  -7   4  -9   72.89   18.70
   7   4   9   58.59   18.30
   8  -4   9   85.19   17.40
   8  -4   9  106.29   21.90
  -8  -4  -9  106.59   22.70
  -8   4  -9  115.59   23.00
   8   4   9   98.99   21.60
   9  -4   9  199.18   28.00
  -9  -4  -9  270.27   32.20
  -9   4  -9  258.77   32.60
   9   4   9  243.68   31.40
  13  -5  -9   63.19   19.80
 -13  -5   9   19.40   15.80
 -13   5   9  102.89   19.60
  13   5  -9   68.59   22.60
 -12  -5   9   57.79   16.70
  12  -5  -9   79.49   21.10
  12   5  -9   81.29   23.70
 -12   5   9   55.39   15.60
  11  -5  -9  160.28   24.10
 -11  -5   9  137.19   22.00
  11   5  -9  141.69   27.50
 -11   5   9  173.38   22.00
 -11   5   9  174.88   20.70
 -10  -5   9  288.67   31.60
  10  -5  -9  338.67   33.20
 -10   5   9  272.37   25.20
  10   5  -9  227.38   33.70
 -10   5   9  283.07   25.60
   9  -5  -9  218.18   22.40
   9  -5  -9  157.98   22.00
  -9  -5   9  229.78   25.90
   9   5  -9  203.58   30.30
  -9   5   9  207.48   22.10
  -9   5   9  186.48   20.00
   8  -5  -9   -1.40    8.60
   8  -5  -9  -10.30    7.50
  -8  -5   9    0.80    8.80
  -8   5   9    3.80    7.50
   8   5  -9    2.90   13.40
  -8   5   9   -1.00    7.40
   7  -5  -9   81.89   15.70
  -7  -5   9   60.49   14.70
   7  -5  -9   86.29   16.00
   7   5  -9   80.29   19.40
  -7   5   9   78.39   14.50
  -7   5   9   95.49   13.90
  -6  -5   9  571.24   32.00
   6  -5  -9  505.05   29.60
   6  -5  -9  540.35   32.00
   6   5  -9  504.95   24.80
  -6   5   9  587.34   26.30
   6   5  -9  573.44   39.50
  -6   5   9  484.65   28.80
   5  -5  -9  428.26   25.70
   5  -5  -9  377.56   27.70
  -5  -5   9  397.36   26.80
   5   5  -9  329.57   33.80
   5   5  -9  359.86   21.10
  -5   5   9  370.56   20.30
  -5   5   9  400.16   26.60
  -4  -5   9  136.09   18.20
   4  -5  -9  140.29   16.50
   4  -5  -9  103.49   18.40
   4   5  -9  133.49   15.80
  -4   5   9  162.48   19.70
   4   5  -9  119.29   22.10
  -4   5   9  124.39   13.40
  -3  -5   9  228.18   23.20
   3  -5  -9  258.27   23.20
   3  -5  -9  245.08   27.00
   3   5  -9  313.17   32.10
  -3   5   9  262.07   25.10
   3   5  -9  284.17   20.70
   2  -5  -9   41.70   14.50
  -2  -5   9   69.49   14.20
  -2   5   9   47.40   13.70
   2   5  -9   49.70   11.90
   2   5  -9   47.20   15.60
   1  -5  -9    5.40   10.70
  -1  -5   9    5.30    6.90
  -1  -5   9   16.20    9.70
   1   5  -9   15.70    8.80
  -1   5   9   15.40   10.20
   1   5  -9   13.60   11.10
   0  -5   9 1315.97   50.69
   0  -5   9 1237.18   46.60
   0  -5  -9 1264.47   58.69
   0   5   9 1260.87   51.89
   0   5  -9 1267.67   49.90
   0   5  -9 1316.47   53.29
  -1  -5  -9  210.08   27.20
   1  -5   9  295.07   25.90
   1  -5   9  308.27   26.10
  -1   5  -9  277.77   27.10
   1   5   9  322.37   29.40
   2  -5   9   88.79   16.60
  -2  -5  -9   65.69   19.40
   2  -5   9   64.99   14.60
   2   5   9   62.89   16.40
  -2   5  -9   95.49   18.20
   3  -5   9   14.20   10.20
   3  -5   9    4.90    9.30
  -3  -5  -9    6.60   13.20
  -3   5  -9   22.60   11.90
   3   5   9   11.20   11.40
  -4  -5  -9  108.99   22.20
   4  -5   9  143.29   20.60
   4  -5   9   84.89   17.40
   4   5   9  108.29   20.10
  -4   5  -9  103.89   18.80
   5  -5   9    7.90   12.60
  -5  -5  -9    0.90   13.70
   5  -5   9   31.90   13.20
  -5   5  -9   24.50   13.50
   5   5   9   40.70   15.70
  -6  -5  -9   29.30   17.20
   6  -5   9   44.40   14.40
   6  -5   9   70.79   17.50
   6   5   9   34.50   14.60
  -6   5  -9   41.10   16.00
  -7  -5  -9  258.27   35.30
   7  -5   9  337.57   30.70
   7  -5   9  312.67   34.10
  -7   5  -9  334.17   36.00
   7   5   9  273.67   32.00
 -11  -6   9   12.50   13.80
  11  -6  -9    5.80   13.40
  11   6  -9   26.30   20.20
 -11   6   9    3.10   11.70
 -10  -6   9   -6.50   11.50
  10  -6  -9  -15.30   11.40
 -10   6   9    7.20   11.00
  10   6  -9   -9.60   15.30
  -9  -6   9   -0.90   11.30
   9  -6  -9   12.40   13.30
  -9   6   9    6.90   12.10
   9   6  -9   -5.10   14.60
  -8  -6   9    6.20   10.90
   8  -6  -9    4.60    9.60
   8  -6  -9    8.20   13.20
   8   6  -9   -6.70   14.10
  -8   6   9  -10.60    9.20
  -7  -6   9   46.90   14.90
   7  -6  -9   29.00   13.40
   7  -6  -9   37.60   13.50
  -7   6   9   15.30   12.00
   7   6  -9    6.80   17.40
  -6  -6   9    7.70   10.00
   6  -6  -9   -7.50    9.00
   6  -6  -9   -2.90   10.40
   6   6  -9   10.30   17.50
  -6   6   9   -0.30    9.10
  -5  -6   9   13.30   10.90
   5  -6  -9   11.50   13.00
   5  -6  -9   19.40   11.40
  -5   6   9   23.40   11.50
   5   6  -9    3.90   14.60
   5   6  -9   20.30   10.00
   4  -6  -9   65.89   16.60
  -4  -6   9   43.50   13.70
  -4   6   9   67.59   15.90
   4   6  -9   27.20   16.20
   4   6  -9   36.40   11.20
   3  -6  -9    9.00   12.00
  -3  -6   9   25.50   12.20
   3   6  -9    1.30   14.70
  -3   6   9   11.60   11.60
   3   6  -9   12.30    9.50
   2  -6  -9   48.30   17.30
  -2  -6   9   74.39   16.40
  -2   6   9   79.39   17.40
   2   6  -9   69.09   14.50
   2   6  -9  101.69   22.50
   1  -6  -9   17.60   13.50
  -1  -6   9   -7.00    9.50
   1   6  -9   -5.50    8.10
   1   6  -9  -26.30   11.10
  -1   6   9   15.50   11.70
   0  -6  -9    5.90   12.90
   0  -6   9   -5.10    8.90
   0   6   9   -9.20   10.50
   0   6  -9   -4.30    8.50
  -1  -6  -9   -0.70   13.50
   1  -6   9   -3.90    9.50
   1   6   9   -0.70   10.90
  -1   6  -9  -11.40    8.50
  -2  -6  -9   24.40   18.00
   2  -6   9   23.30   12.80
  -2   6  -9   -1.70   10.30
   2   6   9   14.70   13.40
   3  -6   9   19.30   13.40
  -3  -6  -9   16.30   16.10
   3   6   9   16.40   14.00
  -3   6  -9    7.30   12.10
  -4  -6  -9  -10.60   14.10
   4  -6   9   15.60   11.40
  -4   6  -9   -3.50   11.20
   4   6   9   -3.20   12.40
   5  -6   9   14.60   13.00
  -5  -6  -9   24.40   17.60
  -5   6  -9    6.20   13.20
   5   6   9    3.60   13.00
   8  -7  -9    8.90   14.30
  -8  -7   9   -6.10   12.20
   8   7  -9   17.60   21.70
  -8   7   9   -4.60   11.40
   7  -7  -9   77.09   19.40
  -7  -7   9   47.10   16.70
  -7   7   9   74.09   18.40
   7   7  -9   65.39   25.00
   6  -7  -9   57.49   17.30
  -6  -7   9   92.49   20.60
   6  -7  -9   38.10   15.20
   6   7  -9   50.69   23.20
  -6   7   9   85.89   19.40
   5  -7  -9   66.29   19.00
  -5  -7   9   69.19   18.80
   5   7  -9   47.10   20.00
   5   7  -9   88.09   26.30
  -5   7   9   88.19   20.00
   4  -7  -9    8.40   12.40
  -4  -7   9   12.60   13.10
   4   7  -9    7.80   17.60
   4   7  -9   16.80   10.70
  -4   7   9   12.90   13.10
   3  -7  -9   43.40   17.50
  -3  -7   9   38.90   15.80
   3   7  -9   49.80   20.40
   3   7  -9   47.90   14.70
  -3   7   9   31.80   16.10
  -2  -7   9   69.59   18.10
   2  -7  -9   68.19   20.00
   2   7  -9   81.79   18.30
  -2   7   9   62.29   17.20
   1  -7  -9    0.90   14.70
  -1  -7   9   43.40   15.80
   1   7  -9   48.10   14.50
  -1   7   9   -1.90   11.90
   0  -7  -9  107.09   25.40
   0  -7   9  124.49   22.50
   0   7   9  141.19   24.80
   0   7  -9  134.59   22.10
  -1  -7  -9  106.99   25.20
   1  -7   9   97.29   20.50
   1   7   9  102.59   22.20
  -1   7  -9   92.49   19.30
  -2  -7  -9   21.10   18.30
   2  -7   9   24.00   15.40
  -2   7  -9   19.70   14.10
   2   7   9   11.70   13.50
 -17   0  10  583.44   41.40
  17   0 -10  578.54   49.20
 -16   0  10   76.39   19.10
  16   0 -10   72.99   16.20
  16   0 -10   66.59   19.60
  15   0 -10   19.30   11.00
 -15   0  10    5.10   11.90
  15   0 -10   34.90   16.20
 -14   0  10 2993.60   92.49
  14   0 -10 3108.79   95.09
  14   0 -10 2898.71   96.29
  13   0 -10   10.20    9.80
 -13   0  10    6.80    9.20
  13   0 -10   25.40   12.50
  12   0 -10   57.59   14.50
 -12   0  10   54.59   13.30
  12   0 -10   36.80   12.00
 -11   0  10  312.67   22.90
  11   0 -10  357.96   25.60
  11   0 -10  319.17   24.20
  10   0 -10  806.12   36.10
  10   0 -10  818.12   37.80
 -10   0  10  804.72   35.40
   9   0 -10  150.68   17.00
   9   0 -10  170.38   19.70
  -9   0  10  152.78   17.50
   8   0 -10 1075.69   43.80
   8   0 -10 1191.28   40.90
  -8   0  10 1164.28   41.60
  -7   0  10 2409.76   68.99
   7   0 -10 2424.26   58.29
   7   0 -10 2441.06   66.89
   7   0 -10 2390.76   73.39
  -6   0  10  594.44   26.40
  -6   0  10  566.34   20.50
   6   0 -10  590.44   23.50
   6   0 -10  535.45   27.90
  -5   0  10  568.44   22.10
   5   0 -10  568.74   21.60
  -5   0  10  598.54   26.30
   5   0 -10  546.95   28.20
   4   0 -10 1678.53   54.39
  -4   0  10 1590.34   47.50
  -4   0  10 1587.04   49.70
  -4   0  10 1583.04   42.60
  -3   0  10 1061.29   29.20
  -3   0  10 1045.40   37.10
  -3   0  10 1078.29   37.20
   3   0 -10 1072.09   41.10
  -2   0  10   74.19    5.10
   2   0 -10   94.49   13.90
  -2   0  10   76.19   11.20
  -2   0  10   66.49   10.70
   1   0 -10 1707.83   55.89
  -1   0  10 1693.73   54.49
  -1   0  10 1649.93   51.99
   0   0 -10   20.60    8.40
   0   0  10   22.00    8.70
   0   0  10   19.10    6.90
  -1   0 -10   -0.70    6.50
   1   0  10    6.20    5.80
  -1   0 -10    8.40    7.00
  -2   0 -10  996.30   41.80
  -2   0 -10  959.80   39.00
   2   0  10  929.91   38.00
  -3   0 -10 1836.92   63.99
  -3   0 -10 1826.82   60.09
   3   0  10 1840.52   60.69
  -4   0 -10  448.06   26.80
   4   0  10  450.45   27.60
  -4   0 -10  455.85   29.70
  -5   0 -10    8.00    8.20
  -5   0 -10   18.20   10.70
   5   0  10    9.30    9.20
  -6   0 -10  959.10   50.19
   6   0  10  879.91   43.80
  -6   0 -10  965.80   46.40
   7   0  10  506.25   34.90
  -7   0 -10  601.74   37.10
  -8   0 -10   48.50   16.00
   8   0  10   21.90   11.60
   9   0  10  446.46   40.60
  -9   0 -10  429.86   38.80
  10   0  10  345.37   36.60
 -10   0 -10  421.16   39.30
  17  -1 -10   15.70   15.60
 -17  -1  10   24.10   16.30
  17   1 -10   33.50   14.60
 -17   1  10   12.30   16.50
  17   1 -10   31.70   18.20
 -16  -1  10  151.18   22.80
  16  -1 -10  147.39   25.60
  16   1 -10  146.79   25.00
 -16   1  10  199.28   26.80
  16   1 -10  140.69   23.80
  15  -1 -10  148.29   24.30
 -15  -1  10  135.89   21.10
  15  -1 -10  148.49   22.10
  15   1 -10  100.09   19.60
  15   1 -10  141.09   24.20
 -15   1  10  173.58   23.40
  14  -1 -10   10.50    9.30
 -14  -1  10   13.70   11.60
  14  -1 -10    2.90   12.00
  14   1 -10   -4.60    8.70
  14   1 -10    8.50   12.50
 -14   1  10    0.20   10.20
  13  -1 -10   12.90   11.20
  13  -1 -10    8.90    8.60
 -13  -1  10    9.80   10.10
 -13   1  10   14.50   11.00
  13   1 -10   12.90   10.60
  13   1 -10   19.80   11.40
 -12  -1  10  105.79   16.40
  12  -1 -10   91.79   17.60
  12  -1 -10  113.79   16.90
  12   1 -10  106.59   18.40
  12   1 -10   99.39   18.90
 -12   1  10   87.59   15.20
  11  -1 -10  125.89   17.30
 -11  -1  10  121.89   16.80
  11  -1 -10  100.89   16.80
 -11   1  10   93.39   14.80
  11   1 -10  133.39   19.20
  11   1 -10  111.99   18.00
  10  -1 -10  401.36   25.00
  10  -1 -10  385.06   24.90
 -10  -1  10  395.36   24.00
 -10   1  10  340.97   23.40
  10   1 -10  427.06   27.60
  10   1 -10  342.77   23.90
   9  -1 -10   57.79   11.80
  -9  -1  10   37.20   10.10
   9  -1 -10   34.20   10.10
  -9   1  10   29.00    8.90
   9   1 -10   57.59   12.80
   9   1 -10   41.50   10.20
  -8  -1  10  371.36   21.30
   8  -1 -10  354.26   23.00
   8  -1 -10  333.37   20.60
   8   1 -10  339.87   23.80
   8   1 -10  358.96   21.20
  -8   1  10  403.96   22.50
   7  -1 -10    2.10    5.00
  -7  -1  10    2.30    5.60
   7  -1 -10    2.50    5.80
  -7   1  10    3.70    3.90
  -7   1  10   -4.80    4.40
   7   1 -10    0.40    4.90
   7   1 -10   -5.20    4.80
  -6  -1  10  276.67   16.20
   6  -1 -10  261.07   15.50
   6  -1 -10  300.87   20.80
  -6  -1  10  279.87   18.20
   6   1 -10  305.87   12.20
   6   1 -10  322.37   21.80
  -6   1  10  291.67   18.50
  -6   1  10  284.57   14.80
  -5  -1  10  480.05   22.40
   5  -1 -10  406.96   24.00
  -5  -1  10  403.06   18.60
   5  -1 -10  360.36   16.70
  -5   1  10  370.66   18.10
   5   1 -10  404.36   24.10
   5   1 -10  396.36   16.10
  -5   1  10  404.06   21.00
  -4  -1  10   10.30    4.10
   4  -1 -10   14.40    7.80
   4  -1 -10   11.30    3.90
  -4  -1  10   15.70    6.60
  -4   1  10    8.70    5.60
  -4   1  10   13.70    5.70
   4   1 -10   21.80    5.70
   4   1 -10    5.20    6.40
   3  -1 -10  453.25   25.30
   3  -1 -10  456.05   14.40
  -3  -1  10  427.36   17.40
  -3  -1  10  428.06   21.70
   3   1 -10  438.36   20.50
   3   1 -10  448.96   24.80
  -3   1  10  471.85   22.50
  -3   1  10  436.66   21.60
   2  -1 -10   56.59   11.70
  -2  -1  10   65.89    7.40
  -2  -1  10   36.90    8.10
  -2   1  10   42.10    9.40
   2   1 -10   48.40   10.30
  -2   1  10   61.99   10.00
   2   1 -10   56.59    9.80
   1  -1 -10   21.80    8.70
  -1  -1  10   23.70    4.60
  -1  -1  10   15.00    6.20
  -1   1  10   20.10    8.20
   1   1 -10   13.10    6.80
  -1   1  10   21.20    6.90
   1   1 -10   15.80    8.10
   0  -1  10   15.20    4.00
   0  -1  10    9.20    5.60
   0  -1 -10   -3.20    6.50
   0   1  10   13.60    7.80
   0   1 -10    2.70    6.50
   0   1  10   14.50    6.70
   0   1 -10    8.10    6.50
   1  -1  10  946.01   37.40
   1  -1  10  956.20   27.90
  -1  -1 -10  924.91   39.70
   1   1  10  959.80   36.40
  -1   1 -10  922.81   37.10
  -1   1 -10  961.60   39.50
   1   1  10  938.81   40.10
   2  -1  10   24.40    9.00
   2  -1  10   49.20    6.70
  -2  -1 -10   32.40   11.10
  -2   1 -10   63.59   12.60
   2   1  10   66.19   14.30
   2   1  10   46.60    9.90
  -2   1 -10   53.09   11.10
   3  -1  10  167.88   20.20
  -3  -1 -10  170.68   20.00
   3   1  10  178.28   19.40
   3   1  10  127.69   19.00
  -3   1 -10  135.39   19.00
  -3   1 -10  112.19   14.90
  -4  -1 -10    7.90    9.40
   4  -1  10    2.10    7.60
   4   1  10   17.80    8.80
  -4   1 -10   -6.00    7.40
  -4   1 -10   -1.90    6.70
   4   1  10   -1.10    9.80
   5  -1  10  167.68   21.60
  -5  -1 -10  128.89   19.10
  -5   1 -10  178.48   23.10
   5   1  10  175.28   22.20
   5   1  10  156.28   22.70
   6  -1  10    5.00    9.80
  -6  -1 -10    2.10    8.70
  -6  -1 -10   -4.30    9.50
   6   1  10   -0.70    9.20
  -6   1 -10   -9.60    9.00
  -7  -1 -10  105.79   20.00
  -7  -1 -10  102.09   18.10
   7  -1  10   78.09   16.70
   7   1  10  112.59   19.40
  -7   1 -10   94.99   19.90
   8  -1  10  180.68   25.40
  -8  -1 -10  194.68   26.00
  -8   1 -10  226.88   29.10
   8   1  10  179.28   24.30
   9  -1  10   29.60   14.80
  -9  -1 -10   23.30   15.20
  -9   1 -10   19.20   15.00
   9   1  10   27.20   14.50
  10  -1  10   14.00   15.10
 -10  -1 -10   12.00   14.60
 -10   1 -10   19.80   14.50
  10   1  10   16.60   14.10
 -16  -2  10    4.40   11.90
  16  -2 -10   41.80   17.70
 -16   2  10   25.80   14.90
  16   2 -10  -16.90   12.10
  16   2 -10   24.60   15.20
  15  -2 -10  224.08   30.40
 -15  -2  10  226.58   26.10
  15   2 -10  267.57   32.30
  15   2 -10  154.88   25.50
 -15   2  10  272.47   30.20
  14  -2 -10   89.59   19.90
 -14  -2  10  106.79   19.10
  14   2 -10  138.39   23.00
  14   2 -10  103.39   21.60
 -14   2  10  124.69   20.10
  13  -2 -10   47.00   15.40
 -13  -2  10   83.59   16.00
  13  -2 -10   67.39   13.60
 -13   2  10   66.79   14.50
  13   2 -10   45.40   15.30
  13   2 -10   72.59   18.30
 -12  -2  10   33.20   11.60
  12  -2 -10   51.99   12.30
  12  -2 -10   32.40   12.80
  12   2 -10   44.70   14.40
 -12   2  10   34.00   11.40
  12   2 -10   22.90   11.60
  11  -2 -10  150.48   20.70
 -11  -2  10  185.48   19.80
  11  -2 -10  165.78   19.60
 -11   2  10  132.09   18.40
  11   2 -10  122.39   19.20
  11   2 -10  106.09   18.60
 -10  -2  10   32.20   10.80
  10  -2 -10   54.69   12.90
  10  -2 -10   37.10   10.90
  10   2 -10   54.99   14.10
 -10   2  10   56.59   12.60
  10   2 -10   32.30   11.50
   9  -2 -10   84.99   14.00
  -9  -2  10   78.69   12.90
   9  -2 -10   92.49   14.90
  -9  -2  10   69.99   13.40
  -9   2  10   79.19   13.20
   9   2 -10   48.10   13.30
  -8  -2  10   98.39   13.60
   8  -2 -10  108.49   15.00
   8  -2 -10  111.79   16.00
  -8  -2  10  102.89   13.60
  -8   2  10  114.09   15.20
  -8   2  10  104.19   11.00
   8   2 -10   95.89   16.60
   7  -2 -10  261.37   17.60
  -7  -2  10  280.67   18.50
   7  -2 -10  297.47   21.70
  -7  -2  10  302.07   19.50
  -7   2  10  276.77   18.80
  -7   2  10  287.07   16.00
   7   2 -10  283.27   22.90
   6  -2 -10   74.89   13.50
   6  -2 -10   89.39   11.40
  -6  -2  10   86.09   12.00
  -6  -2  10   82.49   11.60
   6   2 -10   79.19   14.50
  -6   2  10   89.19   10.60
  -6   2  10   83.69   12.90
   6   2 -10  105.19    8.60
   5  -2 -10    2.20    4.30
  -5  -2  10   13.10    5.50
  -5  -2  10   -0.50    4.60
   5  -2 -10    5.80    6.60
   5   2 -10   -4.80    5.30
   5   2 -10    2.30    3.60
  -5   2  10    6.20    5.10
  -5   2  10   -2.60    4.60
   4  -2 -10  638.74   32.00
  -4  -2  10  684.63   26.60
  -4  -2  10  633.04   27.70
   4  -2 -10  636.64   22.70
  -4   2  10  671.13   27.80
   4   2 -10  717.03   25.30
   4   2 -10  643.04   32.20
  -4   2  10  715.83   28.70
  -3  -2  10   29.30    7.80
   3  -2 -10   27.00    9.10
   3  -2 -10   32.80    4.80
  -3  -2  10   28.30    6.50
   3   2 -10   42.70    8.20
   3   2 -10   20.00    8.60
  -3   2  10   31.40    8.00
  -3   2  10   25.10    7.60
  -2  -2  10   99.39   13.30
  -2  -2  10   90.09   10.50
   2  -2 -10   87.09   14.90
   2   2 -10   91.09   11.50
  -2   2  10   56.99   10.50
   2   2 -10   73.39   13.30
  -2   2  10   83.79   12.00
  -1  -2  10   14.10    5.20
   1  -2 -10   18.30    9.30
  -1  -2  10   13.00    6.80
   1   2 -10   32.50    8.70
   1   2 -10   22.10    8.40
  -1   2  10   15.50    6.20
  -1   2  10    5.40    6.70
   0  -2  10  345.77   21.20
   0  -2  10  354.26   16.70
   0  -2 -10  327.37   24.20
   0   2  10  333.67   19.60
   0   2 -10  304.87   20.70
   0   2  10  322.77   22.10
   0   2 -10  328.67   21.60
   1  -2  10  126.09   16.50
   1  -2  10  112.99   11.40
  -1  -2 -10   86.19   16.10
  -1   2 -10  133.79   16.80
   1   2  10   91.89   12.70
   1   2  10   90.29   15.10
  -1   2 -10  110.89   14.60
   2  -2  10  202.88   20.60
  -2  -2 -10  249.18   25.00
   2  -2  10  261.37   15.00
  -2   2 -10  235.78   18.60
   2   2  10  238.68   20.50
  -2   2 -10  246.98   23.40
   2   2  10  264.07   24.60
   3  -2  10    8.90    8.20
  -3  -2 -10    3.60    9.20
   3  -2  10   11.20    5.70
   3   2  10   10.20    8.00
   3   2  10   13.10    9.70
  -3   2 -10   10.70    9.10
  -3   2 -10   18.70    8.30
  -4  -2 -10  436.56   30.80
   4  -2  10  474.35   22.70
   4  -2  10  422.56   29.20
   4   2  10  482.25   31.70
   4   2  10  519.35   28.80
  -4   2 -10  515.95   32.20
   5  -2  10    7.00    9.60
  -5  -2 -10   27.80   13.70
   5   2  10   25.90   10.60
   5   2  10   26.40   13.70
  -5   2 -10   18.60   11.40
   6  -2  10  120.99   20.30
  -6  -2 -10  135.59   21.30
   6   2  10  129.89   22.30
  -6   2 -10   94.49   19.10
   6   2  10  173.28   21.90
  -7  -2 -10  163.48   23.90
   7  -2  10  128.79   21.20
   7   2  10  154.98   24.70
  -7   2 -10  137.09   23.70
   7   2  10  129.09   20.70
  -8  -2 -10    2.80   13.30
   8  -2  10  -10.00   10.30
   8   2  10   13.00   13.90
  -8   2 -10   -1.90   11.90
   8   2  10    9.50   11.70
   9  -2  10   85.49   20.50
  -9  -2 -10   68.99   19.70
   9   2  10   94.39   19.70
  -9   2 -10   95.39   21.70
 -10  -2 -10   22.80   16.00
  10  -2  10   80.09   21.00
  10   2  10   84.29   20.80
 -10   2 -10  109.59   25.20
  16  -3 -10  310.57   36.20
 -16  -3  10  296.77   29.90
  16   3 -10  283.77   35.70
 -16   3  10  298.17   33.90
  15  -3 -10  386.86   38.90
 -15  -3  10  405.16   38.40
 -15  -3  10  421.06   30.90
  15   3 -10  352.36   39.50
 -15   3  10  319.57   32.90
 -14  -3  10   11.70   11.20
 -14  -3  10   16.40   13.40
  14  -3 -10   10.40   13.70
 -14   3  10   14.20   12.40
  14   3 -10    4.90   12.70
 -13  -3  10  365.66   29.00
 -13  -3  10  360.06   34.20
  13  -3 -10  338.27   33.80
  13   3 -10  332.87   37.40
 -13   3  10  250.77   26.10
 -12  -3  10  173.08   20.80
  12  -3 -10  176.18   20.10
  12  -3 -10  187.48   24.70
 -12  -3  10  183.38   23.40
  12   3 -10  226.18   30.00
 -12   3  10  182.48   23.00
 -11  -3  10   35.70   11.80
  11  -3 -10   36.80   11.10
 -11  -3  10   40.70   12.90
  11  -3 -10   15.80   11.50
 -11   3  10   42.70   12.70
  11   3 -10   32.20   13.90
 -10  -3  10  100.99   17.30
  10  -3 -10  105.19   17.10
  10  -3 -10   94.79   15.30
 -10  -3  10  102.59   14.60
 -10   3  10   90.69   15.90
  10   3 -10  104.19   20.10
  -9  -3  10  805.02   33.40
  -9  -3  10  765.82   36.80
   9  -3 -10  801.82   36.80
   9  -3 -10  781.32   36.80
  -9   3  10  776.82   30.70
  -9   3  10  811.52   35.60
   9   3 -10  810.82   43.20
   8  -3 -10  389.06   26.20
  -8  -3  10  414.66   25.40
   8  -3 -10  364.06   23.90
  -8  -3  10  410.16   22.60
   8   3 -10  464.35   30.90
  -8   3  10  380.56   20.60
  -8   3  10  411.46   24.10
   7  -3 -10   -3.20    5.50
  -7  -3  10    3.70    6.70
  -7  -3  10   -3.60    5.20
   7  -3 -10    8.40    8.30
  -7   3  10    9.70    6.90
   7   3 -10    8.40    8.80
  -7   3  10    1.90    5.20
  -6  -3  10  654.23   29.70
   6  -3 -10  536.95   30.40
  -6  -3  10  605.04   26.60
   6  -3 -10  624.94   27.80
   6   3 -10  572.34   33.30
   6   3 -10  607.14   21.80
  -6   3  10  603.94   26.80
  -6   3  10  563.74   27.00
   5  -3 -10  886.61   32.80
  -5  -3  10  846.12   33.10
   5  -3 -10  887.51   39.40
  -5  -3  10  870.11   34.70
  -5   3  10  867.41   34.10
  -5   3  10  849.41   33.60
   5   3 -10  884.01   41.20
   5   3 -10  940.01   30.40
   4  -3 -10    9.60    8.10
  -4  -3  10   11.40    6.60
  -4  -3  10    5.70    5.70
   4  -3 -10    6.40    5.30
  -4   3  10   16.80    6.80
  -4   3  10   12.40    7.10
   4   3 -10   18.40    9.40
   4   3 -10    6.40    5.00
  -3  -3  10  415.26   22.20
  -3  -3  10  432.06   22.10
   3  -3 -10  407.36   26.80
   3   3 -10  395.26   20.70
  -3   3  10  405.06   21.10
  -3   3  10  418.66   23.60
   3   3 -10  422.56   26.50
  -2  -3  10  964.40   36.10
  -2  -3  10  940.21   34.60
   2  -3 -10  884.11   41.30
   2   3 -10  887.51   39.50
   2   3 -10  948.11   35.40
  -2   3  10  949.71   34.40
  -2   3  10  887.61   36.80
   1  -3 -10    6.00    8.90
  -1  -3  10    1.10    4.60
  -1  -3  10   -2.70    5.50
   1   3 -10    4.20    7.30
  -1   3  10   -1.40    4.20
  -1   3  10    3.60    7.00
   1   3 -10    2.70    6.10
   0  -3  10  252.67   21.80
   0  -3  10  292.77   17.90
   0  -3 -10  228.48   25.00
   0   3 -10  239.48   22.50
   0   3  10  238.28   16.70
   0   3  10  252.57   23.20
   0   3 -10  201.08   20.20
  -1  -3 -10  735.63   39.70
   1  -3  10  819.22   35.80
   1  -3  10  757.72   30.70
   1   3  10  723.23   30.90
  -1   3 -10  767.22   35.70
  -1   3 -10  761.12   34.20
   1   3  10  758.62   36.30
   2  -3  10  709.13   29.60
  -2  -3 -10  653.73   38.80
   2  -3  10  693.43   34.60
   2   3  10  709.03   36.50
  -2   3 -10  723.73   36.50
   2   3  10  733.63   31.60
  -2   3 -10  702.03   32.20
   3  -3  10  268.67   18.50
   3  -3  10  229.78   23.90
  -3  -3 -10  237.68   27.30
   3   3  10  281.27   20.60
  -3   3 -10  298.87   28.00
   3   3  10  287.77   27.50
   4  -3  10   41.10   13.30
   4  -3  10   45.80   10.10
  -4  -3 -10   67.89   17.70
   4   3  10   66.79   13.00
  -4   3 -10   46.20   14.60
   4   3  10   70.39   16.30
   5  -3  10  124.09   15.70
  -5  -3 -10  124.89   21.20
   5  -3  10  146.99   21.00
   5   3  10  148.69   22.20
   5   3  10  137.39   19.20
  -5   3 -10  141.39   21.90
   6  -3  10   34.40   14.40
  -6  -3 -10   19.10   14.30
  -6   3 -10    4.50   11.50
   6   3  10   27.60   13.60
   6   3  10   23.30   11.60
  -7  -3 -10  263.87   30.70
   7  -3  10  242.78   29.40
  -7   3 -10  247.98   30.10
   7   3  10  288.47   28.10
   7   3  10  269.07   31.80
   8  -3  10  547.55   39.80
  -8  -3 -10  549.45   38.90
  -8   3 -10  487.45   43.10
   8   3  10  566.44   35.90
   8   3  10  609.64   43.10
  -9  -3 -10  120.69   23.90
   9  -3  10  111.19   23.30
  -9   3 -10  102.59   23.80
   9   3  10  133.59   22.20
   9   3  10   61.29   20.30
 -15  -4  10   22.20   15.10
  15  -4 -10   45.00   18.40
 -15   4  10   38.60   17.20
  15   4 -10   10.10   17.80
  14  -4 -10  334.37   37.10
 -14  -4  10  227.48   29.50
 -14   4  10  337.47   33.40
  14   4 -10  189.48   31.80
  13  -4 -10   55.39   18.70
 -13  -4  10   82.19   19.00
 -13   4  10   98.59   18.40
  13   4 -10   40.40   18.50
 -12  -4  10   49.99   16.00
  12  -4 -10   46.60   16.50
  12   4 -10   26.40   16.40
 -12   4  10   48.10   14.20
  11  -4 -10  278.57   22.40
  11  -4 -10  234.78   27.60
 -11  -4  10  296.37   29.90
 -11   4  10  252.07   25.30
  11   4 -10  240.88   31.80
  10  -4 -10  192.18   23.70
 -10  -4  10  170.08   18.30
  10  -4 -10  154.68   19.10
 -10  -4  10  123.79   20.00
 -10   4  10  133.29   16.40
  10   4 -10  118.79   22.50
 -10   4  10  186.98   20.60
  -9  -4  10   -3.80    7.20
   9  -4 -10   12.10    9.50
   9  -4 -10   -0.70    8.80
  -9  -4  10   -1.60    6.50
  -9   4  10   12.30    9.10
  -9   4  10   -4.40    6.30
   9   4 -10    4.30   11.10
   8  -4 -10  221.68   23.40
   8  -4 -10  219.08   22.90
  -8  -4  10  240.18   24.40
  -8  -4  10  253.47   18.10
  -8   4  10  282.17   20.60
  -8   4  10  253.67   22.00
   8   4 -10  242.58   29.90
  -7  -4  10 1050.19   44.20
   7  -4 -10 1023.30   41.90
   7  -4 -10 1075.69   45.50
  -7  -4  10 1041.10   37.90
  -7   4  10 1062.19   40.00
  -7   4  10 1016.90   40.40
   7   4 -10 1117.69   51.69
   6  -4 -10  120.39   18.00
   6  -4 -10  110.29   15.20
  -6  -4  10  113.89   13.90
  -6  -4  10  121.19   16.50
  -6   4  10  116.09   14.80
   6   4 -10  115.89   12.60
  -6   4  10  114.79   15.00
   6   4 -10  121.49   20.60
   5  -4 -10  235.78   20.10
  -5  -4  10  233.98   21.40
  -5  -4  10  274.27   18.10
   5  -4 -10  279.97   26.70
   5   4 -10  254.77   27.80
  -5   4  10  276.27   18.40
   5   4 -10  265.77   16.60
  -5   4  10  243.18   21.90
  -4  -4  10  486.85   24.10
  -4  -4  10  431.36   25.80
   4  -4 -10  433.26   29.40
   4   4 -10  485.45   23.50
   4   4 -10  467.75   31.90
  -4   4  10  432.46   26.10
  -4   4  10  491.25   23.70
   3  -4 -10  171.98   21.70
  -3  -4  10  211.88   20.10
  -3  -4  10  189.78   17.80
   3   4 -10  192.08   18.30
  -3   4  10  188.18   20.10
  -3   4  10  188.58   16.80
   3   4 -10  173.48   22.80
  -2  -4  10   -5.00    5.50
   2  -4 -10    6.90   10.40
  -2  -4  10    7.80    7.50
   2   4 -10    4.20    8.70
  -2   4  10   -0.90    7.40
  -2   4  10   -6.30    4.00
   2   4 -10   -5.10    5.40
  -1  -4  10  585.14   28.50
  -1  -4  10  570.74   28.80
  -1   4  10  570.24   31.00
   1   4 -10  591.44   29.60
  -1   4  10  575.54   25.50
   1   4 -10  542.85   32.70
   0  -4 -10    2.90    9.80
   0  -4  10   -1.40    6.90
   0  -4  10    3.00    7.20
   0   4  10    9.60    6.20
   0   4 -10   16.00    9.40
   0   4 -10    6.10    8.50
   0   4  10    0.60    8.30
   1  -4  10    6.50    8.90
   1  -4  10    8.50    7.90
  -1  -4 -10    2.80   11.10
  -1   4 -10   -4.90    7.60
   1   4  10   13.30    9.90
   1   4  10    8.40    6.10
  -1   4 -10    6.90    9.20
   2  -4  10  638.94   34.60
  -2  -4 -10  600.64   39.50
   2  -4  10  706.43   32.70
  -2   4 -10  671.83   36.30
   2   4  10  629.74   35.60
   2   4  10  675.83   30.00
   3  -4  10  411.26   29.40
  -3  -4 -10  325.77   33.60
   3  -4  10  392.86   25.20
   3   4  10  400.46   29.70
   3   4  10  457.55   25.40
  -3   4 -10  392.66   28.90
   4  -4  10   29.00   13.70
  -4  -4 -10   49.60   18.50
   4  -4  10   35.50   11.50
   4   4  10   53.29   15.90
  -4   4 -10   42.10   14.60
   4   4  10   51.29   12.30
   5  -4  10    7.20   11.90
   5  -4  10   14.40   10.00
  -5  -4 -10   10.80   13.70
   5   4  10   28.20   13.30
  -5   4 -10   10.60   11.50
   5   4  10   33.30   14.40
  -6  -4 -10  212.88   29.70
   6  -4  10  235.08   28.00
   6  -4  10  197.58   22.10
  -6   4 -10  196.58   27.10
   6   4  10  246.38   29.70
   7  -4  10   29.20   16.30
  -7  -4 -10   20.90   17.10
  -7   4 -10   22.80   16.10
   7   4  10   19.10   15.70
  -8  -4 -10   23.50   18.00
   8  -4  10   41.10   17.30
  -8   4 -10   -0.60   13.10
   8   4  10   28.20   16.70
  13  -5 -10   57.99   19.00
 -13  -5  10   62.29   18.50
 -13   5  10   55.99   16.50
  13   5 -10   28.80   19.70
 -12  -5  10   20.60   13.80
  12  -5 -10   15.30   15.40
  12   5 -10    9.20   16.00
 -12   5  10   39.40   14.30
 -11  -5  10   11.20   12.50
  11  -5 -10  -13.30   11.40
 -11   5  10   17.40   11.60
  11   5 -10   10.50   15.70
  10  -5 -10    4.60    8.50
 -10  -5  10  -11.80    9.20
  10  -5 -10   11.70   11.10
  10   5 -10   -1.70   13.40
 -10   5  10    6.50    9.10
 -10   5  10   -6.40    8.00
  -9  -5  10   34.50   13.40
   9  -5 -10   38.10   13.00
   9  -5 -10   23.40   13.00
   9   5 -10   34.40   17.50
  -9   5  10   22.40   10.60
  -9   5  10   30.00   11.80
   8  -5 -10    1.30    9.80
  -8  -5  10    3.80    9.30
   8  -5 -10   14.60   10.70
  -8   5  10   14.90    9.70
  -8   5  10    4.30    8.00
   8   5 -10   -3.40   13.50
   7  -5 -10   -3.00    9.80
   7  -5 -10    8.20    9.40
  -7  -5  10    4.60    9.20
  -7   5  10   10.30    9.00
   7   5 -10   -1.00   12.00
  -7   5  10    5.70    7.20
  -6  -5  10   14.00    9.70
   6  -5 -10   30.40   11.20
   6  -5 -10   18.80   12.30
  -6   5  10   25.90   11.20
   6   5 -10   27.50   15.30
  -6   5  10   23.20    8.60
   5  -5 -10   61.09   15.80
  -5  -5  10   52.89   13.00
  -5   5  10   71.39   11.20
   5   5 -10   55.29   17.90
   5   5 -10   55.09   11.10
  -5   5  10   55.39   13.20
  -4  -5  10   11.60    9.10
   4  -5 -10    8.10   11.20
   4   5 -10   24.30    8.40
  -4   5  10   14.90   10.80
  -4   5  10   11.40    7.50
   4   5 -10   15.00   13.60
   3  -5 -10   83.29   18.30
  -3  -5  10   45.90   13.00
  -3   5  10   73.99   15.40
   3   5 -10   88.59   14.30
   3   5 -10   93.29   20.10
   2  -5 -10   40.00   14.80
  -2  -5  10   21.80   10.80
  -2   5  10   29.40   11.90
   2   5 -10   32.80   14.70
   2   5 -10   51.29   12.70
  -1  -5  10   19.30    9.40
   1  -5 -10   19.70   13.00
  -1  -5  10   11.70   10.50
   1   5 -10    9.80   10.90
   1   5 -10   12.80    9.00
  -1   5  10   15.10   11.10
   0  -5 -10   32.10   14.90
   0  -5  10   57.39   13.00
   0  -5  10   39.80   12.70
   0   5  10   54.89   14.80
   0   5 -10   34.30   11.90
  -1  -5 -10   32.80   16.00
   1  -5  10   47.00   13.00
   1  -5  10   46.90   13.40
   1   5  10   41.40   14.30
  -1   5 -10   23.60   12.10
  -2  -5 -10    9.60   12.90
   2  -5  10   16.30   11.30
   2  -5  10   37.30   13.40
   2   5  10   33.50   14.50
  -2   5 -10   25.60   13.00
   3  -5  10   23.10   13.10
  -3  -5 -10   29.80   16.70
   3  -5  10   33.10   12.70
   3   5  10   43.00   15.40
  -3   5 -10   13.00   12.30
   4  -5  10  -12.40    8.60
  -4  -5 -10   47.80   17.60
   4  -5  10    1.30   11.40
   4   5  10   -6.10   10.60
  -4   5 -10   -5.00   10.80
   5  -5  10   19.90   14.50
   5  -5  10   28.10   13.40
  -5  -5 -10   20.40   15.40
   5   5  10   37.70   15.90
  -5   5 -10   22.70   13.80
  -6  -5 -10   13.60   15.20
   6  -5  10    6.60   11.70
   6  -5  10   -6.10   11.70
  -6   5 -10   -3.10   11.40
   6   5  10  -16.80   10.20
 -11  -6  10  164.78   25.90
  11  -6 -10  240.68   30.50
  11   6 -10  254.77   39.00
 -10  -6  10  156.48   25.90
  10  -6 -10  139.19   24.40
 -10   6  10  167.48   23.10
  10   6 -10  137.99   31.30
  -9  -6  10  -13.30    9.50
   9  -6 -10    7.20   12.80
  -9   6  10    1.80   10.70
   9   6 -10   -3.40   15.80
   8  -6 -10  587.14   37.20
  -8  -6  10  608.84   38.40
   8  -6 -10  614.34   37.30
   8   6 -10  713.03   52.39
  -8   6  10  594.04   35.20
   7  -6 -10  849.02   44.60
   7  -6 -10  880.91   43.60
  -7  -6  10  778.02   43.00
   7   6 -10  852.11   55.19
  -7   6  10  764.42   40.50
   6  -6 -10  202.08   26.30
  -6  -6  10  212.18   25.80
   6   6 -10  222.58   34.90
  -6   6  10  208.38   25.40
   5  -6 -10  130.29   22.20
  -5  -6  10  156.48   22.70
  -5   6  10  133.59   20.30
   5   6 -10  112.09   18.50
   5   6 -10  114.09   25.40
  -4  -6  10  837.32   43.30
   4  -6 -10  801.62   45.70
   4   6 -10  814.82   51.89
  -4   6  10  703.63   39.50
   4   6 -10  809.02   37.60
   3  -6 -10  191.58   27.90
  -3  -6  10  194.18   23.80
   3   6 -10  201.58   29.90
  -3   6  10  265.27   28.00
   3   6 -10  176.48   20.90
  -2  -6  10   49.60   14.40
   2  -6 -10   85.29   21.00
   2   6 -10   53.99   14.20
   2   6 -10   55.49   19.00
  -2   6  10   52.29   16.60
  -1  -6  10  265.27   27.50
   1  -6 -10  178.48   27.80
   1   6 -10  226.08   24.60
  -1   6  10  258.17   28.60
   0  -6 -10  171.58   27.90
   0  -6  10  219.38   25.60
   0   6 -10  188.38   23.80
   0   6  10  197.78   27.10
  -1  -6 -10   81.79   22.40
   1  -6  10   71.79   17.20
   1   6  10   95.89   20.50
  -1   6 -10   95.49   19.30
  -2  -6 -10  561.64   45.20
   2  -6  10  594.84   37.50
  -2   6 -10  534.75   36.50
   2   6  10  545.65   39.10
   3  -6  10  465.95   34.00
   3   6  10  450.25   39.10
  -3   6 -10  484.25   36.10
   4  -6  10  161.38   24.10
  -4  -6 -10  113.39   26.40
   4   6  10  110.39   22.40
  -4   6 -10  118.49   22.30
  -7  -7  10   -4.10   11.80
  -7   7  10    3.20   12.40
   6  -7 -10  122.99   23.30
  -6  -7  10  100.19   21.20
   6   7 -10  127.89   30.70
  -6   7  10  148.49   23.50
  -5  -7  10   89.59   20.60
   5  -7 -10   75.49   20.30
  -5   7  10   99.09   20.90
   5   7 -10   35.20   21.70
  -4  -7  10   26.80   14.60
   4  -7 -10   18.50   14.10
  -4   7  10   -0.40   12.50
   4   7 -10   -2.40    9.90
   4   7 -10   -4.50   16.20
  -3  -7  10   10.40   13.90
   3  -7 -10   11.80   15.90
   3   7 -10   12.80   11.30
  -3   7  10    7.10   13.50
   3   7 -10   16.60   19.70
  -2  -7  10  157.58   24.80
   2  -7 -10  225.68   34.40
  -2   7  10  176.78   26.30
   2   7 -10  227.68   26.70
  -1  -7  10  -14.20   10.80
   1  -7 -10    8.60   15.90
  -1   7  10    5.30   13.30
   1   7 -10   19.50   12.60
   0  -7  10   40.90   15.80
   0  -7 -10   43.20   19.00
   0   7  10   34.30   17.80
   0   7 -10   44.80   15.70
  17   0 -11  -10.50   12.90
 -17   0  11   -6.10   13.10
  16   0 -11   -6.80    9.10
 -16   0  11   -2.50   11.20
  16   0 -11   -6.00   12.10
 -15   0  11   -3.80   11.10
  15   0 -11   -0.20   12.10
  15   0 -11    5.80    9.60
 -14   0  11   -6.60    9.90
  14   0 -11    9.10   12.00
  14   0 -11    6.70    9.40
  13   0 -11   -1.50    8.00
 -13   0  11    5.00   10.60
  13   0 -11   -7.00    9.40
  12   0 -11    2.80    8.70
 -12   0  11    4.00    8.70
  12   0 -11   -2.80    7.70
 -11   0  11   -1.00    7.00
  11   0 -11   -3.00    6.80
  11   0 -11   -1.10    6.40
  10   0 -11   -5.40    5.90
  10   0 -11    6.10    7.40
 -10   0  11    0.40    6.80
   9   0 -11    4.10    7.20
   9   0 -11   -2.50    6.00
  -9   0  11   -6.00    5.70
   8   0 -11    3.30    5.60
   8   0 -11    4.40    7.20
  -8   0  11    7.20    6.20
   7   0 -11    0.40    2.90
  -7   0  11   -6.70    5.00
   7   0 -11    8.10    5.20
   7   0 -11   -9.00    4.80
   6   0 -11    3.70    6.50
  -6   0  11   11.60    6.60
   6   0 -11   -0.40    4.00
   5   0 -11   -3.20    5.80
  -5   0  11   -0.20    4.40
  -5   0  11   -1.60    4.60
  -4   0  11   -2.10    4.90
   4   0 -11    5.50    7.00
  -4   0  11   -0.10    4.90
  -4   0  11   -3.00    2.50
   3   0 -11   -2.90    6.50
  -3   0  11   -0.90    2.30
  -3   0  11    4.50    5.50
  -3   0  11   -0.50    4.80
  -2   0  11    2.60    6.00
   2   0 -11   -4.90    5.80
  -2   0  11   -0.80    4.20
  -1   0  11    0.10    6.20
  -1   0  11    1.20    4.80
   1   0 -11    2.80    6.80
   0   0 -11    8.60    7.70
   0   0 -11   -1.90    5.50
   0   0  11   -0.50    4.50
   1   0  11   -4.50    4.80
  -1   0 -11    1.20    7.30
  -1   0 -11    6.10    7.20
   2   0  11    5.30    6.90
  -2   0 -11    9.70    8.70
  -2   0 -11    3.40    7.60
  -3   0 -11    3.20    8.10
   3   0  11   -7.30    6.20
  -3   0 -11    7.90    8.20
  -4   0 -11    1.70    8.00
   4   0  11    0.10    7.50
  -4   0 -11    9.70    9.40
  -5   0 -11    8.30    8.90
  -5   0 -11    0.90    9.30
   5   0  11    0.50    8.10
  -6   0 -11   -3.00   10.20
   6   0  11    5.60    9.40
  -7   0 -11   28.40   13.00
   7   0  11  -17.90    8.10
   8   0  11    2.90   12.00
  -8   0 -11   -3.10   12.40
  -9   0 -11   10.80   14.30
   9   0  11  -13.40   10.60
  17  -1 -11    7.50   15.80
 -17  -1  11   -0.40   13.10
 -17   1  11   23.80   16.40
  17   1 -11    5.60   14.90
  17   1 -11   12.20   13.60
  16  -1 -11  112.99   24.00
 -16  -1  11   96.59   19.50
 -16   1  11   97.69   20.10
  16   1 -11   62.89   17.50
  16   1 -11   73.19   20.80
  15  -1 -11  268.37   27.90
 -15  -1  11  288.37   30.10
  15  -1 -11  362.66   37.20
  15   1 -11  273.67   32.50
  15   1 -11  357.06   34.80
 -15   1  11  305.67   31.40
  14  -1 -11  109.99   21.50
 -14  -1  11  104.59   18.90
  14  -1 -11  100.39   17.40
 -14   1  11   96.09   18.30
  14   1 -11  122.29   21.50
  14   1 -11  114.79   20.80
  13  -1 -11   21.30   11.10
  13  -1 -11   13.30   11.90
 -13  -1  11   22.00   11.70
 -13   1  11   24.80   12.00
  13   1 -11   30.70   14.10
  13   1 -11   24.70   12.80
 -12  -1  11  299.07   26.60
  12  -1 -11  328.77   24.90
  12  -1 -11  284.27   28.50
  12   1 -11  371.66   33.80
  12   1 -11  302.27   28.50
 -12   1  11  287.67   27.20
 -11  -1  11  566.54   30.80
  11  -1 -11  601.64   32.70
  11  -1 -11  544.05   31.20
 -11   1  11  614.94   32.00
  11   1 -11  519.25   32.90
  11   1 -11  584.24   32.00
  10  -1 -11   92.49   15.70
 -10  -1  11   95.79   14.90
  10  -1 -11   86.49   14.70
  10   1 -11   70.29   13.60
 -10   1  11   86.49   13.70
  10   1 -11   89.39   16.70
  -9  -1  11  257.87   22.90
   9  -1 -11  238.48   21.40
   9  -1 -11  276.87   26.30
  -9   1  11  240.28   22.10
   9   1 -11  289.47   27.50
   9   1 -11  225.98   21.10
  -8  -1  11 1872.01   57.99
   8  -1 -11 1798.42   55.59
   8  -1 -11 1752.22   60.99
   8   1 -11 1700.83   55.39
  -8   1  11 1836.92   58.09
   8   1 -11 1804.72   63.09
   7  -1 -11  624.44   32.20
   7  -1 -11  657.63   27.00
  -7  -1  11  631.94   29.50
   7   1 -11  632.84   33.20
  -7   1  11  679.73   24.50
  -7   1  11  670.23   30.20
   6  -1 -11  278.77   21.40
   6  -1 -11  255.37   14.80
  -6  -1  11  263.87   15.90
  -6  -1  11  268.77   18.30
  -6   1  11  236.98   17.60
   6   1 -11  262.37   12.60
   6   1 -11  264.77   25.80
  -6   1  11  253.57   15.20
  -5  -1  11  768.92   31.70
   5  -1 -11  693.63   34.30
   5  -1 -11  779.72   25.70
  -5  -1  11  715.53   27.00
  -5   1  11  825.42   32.70
   5   1 -11  739.23   35.30
   5   1 -11  803.42   26.80
  -5   1  11  769.02   29.20
  -4  -1  11  395.76   21.70
   4  -1 -11  357.56   14.30
  -4  -1  11  362.16   16.80
   4  -1 -11  361.46   23.90
  -4   1  11  389.66   20.50
   4   1 -11  404.66   19.30
   4   1 -11  346.07   23.50
  -4   1  11  405.96   21.80
  -3  -1  11   32.80    9.10
   3  -1 -11   58.69   13.10
  -3  -1  11   42.80    6.50
  -3   1  11   51.29   10.20
   3   1 -11   58.19   12.10
   3   1 -11   53.99    9.30
  -3   1  11   38.70    8.60
   2  -1 -11  424.16   26.20
  -2  -1  11  446.46   23.60
  -2  -1  11  447.46   16.90
   2   1 -11  405.96   22.50
  -2   1  11  432.86   23.00
   2   1 -11  432.66   25.60
  -2   1  11  415.46   23.60
  -1  -1  11 1276.27   44.20
  -1  -1  11 1193.98   33.70
   1  -1 -11 1203.08   47.60
   1   1 -11 1221.08   44.40
   1   1 -11 1253.67   46.50
  -1   1  11 1276.67   43.70
  -1   1  11 1117.49   44.40
   0  -1 -11   10.30    8.50
   0  -1  11   -4.10    4.90
   0   1  11    3.60    6.90
   0   1  11    5.70    5.80
   0   1 -11   12.00    7.10
   0   1 -11    8.40    7.60
  -1  -1 -11  292.37   26.20
   1  -1  11  307.07   21.50
   1   1  11  269.27   19.80
   1   1  11  272.97   26.10
  -1   1 -11  257.37   20.50
  -1   1 -11  289.67   25.60
  -2  -1 -11 1835.42   63.59
   2  -1  11 1807.42   60.79
  -2   1 -11 1773.32   62.89
   2   1  11 1673.63   58.19
  -2   1 -11 1879.51   59.99
   2   1  11 1707.93   63.79
  -3  -1 -11 1238.78   50.89
   3  -1  11 1300.47   50.29
   3   1  11 1336.27   54.49
  -3   1 -11 1276.97   52.29
   3   1  11 1152.28   47.30
  -3   1 -11 1232.78   47.00
  -4  -1 -11  125.19   19.00
   4  -1  11   87.49   16.20
  -4   1 -11   70.99   15.40
  -4   1 -11   87.39   14.60
   4   1  11  153.58   23.00
   4   1  11  120.89   18.30
  -5  -1 -11  405.66   29.80
   5  -1  11  310.77   29.10
   5   1  11  419.56   29.30
  -5   1 -11  441.16   31.50
   5   1  11  463.25   33.60
  -6  -1 -11  143.09   22.10
  -6  -1 -11  124.99   20.60
   6  -1  11  144.99   22.50
  -6   1 -11  110.49   20.50
   6   1  11   78.89   16.90
   7  -1  11   74.69   17.90
  -7  -1 -11   75.29   19.00
   7   1  11   76.19   18.00
  -7   1 -11   66.89   17.90
   8  -1  11  435.56   40.20
  -8  -1 -11  437.56   40.20
   8   1  11  418.96   37.00
  -8   1 -11  507.85   42.70
   9  -1  11   99.69   21.40
  -9  -1 -11  184.98   28.30
   9   1  11   99.19   22.10
  -9   1 -11  114.09   22.60
 -16  -2  11  170.88   24.00
  16  -2 -11  105.29   23.90
  16   2 -11  149.69   27.40
 -16   2  11  166.28   24.90
  16   2 -11  149.99   25.80
 -15  -2  11   29.60   14.70
  15  -2 -11   46.90   17.50
  15   2 -11   36.50   17.30
  15   2 -11   33.40   16.00
 -15   2  11   10.70   12.40
  14  -2 -11  440.56   28.80
  14  -2 -11  396.56   37.80
 -14  -2  11  479.15   31.60
  14   2 -11  431.46   34.50
 -14   2  11  387.76   33.00
  14   2 -11  406.66   37.00
 -13  -2  11  747.03   37.50
  13  -2 -11  763.22   41.70
  13  -2 -11  734.13   37.30
  13   2 -11  740.73   43.80
  13   2 -11  761.82   41.90
 -13   2  11  701.53   38.00
 -12  -2  11   89.19   15.50
  12  -2 -11  108.99   17.60
  12  -2 -11   93.49   18.50
  12   2 -11  102.39   19.10
 -12   2  11  108.99   17.80
  12   2 -11  103.69   18.80
 -11  -2  11   13.50    9.40
  11  -2 -11    4.90    8.30
  11  -2 -11   -1.80    7.80
 -11   2  11    6.30    8.70
  11   2 -11    1.80    8.80
  11   2 -11   -0.20    8.80
 -10  -2  11  970.70   39.40
 -10  -2  11 1004.60   42.10
  10  -2 -11  889.21   40.10
  10  -2 -11  986.90   42.40
 -10   2  11  954.40   40.60
  10   2 -11  913.61   45.40
  -9  -2  11    3.20    7.20
   9  -2 -11    5.70    7.70
  -9  -2  11    1.90    6.30
   9  -2 -11    7.10    7.30
  -9   2  11   19.90    9.00
   9   2 -11   20.90   10.70
  -8  -2  11  903.51   35.70
  -8  -2  11  872.01   35.80
   8  -2 -11  818.42   34.10
   8  -2 -11  816.52   38.20
   8   2 -11  784.02   39.50
  -8   2  11  812.72   35.30
  -8   2  11  797.32   29.40
  -7  -2  11 1377.26   45.70
   7  -2 -11 1358.36   43.80
  -7  -2  11 1296.77   45.30
   7  -2 -11 1282.87   49.99
  -7   2  11 1218.28   45.30
   7   2 -11 1219.68   50.99
  -7   2  11 1311.57   41.20
  -6  -2  11 2099.99   62.49
   6  -2 -11 2147.29   68.79
   6  -2 -11 2073.69   58.09
  -6  -2  11 2154.68   61.39
  -6   2  11 2119.19   59.69
   6   2 -11 2004.40   68.69
  -6   2  11 1997.50   62.29
   6   2 -11 1989.10   52.99
  -5  -2  11  107.79   12.60
  -5  -2  11  110.69   14.20
   5  -2 -11  114.39   11.40
   5  -2 -11  130.09   17.20
   5   2 -11  112.09   11.10
  -5   2  11  118.49   14.60
  -5   2  11  127.69   14.10
   5   2 -11  131.29   19.10
   4  -2 -11  589.14   31.70
  -4  -2  11  579.24   27.00
  -4  -2  11  580.34   24.20
   4   2 -11  533.35   30.20
  -4   2  11  607.94   27.50
  -4   2  11  526.55   25.60
   4   2 -11  560.84   23.50
  -3  -2  11  559.84   23.30
  -3  -2  11  589.54   27.20
   3  -2 -11  601.64   32.00
  -3   2  11  586.64   26.90
   3   2 -11  533.95   29.70
  -3   2  11  528.25   26.30
   3   2 -11  601.24   25.60
   2  -2 -11   92.69   15.70
  -2  -2  11   76.89   12.40
  -2  -2  11   98.09   11.00
   2   2 -11  113.79   14.10
  -2   2  11   95.59   12.90
  -2   2  11   99.19   14.10
   2   2 -11   94.59   15.30
  -1  -2  11   51.69   10.90
   1  -2 -11   32.80   11.50
  -1  -2  11   69.09    9.40
   1   2 -11   36.30   10.10
  -1   2  11   66.29   11.40
   1   2 -11   60.89   13.00
  -1   2  11   59.09   12.30
   0  -2  11  442.56   19.20
   0  -2 -11  385.26   27.60
   0  -2  11  404.96   24.30
   0   2  11  405.16   26.40
   0   2 -11  462.05   26.50
   0   2 -11  420.36   25.10
   0   2  11  408.06   23.10
   1  -2  11    7.80    7.70
   1  -2  11   12.40    5.10
  -1  -2 -11   -4.40    8.80
  -1   2 -11    3.40    8.10
   1   2  11    7.30    6.80
  -1   2 -11   10.10    9.10
   1   2  11    2.20    8.30
  -2  -2 -11    3.70   10.50
   2  -2  11   12.30    8.90
   2   2  11   29.50   11.90
  -2   2 -11    3.60    7.80
   2   2  11   29.20    9.70
  -2   2 -11   11.20    8.50
  -3  -2 -11 2363.06   80.79
   3  -2  11 2363.56   77.59
  -3   2 -11 2479.85   85.59
   3   2  11 2431.46   74.89
  -3   2 -11 2413.66   79.79
   3   2  11 2408.76   80.69
   4  -2  11  140.59   20.90
  -4  -2 -11  147.59   22.10
   4   2  11  164.68   23.30
   4   2  11  158.38   19.80
  -4   2 -11  136.59   21.40
   5  -2  11  182.98   24.80
  -5  -2 -11  152.08   22.80
   5   2  11  183.18   26.30
   5   2  11  172.28   21.90
  -5   2 -11  199.08   25.40
   6  -2  11  476.35   35.00
  -6  -2 -11  564.24   37.30
   6   2  11  447.26   39.80
  -6   2 -11  498.45   36.10
   6   2  11  506.05   33.50
  -7  -2 -11  260.97   29.70
   7  -2  11  154.68   24.10
   7   2  11  205.08   26.50
  -7   2 -11  212.38   28.60
   7   2  11  191.68   27.70
   8  -2  11    8.10   13.80
   8   2  11   15.00   12.30
  -8   2 -11   16.20   13.70
  -9  -2 -11   66.39   20.70
   9  -2  11   54.79   18.90
  -9   2 -11  109.39   23.80
   9   2  11   83.89   20.20
  15  -3 -11   11.30   13.60
 -15  -3  11   12.40   12.40
 -15  -3  11    8.80   12.00
 -15   3  11    8.80   12.80
  15   3 -11   -9.80   11.80
 -14  -3  11   14.20   12.60
  14  -3 -11    6.80   13.30
 -14  -3  11   28.80   13.50
 -14   3  11   10.10   12.60
  14   3 -11   31.00   15.60
  13  -3 -11   11.40   12.40
 -13  -3  11    1.40   10.40
  13  -3 -11   -3.70    8.80
 -13  -3  11   -7.20    9.40
  13   3 -11    5.00   12.60
 -13   3  11   -5.80    9.20
 -12  -3  11  228.18   23.30
 -12  -3  11  212.78   26.00
  12  -3 -11  262.97   28.40
  12  -3 -11  179.98   21.70
 -12   3  11  195.58   23.70
  12   3 -11  245.38   30.80
 -11  -3  11  102.79   16.90
 -11  -3  11  117.69   19.50
  11  -3 -11  139.69   20.70
  11  -3 -11  119.99   18.40
  11   3 -11   96.19   21.60
 -11   3  11  115.59   18.10
  10  -3 -11   34.10   11.80
 -10  -3  11   35.40   11.70
  10  -3 -11   18.20   10.10
 -10  -3  11   17.70    9.70
  10   3 -11   32.00   13.70
 -10   3  11   14.40    9.50
   9  -3 -11   68.49   14.20
   9  -3 -11   82.09   15.70
  -9  -3  11   66.89   13.80
  -9  -3  11   85.29   14.30
  -9   3  11   67.69   11.40
  -9   3  11   89.59   14.80
   9   3 -11   54.29   15.30
  -8  -3  11   27.30   10.00
   8  -3 -11   41.60   12.60
   8  -3 -11   30.00    9.90
  -8  -3  11   52.39   11.00
   8   3 -11   32.30   12.70
  -8   3  11   57.49   10.70
  -8   3  11   36.20   10.20
  -7  -3  11  149.59   16.60
  -7  -3  11   98.19   14.50
   7  -3 -11  120.59   15.10
   7  -3 -11   95.89   16.00
  -7   3  11  132.99   16.40
  -7   3  11   79.09   12.00
   7   3 -11  125.99   20.50
  -6  -3  11    1.40    6.60
   6  -3 -11    1.20    5.80
   6  -3 -11    5.30    7.50
  -6  -3  11    1.70    6.10
  -6   3  11    7.50    7.10
  -6   3  11    9.00    6.90
   6   3 -11    7.60    9.30
   5  -3 -11   -8.40    6.20
  -5  -3  11    5.90    6.20
  -5  -3  11   -7.00    4.80
  -5   3  11    0.60    5.60
   5   3 -11    2.50    4.50
  -5   3  11   11.10    7.00
   5   3 -11   15.00    9.60
  -4  -3  11    1.20    6.20
   4  -3 -11  -13.50    6.80
  -4  -3  11   11.10    6.20
   4   3 -11    0.00    4.70
   4   3 -11    1.00    8.00
  -4   3  11    2.00    6.20
  -4   3  11   -5.70    5.20
   3  -3 -11    5.00    8.80
  -3  -3  11    4.50    5.80
  -3  -3  11   -2.40    4.70
  -3   3  11    5.40    7.00
  -3   3  11    7.00    6.00
   3   3 -11    3.40    5.50
   3   3 -11   19.60    9.70
   2  -3 -11    2.50    8.80
  -2  -3  11   -3.80    5.20
  -2  -3  11    4.20    5.30
  -2   3  11    0.60    6.90
   2   3 -11   -6.50    4.70
   2   3 -11   -3.80    7.80
  -2   3  11    5.30    5.40
  -1  -3  11   14.70    8.00
   1  -3 -11   24.50   12.30
  -1  -3  11   32.20    8.10
   1   3 -11   33.20   11.70
  -1   3  11   24.40    7.80
  -1   3  11   34.20   10.70
   1   3 -11   23.20    8.90
   0  -3  11   66.99   12.50
   0  -3  11   54.39    9.90
   0  -3 -11   86.79   18.20
   0   3 -11   49.10   12.40
   0   3  11   64.59   13.20
   0   3  11   76.39   12.40
   0   3 -11   38.40   11.10
   1  -3  11   24.60    9.50
   1  -3  11   25.70    8.10
  -1  -3 -11   19.10   12.40
   1   3  11    8.20    7.20
   1   3  11    8.10    9.10
  -1   3 -11   16.00    9.20
  -1   3 -11   -1.20    7.80
   2  -3  11   -7.10    7.10
  -2  -3 -11   -4.20   10.90
   2  -3  11    6.20    6.70
   2   3  11   10.10    8.00
   2   3  11    7.90    9.90
  -2   3 -11    9.20    9.10
  -3  -3 -11    0.90   12.10
   3  -3  11    6.10    9.20
   3  -3  11   -0.80    5.90
  -3   3 -11  -11.10    7.70
   3   3  11    4.90   10.30
   3   3  11   -7.20    6.60
   4  -3  11   -9.00    8.50
  -4  -3 -11    8.70   13.40
   4   3  11  -10.10   10.10
   4   3  11   -5.90    8.10
  -4   3 -11   21.20   12.40
  -5  -3 -11  -10.70   12.90
   5  -3  11    6.70   11.10
  -5   3 -11  -18.10    8.30
   5   3  11   12.90    9.90
   5   3  11    6.30   12.40
  -6  -3 -11   -4.00   14.30
   6  -3  11   15.30   13.10
  -6   3 -11   -2.00   10.10
   6   3  11   20.70   11.60
   6   3  11   14.80   14.40
   7  -3  11   -5.90   11.30
  -7  -3 -11   -6.30   14.10
   7   3  11  -10.80   12.50
   7   3  11   -6.50   10.00
  -7   3 -11    1.70   11.80
  -8  -3 -11   28.40   15.80
   8  -3  11    3.90   13.10
   8   3  11   13.00   14.20
   8   3  11   20.30   12.80
  -8   3 -11   -8.40   11.50
  14  -4 -11  224.88   30.30
 -14  -4  11  248.38   30.80
 -14   4  11  215.78   27.00
  14   4 -11  217.78   33.90
  13  -4 -11  360.76   35.80
 -13  -4  11  310.47   33.80
 -13   4  11  298.47   30.80
  13   4 -11  301.47   39.00
  12  -4 -11  155.28   24.90
 -12  -4  11  114.79   20.70
  12   4 -11  141.89   26.70
 -12   4  11  133.39   20.60
  11  -4 -11   94.39   17.20
  11  -4 -11   74.69   17.70
 -11  -4  11   81.29   17.90
 -11   4  11   94.79   17.30
  11   4 -11   63.29   19.30
 -10  -4  11   81.79   14.10
  10  -4 -11  122.09   19.60
  10  -4 -11  105.89   17.70
 -10  -4  11   98.99   18.10
[truncated: 110,693 more chars]
