# Supplementary material for: Crystal structure of the co-crystal salt 2-amino-6-bromo­pyridinium 2,3,5,6-tetra­fluoro­benzoate
Source: Acta Crystallogr E Crystallogr Commun. 2019 Jan 31;75(Pt 2):284–7. doi: 10.1107/S2056989019001294 (PMC6362662; doi:10.1107/S2056989019001294)
Supplement: Supplementary file 2 [file e-75-00284-Isup2.hkl]

data_I                                                                          
_shelx_title ' eb593_a.res in P2(1)/c'                                          
_shelx_refln_list_code          4                                               
_shelx_F_calc_maximum      192.94                                               
_exptl_crystal_F_000       720.00                                               
_reflns_d_resolution_high  0.7800                                               
                                                                                
loop_                                                                           
 _space_group_symop_operation_xyz                                               
 'x, y, z'                                                                      
 '-x, y+1/2, -z+1/2'                                                            
 '-x, -y, -z'                                                                   
 'x, -y-1/2, z-1/2'                                                             
                                                                                
_cell_length_a    13.7230                                                       
_cell_length_b     6.5757                                                       
_cell_length_c    15.3224                                                       
_cell_angle_alpha  90.000                                                       
_cell_angle_beta  111.841                                                       
_cell_angle_gamma  90.000                                                       
                                                                                
_shelx_F_squared_multiplier     1.000                                           
                                                                                
loop_                                                                           
 _refln_index_h                                                                 
 _refln_index_k                                                                 
 _refln_index_l                                                                 
 _refln_F_squared_calc                                                          
 _refln_F_squared_meas                                                          
 _refln_F_squared_sigma                                                         
 _refln_observed_status                                                         
   1   0   0       1047.60        985.32        16.78 o                         
   2   0   0       5761.88       5571.76        67.88 o                         
   3   0   0      13741.90      13949.47       161.13 o                         
   4   0   0       9260.38       9494.82       117.68 o                         
   5   0   0       7182.95       7525.33       100.62 o                         
   6   0   0       6422.00       6414.76        91.88 o                         
   7   0   0       5313.72       5225.89       131.35 o                         
   8   0   0        354.08        381.38        24.09 o                         
   9   0   0       5386.36       5326.18       100.00 o                         
  10   0   0       7165.03       7119.66       113.44 o                         
  11   0   0       6969.13       6886.42       113.95 o                         
  12   0   0        522.27        556.56        56.50 o                         
  13   0   0       3244.82       3387.53       151.37 o                         
  14   0   0        264.76        387.94        55.75 o                         
  15   0   0         71.18         63.98        39.90 o                         
  16   0   0       2562.05       2547.72       186.80 o                         
   1   1   0        601.85        627.69         8.93 o                         
   2   1   0       3765.57       3830.59        35.59 o                         
   3   1   0          2.95         -1.06         3.26 o                         
   4   1   0       6025.22       6048.32        62.32 o                         
   5   1   0         72.78         82.78         7.58 o                         
   6   1   0       1154.30       1136.26        20.49 o                         
   7   1   0          4.23          6.87         4.99 o                         
   8   1   0        780.73        803.92        20.91 o                         
   9   1   0       1780.01       1748.77        31.64 o                         
  10   1   0        158.01        137.87        14.79 o                         
  11   1   0        404.43        415.93        23.56 o                         
  12   1   0         95.98        122.16        16.36 o                         
  13   1   0        344.04        349.24        27.63 o                         
  14   1   0        337.37        347.14        38.31 o                         
  15   1   0        786.06        795.94        79.69 o                         
  16   1   0          5.10        -24.70        27.85 o                         
   0   2   0      10941.87      11714.76       164.41 o                         
   1   2   0      19514.83      19558.51       169.51 o                         
   2   2   0       1630.72       1688.35        21.22 o                         
   3   2   0       4220.90       4286.92        43.46 o                         
   4   2   0        199.56        228.15        10.73 o                         
   5   2   0        513.69        541.85        17.06 o                         
   6   2   0       1771.31       1833.57        31.93 o                         
   7   2   0        753.23        737.54        23.55 o                         
   8   2   0          7.90         15.20         8.37 o                         
   9   2   0        310.64        316.84        19.68 o                         
  10   2   0       4372.50       4498.85        67.32 o                         
  11   2   0         21.62         31.91        13.42 o                         
  12   2   0         44.72         53.52        15.35 o                         
  13   2   0        185.39        174.21        29.48 o                         
  14   2   0        626.59        588.09        40.98 o                         
  15   2   0        600.95        561.02        47.17 o                         
   1   3   0      10541.70      10617.46       102.68 o                         
   2   3   0        943.00        837.17        30.16 o                         
   3   3   0        125.84        107.57         9.23 o                         
   4   3   0       3835.12       3810.76        43.62 o                         
   5   3   0       4558.35       4496.87        50.41 o                         
   6   3   0        884.67        893.47        24.22 o                         
   7   3   0         25.94         23.07         8.98 o                         
   8   3   0       2252.55       2160.09        40.95 o                         
   9   3   0       3326.10       3335.16        60.90 o                         
  10   3   0        765.09        779.30        33.60 o                         
  11   3   0        379.17        407.20        31.42 o                         
  12   3   0       1839.36       2015.83        49.38 o                         
  13   3   0          9.18         18.39        17.96 o                         
  14   3   0        483.27        537.69        37.38 o                         
  15   3   0       1280.02       1178.35        86.13 o                         
   0   4   0      11620.10      11321.32       178.68 o                         
   1   4   0       1322.20       1274.46        30.13 o                         
   2   4   0       1219.87       1352.81        27.13 o                         
   3   4   0       2093.45       2213.15        44.59 o                         
   4   4   0        222.61        224.21        16.09 o                         
   5   4   0         19.19         10.93         7.90 o                         
   6   4   0        581.11        631.08        28.05 o                         
   7   4   0       1168.45       1169.41        35.76 o                         
   8   4   0        284.68        300.80        22.54 o                         
   9   4   0        860.52        832.39        39.78 o                         
  10   4   0       1109.37       1177.38        44.21 o                         
  11   4   0       1455.52       1415.08        50.30 o                         
  12   4   0        124.37        150.90        27.15 o                         
  13   4   0        931.38        936.43        52.18 o                         
  14   4   0         83.43         28.50        24.65 o                         
   1   5   0        450.82        495.43        33.34 o                         
   2   5   0        349.58        382.67        23.21 o                         
   3   5   0        169.24        179.35        14.83 o                         
   4   5   0         30.15         36.35        12.67 o                         
   5   5   0        377.32        391.38        23.58 o                         
   6   5   0         35.28         36.81        13.74 o                         
   7   5   0         22.54         36.55        15.35 o                         
   8   5   0         35.80         26.22        15.64 o                         
   9   5   0        529.50        598.58        35.81 o                         
  10   5   0        112.97        154.49        22.67 o                         
  11   5   0        118.01        132.09        22.77 o                         
  12   5   0         11.03         38.57        24.54 o                         
  13   5   0          9.36         -3.46        25.28 o                         
   0   6   0       3351.03       3545.83       136.85 o                         
   1   6   0       9217.85       8879.91       147.32 o                         
   2   6   0        172.75        146.78        19.93 o                         
   3   6   0       1514.39       1596.80        62.80 o                         
   4   6   0        458.98        485.16        33.81 o                         
   5   6   0          0.30         11.69        18.07 o                         
   6   6   0       1596.35       1645.89        71.63 o                         
   7   6   0       1394.00       1456.88        74.52 o                         
   8   6   0        121.36        157.37        31.94 o                         
   9   6   0        687.91        713.35        40.68 o                         
  10   6   0       3181.11       3321.21        81.87 o                         
  11   6   0       1064.57       1019.73        55.64 o                         
   1   7   0        235.14        244.73        27.86 o                         
   2   7   0        562.05        648.88        40.33 o                         
   3   7   0          3.23        -10.82        18.81 o                         
   4   7   0         59.46         57.40        24.40 o                         
   5   7   0        898.55        864.93        48.11 o                         
   6   7   0        209.65        225.89        31.33 o                         
   7   7   0         58.28         38.35        24.88 o                         
   8   7   0        246.41        157.64        29.83 o                         
   9   7   0        266.42        303.12        35.32 o                         
   0   8   0        549.72        473.31        70.16 o                         
   1   8   0         59.99         25.29        21.65 o                         
   2   8   0          1.83          5.61        22.94 o                         
   3   8   0         28.76          6.69        23.70 o                         
   4   8   0         22.35         17.46        24.33 o                         
   5   8   0          0.74         15.03        23.27 o                         
 -16   1   1          6.62         -1.05        28.12 o                         
 -15   1   1       2944.36       3258.40        91.71 o                         
 -14   1   1       1769.14       1748.68       102.26 o                         
 -13   1   1        465.12        435.86        29.69 o                         
 -12   1   1        175.12        184.18        17.99 o                         
 -11   1   1       2279.86       2289.63        45.49 o                         
 -10   1   1        556.31        551.45        21.04 o                         
  -9   1   1        112.89        118.52        11.38 o                         
  -8   1   1       3417.57       3253.90        48.68 o                         
  -7   1   1       4389.06       4625.14        59.87 o                         
  -6   1   1         19.62         33.36         5.62 o                         
  -5   1   1       6839.86       6842.81        64.57 o                         
  -4   1   1      13239.13      13430.73       112.06 o                         
  -3   1   1       1213.04       1188.05        15.82 o                         
  -2   1   1       3169.29       3418.63        32.14 o                         
  -1   1   1       8327.43       8491.01        69.38 o                         
   0   1   1        502.71        545.71         9.71 o                         
   1   1   1        164.29        167.21         7.81 o                         
   2   1   1       2194.24       1986.72        24.72 o                         
   3   1   1        806.45        687.72        16.48 o                         
   4   1   1       1721.38       1681.59        26.34 o                         
   5   1   1        359.96        279.80        13.70 o                         
   6   1   1       3789.80       3762.33        49.82 o                         
   7   1   1       1594.41       1550.02        31.04 o                         
   8   1   1        879.12        931.02        27.72 o                         
   9   1   1       4755.28       4641.62        68.64 o                         
  10   1   1       1793.73       1844.65        39.86 o                         
  11   1   1          6.80         23.73        12.09 o                         
  12   1   1        864.61        972.54        41.93 o                         
  13   1   1       1884.77       1985.03        54.68 o                         
  14   1   1          4.63         30.86        22.10 o                         
  15   1   1         31.10         44.74        28.98 o                         
 -16   2   1       2474.52       2459.73       104.57 o                         
 -15   2   1        712.08        723.61        52.29 o                         
 -14   2   1        787.83        751.72        40.21 o                         
 -13   2   1        815.05        948.96        48.55 o                         
 -12   2   1       1214.73       1141.79        38.90 o                         
 -11   2   1       5249.47       5192.59        81.52 o                         
 -10   2   1       1610.59       1673.79        38.17 o                         
  -9   2   1      11006.37      11182.54       120.39 o                         
  -8   2   1        901.39        923.94        26.25 o                         
  -7   2   1       2294.27       2305.04        37.46 o                         
  -6   2   1       4144.35       4145.48        46.43 o                         
  -5   2   1       6825.65       6877.50        79.82 o                         
  -4   2   1       1259.98       1280.48        19.58 o                         
  -3   2   1      11478.36      11649.23        99.47 o                         
  -2   2   1        814.94        777.22        12.88 o                         
  -1   2   1      21781.41      22623.00       193.93 o                         
   0   2   1      33942.62      34523.25       269.64 o                         
   1   2   1      21241.53      20780.73       193.38 o                         
   2   2   1        556.99        513.76        11.62 o                         
   3   2   1        103.81        123.85         7.14 o                         
   4   2   1       7926.13       7464.33        77.73 o                         
   5   2   1        100.29        133.51        10.31 o                         
   6   2   1        309.95        360.02        20.60 o                         
   7   2   1       4590.45       4602.80        61.23 o                         
   8   2   1       5881.87       5681.27        73.49 o                         
   9   2   1        175.48        208.92        17.26 o                         
  10   2   1       4197.35       4309.34        66.83 o                         
  11   2   1       1917.60       1972.57        58.62 o                         
  12   2   1        292.31        290.71        23.81 o                         
  13   2   1        641.18        611.77        32.93 o                         
  14   2   1        951.73        923.46        49.40 o                         
  15   2   1         20.72         34.05        32.11 o                         
 -15   3   1         32.40         15.05        25.45 o                         
 -14   3   1         35.45         73.73        22.15 o                         
 -13   3   1          9.89         10.91        17.82 o                         
 -12   3   1        186.10        175.60        23.11 o                         
 -11   3   1        151.88        204.04        19.97 o                         
 -10   3   1          2.85          7.70        11.71 o                         
  -9   3   1          7.51         -0.85        10.12 o                         
  -8   3   1         41.37         44.47        10.32 o                         
  -7   3   1        244.60        235.85        15.10 o                         
  -6   3   1         75.38        102.62         8.55 o                         
  -5   3   1         23.15         33.55         6.18 o                         
  -4   3   1        186.59        204.14        10.03 o                         
  -3   3   1        134.67        151.03        10.29 o                         
  -2   3   1         39.02         36.48         6.71 o                         
  -1   3   1         61.54         48.55         6.42 o                         
   0   3   1       3900.29       3865.14        46.28 o                         
   1   3   1        242.48        240.74        12.06 o                         
   2   3   1       3268.32       3519.03        45.02 o                         
   3   3   1       1914.45       2156.41        38.56 o                         
   4   3   1       3982.92       4256.05        47.97 o                         
   5   3   1       2505.85       2623.36        40.29 o                         
   6   3   1         84.50         87.23        10.66 o                         
   7   3   1         76.79         64.18        10.81 o                         
   8   3   1         15.88         22.61        10.36 o                         
   9   3   1        229.03        257.96        19.41 o                         
  10   3   1         19.79         20.83        13.10 o                         
  11   3   1         11.17         22.68        15.63 o                         
  12   3   1        170.28        158.76        21.48 o                         
  13   3   1         45.45         80.16        20.11 o                         
  14   3   1        151.43        159.67        26.71 o                         
 -14   4   1        298.50        321.13        35.81 o                         
 -13   4   1       1048.30        966.91        52.90 o                         
 -12   4   1         61.00         43.06        22.08 o                         
 -11   4   1        262.84        328.47        27.30 o                         
 -10   4   1       6837.95       7169.32       128.55 o                         
  -9   4   1        525.78        580.62        30.79 o                         
  -8   4   1       1768.38       1706.73        42.42 o                         
  -7   4   1        578.65        604.75        27.97 o                         
  -6   4   1       5265.08       5197.97        78.82 o                         
  -5   4   1       1360.02       1363.17        29.37 o                         
  -4   4   1        939.08        976.53        31.20 o                         
  -3   4   1       3490.01       3382.23        47.56 o                         
  -2   4   1        374.69        382.71        16.66 o                         
  -1   4   1       3579.55       3744.22        48.88 o                         
   0   4   1      12779.84      12659.27       138.32 o                         
   1   4   1       6071.30       5938.92        69.31 o                         
   2   4   1        188.14        187.57        12.91 o                         
   3   4   1        483.68        499.54        20.15 o                         
   4   4   1        448.76        416.81        18.23 o                         
   5   4   1       1171.37       1134.75        27.18 o                         
   6   4   1        373.56        356.43        22.38 o                         
   7   4   1       4578.99       4692.11        74.35 o                         
   8   4   1        668.75        713.32        33.39 o                         
   9   4   1          0.60         26.58        14.65 o                         
  10   4   1       1805.56       1828.96        50.69 o                         
  11   4   1       1332.28       1422.12        51.48 o                         
  12   4   1         44.29         40.59        20.23 o                         
  13   4   1        388.38        508.25        41.11 o                         
  14   4   1        243.87        241.04        40.87 o                         
 -13   5   1         71.62         48.51        26.44 o                         
 -12   5   1         18.13        -14.07        21.70 o                         
 -11   5   1         45.13         56.13        23.63 o                         
 -10   5   1        381.72        459.80        31.40 o                         
  -9   5   1        139.14        153.80        21.88 o                         
  -8   5   1       2074.58       2089.07        50.97 o                         
  -7   5   1        907.16        947.89        40.22 o                         
  -6   5   1        244.60        237.00        19.57 o                         
  -5   5   1       1576.30       1600.76        35.56 o                         
  -4   5   1       4589.14       4495.21        62.67 o                         
  -3   5   1       1625.14       1595.93        33.59 o                         
  -2   5   1        958.44        972.00        33.47 o                         
  -1   5   1       3311.53       3362.17        60.96 o                         
   0   5   1       1123.55       1106.43        32.92 o                         
   1   5   1        191.74        199.90        18.12 o                         
   2   5   1       1669.55       1583.83        33.38 o                         
   3   5   1       4452.96       4375.34        61.74 o                         
   4   5   1         14.28          0.69        10.85 o                         
   5   5   1        912.66        869.02        39.63 o                         
   6   5   1       1993.87       2001.53        47.45 o                         
   7   5   1        844.02        840.61        37.33 o                         
   8   5   1        747.77        788.34        42.11 o                         
   9   5   1       2922.88       2988.57        65.66 o                         
  10   5   1       1376.58       1312.28        51.16 o                         
  11   5   1         95.40         56.87        22.12 o                         
  12   5   1       1148.97       1150.00        58.61 o                         
 -11   6   1         16.81         31.69        24.54 o                         
 -10   6   1        148.52        150.76        25.01 o                         
  -9   6   1         56.76         57.39        20.75 o                         
  -8   6   1         69.64         87.63        23.32 o                         
  -7   6   1         43.78         43.49        20.27 o                         
  -6   6   1         46.23         33.29        18.69 o                         
  -5   6   1         30.88         33.56        17.51 o                         
  -4   6   1          2.75          1.14        13.77 o                         
  -3   6   1         79.64        122.43        19.99 o                         
  -2   6   1         18.98         16.01        14.68 o                         
  -1   6   1         60.48         42.35        16.17 o                         
   0   6   1         52.94         45.46        16.45 o                         
   1   6   1       2281.06       2232.02        66.82 o                         
   2   6   1        666.12        646.08        33.47 o                         
   3   6   1        416.76        417.56        31.73 o                         
   4   6   1        307.07        318.98        30.66 o                         
   5   6   1         12.86         27.27        18.42 o                         
   6   6   1        158.25        199.42        26.06 o                         
   7   6   1         17.82         36.36        20.16 o                         
   8   6   1         43.03         22.03        20.42 o                         
   9   6   1         22.47         -9.04        18.45 o                         
  10   6   1         63.39         86.02        23.58 o                         
  11   6   1        116.96         97.42        25.48 o                         
  -9   7   1         82.09         85.92        27.47 o                         
  -8   7   1        159.81        183.18        31.02 o                         
  -7   7   1        510.36        507.80        40.01 o                         
  -6   7   1         94.01         89.78        26.11 o                         
  -5   7   1        509.23        522.13        38.70 o                         
  -4   7   1       1089.24       1083.15        52.55 o                         
  -3   7   1        219.44        183.97        23.81 o                         
  -2   7   1         82.57         84.06        20.08 o                         
  -1   7   1        729.26        706.10        38.42 o                         
   0   7   1        702.67        663.33        48.73 o                         
   1   7   1         80.07        108.48        21.53 o                         
   2   7   1        407.11        433.78        34.14 o                         
   3   7   1        358.04        398.03        33.97 o                         
   4   7   1        146.72        105.87        33.68 o                         
   5   7   1        253.11        251.40        31.78 o                         
   6   7   1        945.08        971.75        51.88 o                         
   7   7   1         69.96         73.61        25.88 o                         
   8   7   1        194.90        251.25        41.49 o                         
  -5   8   1        261.07        299.72        36.50 o                         
  -4   8   1        123.44         76.55        26.69 o                         
  -3   8   1        471.69        421.90        40.35 o                         
  -2   8   1        234.42        245.24        32.27 o                         
  -1   8   1        600.57        526.99        48.73 o                         
   0   8   1       2722.42       2631.89        68.21 o                         
   1   8   1       1874.17       1863.06       125.24 o                         
   2   8   1        570.49        540.87        41.77 o                         
   3   8   1        460.45        452.76        42.35 o                         
   4   8   1        323.73        233.12        32.86 o                         
 -16   0   2       1984.27       2089.68       177.22 o                         
 -15   0   2        915.93        957.39        83.20 o                         
 -14   0   2         65.22         13.01        32.77 o                         
 -13   0   2        634.54        653.31        66.44 o                         
 -12   0   2         75.07         54.27        15.79 o                         
 -11   0   2        429.48        471.63        30.39 o                         
 -10   0   2       6388.48       6340.50       102.68 o                         
  -9   0   2       6432.68       6051.83        95.39 o                         
  -8   0   2       7566.52       7556.49       108.49 o                         
  -7   0   2         92.86         97.63        11.69 o                         
  -6   0   2      10567.47      10231.63       148.90 o                         
  -5   0   2       7685.38       7900.57       100.79 o                         
  -4   0   2        303.29        307.60        12.08 o                         
  -3   0   2       8836.33       9393.33       109.76 o                         
  -2   0   2         94.45         98.38         4.59 o                         
  -1   0   2       1671.84       1643.45        23.40 o                         
   0   0   2        115.03         79.81         6.91 o                         
   1   0   2      25900.20      25672.65       324.06 o                         
   2   0   2      22109.48      21857.98       244.98 o                         
   3   0   2       1104.83       1017.90        23.51 o                         
   4   0   2       2827.31       3109.84        51.39 o                         
   5   0   2      31007.81      30854.67       353.55 o                         
   6   0   2        960.69       1150.32        32.06 o                         
   7   0   2       7251.27       7296.42       107.88 o                         
   8   0   2       8191.64       7729.88       115.73 o                         
   9   0   2       1520.53       1521.46        43.38 o                         
  10   0   2        382.82        406.96        35.70 o                         
  11   0   2       2988.53       2962.30        84.29 o                         
  12   0   2       1372.34       1367.78        65.82 o                         
  13   0   2         11.88         -7.33        35.69 o                         
  14   0   2       1074.95       1045.35        65.70 o                         
  15   0   2        475.27        487.07        61.16 o                         
 -16   1   2         81.73        114.54        34.14 o                         
 -15   1   2        337.43        351.83        53.76 o                         
 -14   1   2        846.57        780.37        83.71 o                         
 -13   1   2       1254.71       1158.02        43.19 o                         
 -12   1   2         11.45         14.83        13.50 o                         
 -11   1   2         14.31         15.71        10.53 o                         
 -10   1   2       1141.09       1095.79        36.02 o                         
  -9   1   2         80.84         77.72         9.39 o                         
  -8   1   2        169.06        180.96        11.24 o                         
  -7   1   2      13071.00      13179.93       117.56 o                         
  -6   1   2        687.66        659.26        15.23 o                         
  -5   1   2        679.07        693.29        13.84 o                         
  -4   1   2       5050.12       5148.78        48.64 o                         
  -3   1   2       4382.28       4542.16        42.40 o                         
  -2   1   2        370.39        386.53         8.12 o                         
  -1   1   2       1897.68       1943.37        20.51 o                         
   0   1   2       1003.49        993.42        12.88 o                         
   1   1   2       1384.66       1431.44        17.51 o                         
   2   1   2       1074.63        944.48        14.99 o                         
   3   1   2       5649.73       5429.21        51.94 o                         
   4   1   2       8714.44       8640.86        79.05 o                         
   5   1   2       1313.02       1222.44        20.81 o                         
   6   1   2        782.66        735.41        18.49 o                         
   7   1   2        850.87        846.20        20.54 o                         
   8   1   2        213.66        196.06        15.34 o                         
   9   1   2       3164.38       3149.05        52.04 o                         
  10   1   2        706.29        703.23        32.22 o                         
  11   1   2         28.96         15.63        12.44 o                         
  12   1   2        201.26        234.83        24.71 o                         
  13   1   2        738.46        816.76        54.53 o                         
  14   1   2        233.42        246.37        26.76 o                         
  15   1   2         14.00          9.24        22.13 o                         
 -16   2   2        435.17        378.13        44.24 o                         
 -15   2   2         52.81         67.72        29.86 o                         
 -14   2   2         15.08        -12.56        18.00 o                         
 -13   2   2         85.27         71.12        19.12 o                         
 -12   2   2        161.60        156.01        20.27 o                         
 -11   2   2        829.54        810.14        31.25 o                         
 -10   2   2        110.13        149.34        17.55 o                         
  -9   2   2       2231.98       2225.77        35.32 o                         
  -8   2   2       2246.69       2384.45        34.82 o                         
  -7   2   2       1287.38       1372.39        28.34 o                         
  -6   2   2         11.85         25.78         5.55 o                         
  -5   2   2       1949.43       2074.50        27.68 o                         
  -4   2   2         26.76         37.53         5.28 o                         
  -3   2   2        276.74        272.25         9.43 o                         
  -2   2   2         31.40         27.74         4.09 o                         
  -1   2   2         12.90         17.40         3.41 o                         
   0   2   2        400.69        395.36         9.88 o                         
   1   2   2        304.56        313.92         9.88 o                         
   2   2   2       4560.99       4525.74        46.07 o                         
   3   2   2       1645.43       1587.32        22.95 o                         
   4   2   2       2349.13       2149.89        33.88 o                         
   5   2   2        993.83       1051.83        24.20 o                         
   6   2   2         26.20         20.75         7.73 o                         
   7   2   2       1071.95       1142.30        30.80 o                         
   8   2   2       1361.95       1359.40        32.92 o                         
   9   2   2        686.46        693.78        29.24 o                         
  10   2   2        237.85        273.31        22.64 o                         
  11   2   2        411.11        426.75        26.18 o                         
  12   2   2        367.03        377.95        26.18 o                         
  13   2   2          0.26          0.88        17.00 o                         
  14   2   2        102.39         62.62        24.23 o                         
  15   2   2        273.16        248.79        32.81 o                         
 -15   3   2        817.47        809.80        50.06 o                         
 -14   3   2       2445.80       2429.32        63.09 o                         
 -13   3   2       2180.48       2033.44        55.51 o                         
 -12   3   2        706.11        690.07        36.12 o                         
 -11   3   2        272.10        266.93        20.92 o                         
 -10   3   2       3083.86       3118.71        53.31 o                         
  -9   3   2         77.67         65.14        12.07 o                         
  -8   3   2       1689.96       1713.40        43.94 o                         
  -7   3   2       9894.36       9802.77        94.97 o                         
  -6   3   2       4517.91       4569.34        52.07 o                         
  -5   3   2       2074.10       2091.16        29.97 o                         
  -4   3   2       7773.34       7770.14        74.76 o                         
  -3   3   2       3283.75       3251.56        37.65 o                         
  -2   3   2         12.56          4.42         3.92 o                         
  -1   3   2       3523.57       3442.02        38.59 o                         
   0   3   2       4590.12       4638.39        48.59 o                         
   1   3   2       3315.39       3510.90        39.94 o                         
   2   3   2       4656.38       4418.07        48.44 o                         
   3   3   2      12122.13      11887.55       107.79 o                         
   4   3   2       6013.89       5976.20        62.88 o                         
   5   3   2        464.15        520.27        20.80 o                         
   6   3   2       9928.32       9451.08       152.18 o                         
   7   3   2       1979.32       2024.29        39.34 o                         
   8   3   2        146.06        143.61        15.21 o                         
   9   3   2       2834.12       2770.84        51.52 o                         
  10   3   2       3417.00       3422.68        60.90 o                         
  11   3   2        165.36        135.73        19.49 o                         
  12   3   2        769.91        782.35        37.25 o                         
  13   3   2       1936.75       2050.83        63.60 o                         
  14   3   2        856.00        848.88        85.19 o                         
 -14   4   2         34.41        -21.07        21.07 o                         
 -13   4   2        146.70        151.88        28.10 o                         
 -12   4   2        290.09        313.73        35.68 o                         
 -11   4   2        156.05        153.22        24.19 o                         
 -10   4   2       2349.70       2488.55        54.69 o                         
  -9   4   2       1029.91       1041.24        37.73 o                         
  -8   4   2       3569.11       3481.14        64.29 o                         
  -7   4   2        233.91        300.78        20.36 o                         
  -6   4   2       2456.65       2453.01        41.25 o                         
  -5   4   2        795.86        720.78        22.80 o                         
  -4   4   2        212.36        233.14        18.26 o                         
  -3   4   2       3618.38       3712.72        50.49 o                         
  -2   4   2       1009.68        957.40        22.51 o                         
  -1   4   2        109.64        122.22         9.62 o                         
   0   4   2       2036.34       2072.63        34.27 o                         
   1   4   2       3198.58       3156.84        47.52 o                         
   2   4   2        541.19        480.87        19.93 o                         
   3   4   2          0.36          2.62         7.32 o                         
   4   4   2        226.19        222.99        12.56 o                         
   5   4   2       1886.72       1790.11        34.91 o                         
   6   4   2       1091.70       1075.44        29.61 o                         
   7   4   2         17.70         22.53        12.79 o                         
   8   4   2       3387.81       3256.28        63.20 o                         
   9   4   2         26.59          9.32        15.16 o                         
  10   4   2        225.04        228.97        24.53 o                         
  11   4   2        243.99        266.48        29.28 o                         
  12   4   2        145.75        153.11        25.20 o                         
  13   4   2          3.76          2.42        22.82 o                         
 -13   5   2        230.59        182.08        32.19 o                         
 -12   5   2         61.24         32.46        23.98 o                         
 -11   5   2         25.47          0.30        19.95 o                         
 -10   5   2          4.42         -9.78        15.03 o                         
  -9   5   2       1070.09       1104.07        43.08 o                         
  -8   5   2       1521.87       1512.22        43.49 o                         
  -7   5   2          5.74         -6.65        12.48 o                         
  -6   5   2        920.18        877.79        34.61 o                         
  -5   5   2        133.98        151.93        14.68 o                         
  -4   5   2        919.50        982.77        29.93 o                         
  -3   5   2          4.28          4.58         8.38 o                         
  -2   5   2        108.84        126.47        15.80 o                         
  -1   5   2        132.11        119.60        16.87 o                         
   0   5   2        846.22        863.52        33.52 o                         
   1   5   2        146.84        155.39        16.71 o                         
   2   5   2         16.74         22.60        10.54 o                         
   3   5   2       1274.09       1300.03        31.99 o                         
   4   5   2        446.39        469.34        25.85 o                         
   5   5   2         11.53          6.63        12.71 o                         
   6   5   2        504.14        530.93        32.61 o                         
   7   5   2        243.59        264.70        27.02 o                         
   8   5   2         58.90         62.23        18.59 o                         
   9   5   2        110.05        135.57        22.07 o                         
  10   5   2        250.41        258.35        29.39 o                         
  11   5   2         56.76         66.18        22.30 o                         
  12   5   2         43.90         62.56        23.57 o                         
 -12   6   2        485.54        486.96        47.13 o                         
 -11   6   2         76.38         63.93        26.84 o                         
 -10   6   2        797.70        963.49        52.04 o                         
  -9   6   2       4003.55       4025.12        87.26 o                         
  -8   6   2       1554.75       1584.84        58.96 o                         
  -7   6   2         34.45         29.64        18.75 o                         
  -6   6   2       2440.08       2556.13        87.77 o                         
  -5   6   2       2133.69       2032.15        56.99 o                         
  -4   6   2        115.07         87.06        17.65 o                         
  -3   6   2        822.83        843.62        55.90 o                         
  -2   6   2       1771.55       1884.54        48.37 o                         
  -1   6   2         16.77         15.86        13.80 o                         
   0   6   2       3000.63       2955.82        60.67 o                         
   1   6   2       1499.31       1490.54        44.06 o                         
   2   6   2       1944.05       1895.70        48.56 o                         
   3   6   2         91.63         86.63        20.58 o                         
   4   6   2       2193.50       2186.16        59.28 o                         
   5   6   2        110.53        163.78        23.93 o                         
   6   6   2         79.61         64.70        22.19 o                         
   7   6   2       1933.77       1909.00        60.94 o                         
   8   6   2       1466.53       1511.88        84.82 o                         
   9   6   2        259.17        248.81        28.46 o                         
  10   6   2        189.84        176.11        27.79 o                         
  -9   7   2          0.27         13.74        27.97 o                         
  -8   7   2        394.58        442.02        49.75 o                         
  -7   7   2        585.78        661.97        44.10 o                         
  -6   7   2        761.35        716.62        44.59 o                         
  -5   7   2        193.09        199.23        37.31 o                         
  -4   7   2        935.67        945.50        48.86 o                         
  -3   7   2        422.78        421.32        31.39 o                         
  -2   7   2          3.05         -6.24        16.39 o                         
  -1   7   2        690.83        693.91        37.86 o                         
   0   7   2        756.12        843.24        41.27 o                         
   1   7   2          6.08          4.48        16.60 o                         
   2   7   2        244.86        245.41        29.14 o                         
   3   7   2       1003.52       1078.69        52.35 o                         
   4   7   2        287.25        290.34        36.22 o                         
   5   7   2         36.26         34.23        27.99 o                         
   6   7   2        501.92        486.65        52.34 o                         
   7   7   2        465.88        413.60        40.21 o                         
   8   7   2         10.52         42.47        25.83 o                         
  -5   8   2         44.70         40.44        24.71 o                         
  -4   8   2         27.90         37.80        26.20 o                         
  -3   8   2         30.47         38.35        24.63 o                         
  -2   8   2          2.45        -17.64        24.93 o                         
  -1   8   2          8.48        -15.38        19.66 o                         
   0   8   2         30.89         35.03        22.43 o                         
   1   8   2        131.37        136.61        29.24 o                         
   2   8   2          6.74         15.90        23.20 o                         
   3   8   2          3.14         -9.26        22.61 o                         
   4   8   2         41.85         20.14        23.44 o                         
 -17   1   3        289.95        328.43        44.44 o                         
 -16   1   3       1107.64       1078.73        64.22 o                         
 -15   1   3         37.36         32.61        26.86 o                         
 -14   1   3        953.76        959.33        48.07 o                         
 -13   1   3       4544.06       4509.28        87.51 o                         
 -12   1   3       3853.11       3854.45        71.12 o                         
 -11   1   3         30.23         29.69         9.02 o                         
 -10   1   3       7355.83       7262.84        78.88 o                         
  -9   1   3       2617.69       2542.52        37.45 o                         
  -8   1   3       3152.56       3295.46        41.87 o                         
  -7   1   3       6058.01       6184.40        62.94 o                         
  -6   1   3      25428.86      27072.21       219.05 o                         
  -5   1   3         17.13         22.11         4.23 o                         
  -4   1   3       1177.62       1264.78        17.63 o                         
  -3   1   3       6069.41       6255.85        56.05 o                         
  -2   1   3       9632.62      10038.78        83.80 o                         
  -1   1   3       5836.33       6162.26        54.14 o                         
   0   1   3      16849.45      17255.39       138.00 o                         
   1   1   3       9049.01       9054.20        77.27 o                         
   2   1   3       3642.00       3444.54        35.91 o                         
   3   1   3      26441.29      26341.88       211.86 o                         
   4   1   3      10978.18      11517.96       102.74 o                         
   5   1   3        146.49        164.73         9.92 o                         
   6   1   3       2650.91       2459.10        35.47 o                         
   7   1   3       4100.86       4117.50        51.48 o                         
   8   1   3         19.78         23.12        11.18 o                         
   9   1   3        423.43        414.58        24.77 o                         
  10   1   3       3049.27       2900.69        53.09 o                         
  11   1   3        311.25        366.67        26.66 o                         
  12   1   3          0.90         -3.00        22.31 o                         
  13   1   3       1415.88       1454.70        51.14 o                         
  14   1   3        800.28        861.52        47.78 o                         
  15   1   3         18.63          9.51        22.74 o                         
 -16   2   3         76.41         68.53        30.80 o                         
 -15   2   3       1400.79       1517.63        81.44 o                         
 -14   2   3        687.83        673.13        43.00 o                         
 -13   2   3         22.37         27.39        15.75 o                         
 -12   2   3       1076.50        999.52        39.23 o                         
 -11   2   3       1932.66       1973.20        46.47 o                         
 -10   2   3        221.46        232.98        16.78 o                         
  -9   2   3       4372.66       4248.26        52.79 o                         
  -8   2   3       4867.75       4791.25        55.14 o                         
  -7   2   3       2393.98       2377.26        33.06 o                         
  -6   2   3       8396.78       8448.65        80.04 o                         
  -5   2   3        234.22        194.44         9.60 o                         
  -4   2   3       1765.79       1745.13        24.00 o                         
  -3   2   3         66.23         66.11         7.47 o                         
  -2   2   3       8312.03       8247.17        73.64 o                         
  -1   2   3       3469.78       3351.81        35.59 o                         
   0   2   3       1472.76       1448.88        25.76 o                         
   1   2   3       2684.29       2630.51        33.47 o                         
   2   2   3       9775.20       9615.75        86.39 o                         
   3   2   3       2598.87       2643.30        32.99 o                         
   4   2   3        787.38        671.21        18.82 o                         
   5   2   3       3710.73       3382.53        47.69 o                         
   6   2   3        999.71        936.04        31.27 o                         
   7   2   3       2863.72       2883.81        47.61 o                         
   8   2   3        361.25        341.85        20.59 o                         
   9   2   3       6910.14       6943.38        89.75 o                         
  10   2   3         47.13         35.85        13.67 o                         
  11   2   3        284.84        307.06        25.31 o                         
  12   2   3       1088.11       1153.99        44.83 o                         
  13   2   3       1012.92       1024.13        50.17 o                         
  14   2   3         96.51         96.32        23.58 o                         
 -16   3   3          1.64         12.48        26.34 o                         
 -15   3   3          6.96        -21.64        21.64 o                         
 -14   3   3        182.12        138.01        27.21 o                         
 -13   3   3          0.57        -16.16        16.16 o                         
 -12   3   3         28.36         42.92        16.59 o                         
 -11   3   3          4.38         -3.13        14.55 o                         
 -10   3   3         29.95         50.66        13.25 o                         
  -9   3   3         34.18         38.21        10.45 o                         
  -8   3   3        435.39        435.77        17.06 o                         
  -7   3   3        248.29        253.88        13.36 o                         
  -6   3   3        282.83        257.62        18.48 o                         
  -5   3   3          0.08          1.91         5.19 o                         
  -4   3   3        241.37        315.31        12.59 o                         
  -3   3   3        332.98        368.99        12.61 o                         
  -2   3   3        115.35        122.74         7.96 o                         
  -1   3   3        320.54        303.09        11.28 o                         
   0   3   3        363.47        424.82        12.91 o                         
   1   3   3        142.29        169.70        12.79 o                         
   2   3   3        289.78        321.00        13.31 o                         
   3   3   3        389.87        419.29        15.29 o                         
   4   3   3        172.26        189.51        10.90 o                         
   5   3   3        769.49        769.26        24.50 o                         
   6   3   3        416.76        414.86        20.41 o                         
   7   3   3       2791.00       2820.37        48.63 o                         
   8   3   3       1818.97       1737.96        42.02 o                         
   9   3   3       1056.37       1036.36        45.08 o                         
  10   3   3        339.21        348.49        26.66 o                         
  11   3   3         11.29        -12.29        15.28 o                         
  12   3   3         23.26          5.49        16.28 o                         
  13   3   3          1.79        -17.84        18.29 o                         
  14   3   3        115.57        114.69        38.06 o                         
 -15   4   3        273.33        217.91        43.95 o                         
 -14   4   3        456.43        399.16        38.51 o                         
 -13   4   3         61.50         51.31        23.44 o                         
 -12   4   3        656.87        726.06        48.54 o                         
 -11   4   3        592.40        614.28        44.58 o                         
 -10   4   3          9.45         14.70        13.37 o                         
  -9   4   3       4355.33       4211.67        78.06 o                         
  -8   4   3       1702.27       1738.42        41.20 o                         
  -7   4   3         11.97          0.83         9.34 o                         
  -6   4   3         10.46          7.60         7.42 o                         
  -5   4   3       5433.20       5385.05        60.41 o                         
  -4   4   3         72.85         58.62         7.42 o                         
  -3   4   3        143.46        136.25        11.44 o                         
  -2   4   3        423.93        402.79        13.61 o                         
  -1   4   3       4700.27       4569.54        66.06 o                         
   0   4   3        279.58        245.96        14.17 o                         
   1   4   3       1987.01       2007.88        30.55 o                         
   2   4   3       4253.32       4224.33        62.19 o                         
   3   4   3        621.58        641.66        19.33 o                         
   4   4   3        399.53        362.57        16.79 o                         
   5   4   3       1181.03       1140.86        29.93 o                         
   6   4   3        137.62        131.93        14.88 o                         
   7   4   3          3.27        -12.17        12.17 o                         
   8   4   3       3612.31       3579.64        67.30 o                         
   9   4   3        317.95        349.50        29.84 o                         
  10   4   3        332.51        353.02        29.26 o                         
  11   4   3        147.13        118.25        22.72 o                         
  12   4   3       1542.83       1485.84        63.95 o                         
  13   4   3         74.53         85.56        27.51 o                         
 -13   5   3       2236.77       2292.60        72.43 o                         
 -12   5   3        976.05        946.87        51.65 o                         
 -11   5   3        304.35        299.67        33.68 o                         
 -10   5   3        959.58        930.60        47.17 o                         
  -9   5   3        895.29        926.57        37.90 o                         
  -8   5   3        488.52        488.63        28.52 o                         
  -7   5   3       5943.79       5905.43        86.93 o                         
  -6   5   3       2883.68       2899.84        49.56 o                         
  -5   5   3          1.45          8.44         9.68 o                         
  -4   5   3         25.36         19.19         9.69 o                         
  -3   5   3       4817.33       4745.48        79.01 o                         
  -2   5   3        118.24         94.43        14.60 o                         
  -1   5   3        262.22        308.42        21.59 o                         
   0   5   3       2304.17       2363.80        48.86 o                         
   1   5   3       2091.73       2123.24        56.91 o                         
   2   5   3         45.68         51.04        11.45 o                         
   3   5   3       4150.32       4067.67        60.91 o                         
   4   5   3       5648.52       5669.33        84.48 o                         
   5   5   3        680.99        653.44        31.72 o                         
   6   5   3       1623.05       1590.67        44.80 o                         
   7   5   3        923.87        859.47        38.70 o                         
   8   5   3        742.09        779.09        38.74 o                         
   9   5   3        363.38        337.00        29.28 o                         
  10   5   3       1127.89       1141.10        50.02 o                         
  11   5   3        657.67        622.73        44.92 o                         
 -12   6   3          9.76         25.03        26.30 o                         
 -11   6   3          5.07         -4.92        22.28 o                         
 -10   6   3          1.50         -1.86        21.61 o                         
  -9   6   3         92.58         95.42        24.35 o                         
  -8   6   3         31.12         21.67        19.35 o                         
  -7   6   3         82.51         72.70        20.87 o                         
  -6   6   3          6.89          2.66        16.66 o                         
  -5   6   3        101.95        132.15        19.68 o                         
  -4   6   3         95.57        123.52        19.46 o                         
  -3   6   3        364.30        399.35        27.56 o                         
  -2   6   3          3.93        -12.73        12.73 o                         
  -1   6   3          4.31         10.44        14.20 o                         
   0   6   3         61.25         75.47        16.71 o                         
   1   6   3         17.14         13.71        14.45 o                         
   2   6   3        168.99        213.24        22.16 o                         
   3   6   3         32.62         18.08        17.08 o                         
   4   6   3          1.44         19.20        17.47 o                         
   5   6   3          6.79        -11.72        16.95 o                         
   6   6   3        444.08        373.85        33.23 o                         
   7   6   3        192.33        178.11        26.82 o                         
   8   6   3         91.66        106.68        25.61 o                         
   9   6   3          2.77        -23.91        23.91 o                         
  10   6   3          8.68        -28.75        28.75 o                         
  -9   7   3        272.06        252.81        45.57 o                         
  -8   7   3        185.29        152.84        28.08 o                         
  -7   7   3       1348.97       1360.69        59.79 o                         
  -6   7   3        355.38        331.80        41.53 o                         
  -5   7   3        596.31        551.39        56.54 o                         
  -4   7   3        888.39        910.94        43.14 o                         
  -3   7   3        271.61        307.50        28.61 o                         
  -2   7   3        131.30        137.56        22.08 o                         
  -1   7   3         11.86         37.58        17.77 o                         
   0   7   3       1474.19       1368.57        65.15 o                         
   1   7   3        521.78        500.97        36.96 o                         
   2   7   3         65.96         52.98        21.63 o                         
   3   7   3       1028.09        978.80        49.43 o                         
   4   7   3       1222.27       1236.79        61.37 o                         
   5   7   3         87.50         42.49        23.10 o                         
   6   7   3        168.15        141.15        28.13 o                         
   7   7   3        603.14        502.55        58.83 o                         
  -5   8   3        513.24        572.89        44.39 o                         
  -4   8   3        213.39        194.02        32.05 o                         
  -3   8   3         77.91         88.74        27.48 o                         
  -2   8   3        454.31        510.57        37.64 o                         
  -1   8   3        268.59        278.03        32.87 o                         
   0   8   3         35.30         34.74        26.26 o                         
   1   8   3        295.87        302.67        38.45 o                         
   2   8   3        846.26        770.18        47.94 o                         
   3   8   3        567.89        465.04        69.25 o                         
 -17   0   4       1902.33       2041.84       225.72 o                         
 -16   0   4          0.53         -6.81        55.09 o                         
 -15   0   4       1863.98       1966.81       182.03 o                         
 -14   0   4       3321.67       3100.68       119.68 o                         
 -13   0   4        530.20        572.29        43.93 o                         
 -12   0   4       2095.74       2080.86        67.89 o                         
 -11   0   4       5613.89       5361.66        93.03 o                         
 -10   0   4        577.83        584.53        27.55 o                         
  -9   0   4       1319.29       1197.28        34.76 o                         
  -8   0   4       5646.32       5402.36        81.09 o                         
  -7   0   4        564.39        544.61        27.06 o                         
  -6   0   4       1584.75       1614.98        34.63 o                         
  -5   0   4       3480.17       3249.94        65.64 o                         
  -4   0   4       3871.41       3692.06        64.86 o                         
  -3   0   4       7337.63       7672.44        94.03 o                         
  -2   0   4      26362.83      27509.04       304.43 o                         
  -1   0   4       1248.98       1181.58        22.41 o                         
   0   0   4      18858.34      19504.68       284.61 o                         
   1   0   4        217.23        205.98        10.35 o                         
   2   0   4      14584.26      14917.47       203.39 o                         
   3   0   4        896.10        828.75        36.26 o                         
   4   0   4        899.65        985.08        29.09 o                         
   5   0   4        377.62        290.62        19.25 o                         
   6   0   4       2238.85       2197.07        48.78 o                         
   7   0   4       2064.11       2096.08        50.13 o                         
   8   0   4       1175.21       1098.22        40.23 o                         
   9   0   4       2613.24       2557.38        73.67 o                         
  10   0   4       1000.25       1214.50        58.09 o                         
  11   0   4        237.69        231.21        31.55 o                         
  12   0   4       2751.99       2673.93        85.95 o                         
  13   0   4       2235.78       2384.38        84.76 o                         
  14   0   4        131.28        116.68        32.99 o                         
 -17   1   4        886.58        950.46        64.92 o                         
 -16   1   4        221.38        184.66        35.18 o                         
 -15   1   4        561.68        552.36        46.12 o                         
 -14   1   4         15.04         13.61        18.66 o                         
 -13   1   4       4225.06       4164.14       111.81 o                         
 -12   1   4        124.25        135.10        20.11 o                         
 -11   1   4        157.80        179.49        15.36 o                         
 -10   1   4       1188.51       1153.76        25.44 o                         
  -9   1   4        910.04        843.07        22.00 o                         
  -8   1   4        225.66        254.57        12.21 o                         
  -7   1   4        859.88        890.48        17.64 o                         
  -6   1   4       8658.23       8826.70        94.85 o                         
  -5   1   4       2734.42       2811.39        35.99 o                         
  -4   1   4        886.85        923.54        14.73 o                         
  -3   1   4       4632.59       4938.17        47.03 o                         
  -2   1   4      37224.52      38835.29       301.63 o                         
  -1   1   4      10571.86      10865.92        91.33 o                         
   0   1   4        155.01        167.20         6.50 o                         
   1   1   4       2063.49       2051.20        26.10 o                         
   2   1   4        793.35        779.38        14.51 o                         
   3   1   4       3617.16       3642.73        45.79 o                         
   4   1   4       2899.82       2928.08        36.90 o                         
   5   1   4        988.33       1042.92        27.85 o                         
   6   1   4         21.57         20.20         6.85 o                         
   7   1   4       1275.32       1253.34        26.60 o                         
   8   1   4        271.87        325.85        22.06 o                         
   9   1   4        301.43        343.79        21.58 o                         
  10   1   4        176.83        181.52        18.64 o                         
  11   1   4       1727.89       1681.31        47.24 o                         
  12   1   4         35.90         23.96        17.94 o                         
  13   1   4         21.40         28.38        18.40 o                         
  14   1   4        453.05        471.06        37.95 o                         
 -16   2   4         34.69         76.72        30.94 o                         
 -15   2   4         59.89         91.07        26.28 o                         
 -14   2   4       1479.96       1529.57        94.28 o                         
 -13   2   4         69.78         94.90        21.92 o                         
 -12   2   4       1206.75       1131.94        46.02 o                         
 -11   2   4        392.23        420.33        25.34 o                         
 -10   2   4         53.09         61.31        11.17 o                         
  -9   2   4        382.51        394.35        16.71 o                         
  -8   2   4        230.01        223.99        12.24 o                         
  -7   2   4       1773.27       1821.09        27.97 o                         
  -6   2   4        884.81        957.85        18.75 o                         
  -5   2   4         63.94         39.70         5.87 o                         
  -4   2   4        182.36        181.98         9.22 o                         
  -3   2   4       1107.49       1125.66        18.48 o                         
  -2   2   4       1997.49       2073.46        26.41 o                         
  -1   2   4       3517.08       3487.53        37.88 o                         
   0   2   4        195.15        230.56         9.62 o                         
   1   2   4         66.54         87.02         6.81 o                         
   2   2   4        325.44        355.69        15.70 o                         
   3   2   4        757.95        762.39        16.77 o                         
   4   2   4        100.05        121.79         8.86 o                         
   5   2   4         10.44          5.89         7.16 o                         
   6   2   4        227.13        232.44        15.68 o                         
   7   2   4        351.47        388.04        21.18 o                         
   8   2   4        163.56        177.80        17.25 o                         
   9   2   4        126.33        128.64        16.69 o                         
  10   2   4        818.69        916.40        41.48 o                         
  11   2   4         19.03         18.48        22.23 o                         
  12   2   4        319.97        281.74        27.20 o                         
  13   2   4        176.06        159.05        27.99 o                         
  14   2   4        220.48        252.55        32.46 o                         
 -16   3   4       2336.16       1979.58       110.79 o                         
 -15   3   4       1185.42       1221.21        58.72 o                         
 -14   3   4        346.65        348.93        34.48 o                         
 -13   3   4       4087.73       4086.09        76.90 o                         
 -12   3   4       3415.29       3477.62        67.31 o                         
 -11   3   4          6.64          9.60        13.50 o                         
 -10   3   4       2811.91       2794.38        54.33 o                         
  -9   3   4       2053.54       1983.45        41.42 o                         
  -8   3   4         81.01        102.56        10.19 o                         
  -7   3   4       5015.68       5132.19        58.34 o                         
  -6   3   4       8518.12       8420.19        83.15 o                         
  -5   3   4       9598.80       9748.87        92.07 o                         
  -4   3   4         56.80         65.92         7.20 o                         
  -3   3   4       5094.71       5018.54        53.62 o                         
  -2   3   4       5260.64       5206.62        54.80 o                         
  -1   3   4          0.90         -1.57         4.68 o                         
   0   3   4       3595.96       3370.42        40.39 o                         
   1   3   4       9759.75       9696.67        90.95 o                         
   2   3   4         21.57         33.29         6.45 o                         
   3   3   4       3892.66       3812.77        46.75 o                         
   4   3   4       7279.64       7203.46        78.71 o                         
   5   3   4       1985.33       2042.27        37.87 o                         
   6   3   4          1.47         -5.53         8.48 o                         
   7   3   4       2781.02       2786.14        58.45 o                         
   8   3   4       2943.62       3050.70        76.47 o                         
   9   3   4         10.13          8.18        12.63 o                         
  10   3   4        327.71        347.72        25.00 o                         
  11   3   4       1994.71       2109.14        57.06 o                         
  12   3   4        463.12        437.82        32.83 o                         
  13   3   4        239.73        345.04        58.70 o                         
 -15   4   4        169.13        131.31        34.01 o                         
 -14   4   4        582.37        512.52        47.41 o                         
 -13   4   4         53.34         53.86        23.30 o                         
 -12   4   4         17.21         20.98        18.96 o                         
 -11   4   4        911.54        977.66        46.36 o                         
 -10   4   4        669.61        634.74        39.64 o                         
  -9   4   4         95.18         87.20        15.10 o                         
  -8   4   4        838.15        803.97        26.72 o                         
  -7   4   4        682.15        719.62        22.91 o                         
  -6   4   4        782.65        797.84        21.92 o                         
  -5   4   4       1612.15       1576.59        27.91 o                         
  -4   4   4        288.42        288.10        13.55 o                         
  -3   4   4       2033.55       2019.70        30.88 o                         
  -2   4   4        284.04        312.63        13.80 o                         
  -1   4   4       4896.40       4833.04        55.23 o                         
   0   4   4       1712.86       1695.43        28.37 o                         
   1   4   4          3.60         -0.57         5.58 o                         
   2   4   4       3316.77       3249.56        43.81 o                         
   3   4   4       1952.11       1961.72        33.23 o                         
   4   4   4          0.46         -1.88         7.89 o                         
   5   4   4        794.95        796.51        26.98 o                         
   6   4   4       1111.34       1096.50        33.81 o                         
   7   4   4          4.58         18.19        14.10 o                         
   8   4   4        124.48        121.19        19.49 o                         
   9   4   4        506.20        469.54        31.66 o                         
  10   4   4        922.66       1031.10        58.15 o                         
  11   4   4        339.02        327.05        49.11 o                         
  12   4   4        175.15         83.14        27.94 o                         
 -14   5   4         71.92         49.05        31.29 o                         
 -13   5   4        248.62        242.62        33.13 o                         
 -12   5   4        499.34        430.15        36.91 o                         
 -11   5   4        151.29        204.62        49.50 o                         
 -10   5   4        162.91        176.76        24.95 o                         
  -9   5   4         52.16         64.80        17.92 o                         
  -8   5   4         62.19         52.30        15.24 o                         
  -7   5   4        483.27        485.89        37.93 o                         
  -6   5   4        688.96        751.05        28.68 o                         
  -5   5   4         55.64         50.26        11.53 o                         
  -4   5   4        878.55        912.57        28.53 o                         
  -3   5   4       3641.12       3549.31        54.06 o                         
  -2   5   4        286.23        294.54        20.95 o                         
  -1   5   4        231.34        275.34        20.92 o                         
   0   5   4        680.15        730.81        39.45 o                         
   1   5   4        230.28        196.36        17.38 o                         
   2   5   4         26.53         31.14        12.13 o                         
   3   5   4         55.45         58.19        14.04 o                         
   4   5   4        377.47        401.14        37.99 o                         
   5   5   4        192.12        210.93        29.51 o                         
   6   5   4          0.20         14.04        14.74 o                         
   7   5   4        219.62        240.72        24.34 o                         
   8   5   4        392.14        376.72        29.41 o                         
   9   5   4          0.12         13.63        20.71 o                         
  10   5   4         71.83         75.29        27.63 o                         
  11   5   4         15.35          2.31        23.75 o                         
 -12   6   4        159.45        197.22        32.27 o                         
 -11   6   4        998.66        969.27        54.94 o                         
 -10   6   4        311.05        259.94        37.19 o                         
  -9   6   4         37.95         51.33        26.30 o                         
  -8   6   4        985.40       1044.69        49.68 o                         
  -7   6   4       1512.22       1503.33        53.90 o                         
  -6   6   4         40.06         48.66        18.48 o                         
  -5   6   4        189.63        214.78        21.95 o                         
  -4   6   4       2644.01       2635.33        57.72 o                         
  -3   6   4        172.20        205.06        21.69 o                         
  -2   6   4         70.17         55.89        16.16 o                         
  -1   6   4       5025.92       4902.95        81.85 o                         
   0   6   4       1919.72       1848.87        48.22 o                         
   1   6   4        251.00        240.11        22.85 o                         
   2   6   4       1525.62       1659.56        53.50 o                         
   3   6   4       2839.38       2849.00        73.54 o                         
   4   6   4        111.03        103.14        21.78 o                         
   5   6   4        889.96        850.15        45.24 o                         
   6   6   4        630.80        654.77        44.87 o                         
   7   6   4        131.88        102.55        28.62 o                         
   8   6   4        268.16        229.46        34.97 o                         
   9   6   4        955.60        896.68        59.54 o                         
  -9   7   4        276.08        306.39        41.84 o                         
  -8   7   4          2.26          2.32        28.35 o                         
  -7   7   4        868.53        858.81        48.96 o                         
  -6   7   4        756.14        729.17        44.90 o                         
  -5   7   4        902.52        869.17        47.68 o                         
  -4   7   4          4.88          0.87        17.28 o                         
  -3   7   4        731.40        695.87        38.38 o                         
  -2   7   4        113.80        117.54        21.82 o                         
  -1   7   4        579.33        531.43        34.75 o                         
   0   7   4        843.64        830.04        50.73 o                         
   1   7   4        984.19        974.73        88.84 o                         
   2   7   4         38.70         33.53        20.02 o                         
   3   7   4        560.64        564.77        39.97 o                         
   4   7   4       1163.21       1159.06        54.83 o                         
   5   7   4        169.96        195.47        37.06 o                         
   6   7   4         21.36        -18.89        24.13 o                         
   7   7   4        264.99        207.79        36.63 o                         
  -5   8   4         15.79         16.79        23.84 o                         
  -4   8   4        130.11        109.75        28.20 o                         
  -3   8   4          5.02          7.35        20.19 o                         
  -2   8   4         33.46         59.79        23.39 o                         
  -1   8   4         35.13          4.10        21.96 o                         
   0   8   4        153.05        121.96        27.78 o                         
   1   8   4         12.54         35.06        24.19 o                         
   2   8   4         75.65         66.65        26.21 o                         
 -17   1   5        398.76        333.81        44.64 o                         
 -16   1   5       2074.72       2181.65        92.59 o                         
 -15   1   5       1591.29       1590.09        62.10 o                         
 -14   1   5        208.36        189.71        25.82 o                         
 -13   1   5       2574.49       2522.25        63.42 o                         
 -12   1   5        196.42        200.53        19.71 o                         
 -11   1   5       1668.77       1626.98        54.60 o                         
 -10   1   5         15.09          5.60         7.75 o                         
  -9   1   5       1725.63       1654.90        31.59 o                         
  -8   1   5        363.84        325.64        22.65 o                         
  -7   1   5          0.48          0.82         5.47 o                         
  -6   1   5       5396.29       5523.16        73.16 o                         
  -5   1   5      14071.65      14774.93       135.45 o                         
  -4   1   5       7037.33       7538.08        68.81 o                         
  -3   1   5       5972.93       6066.73        63.32 o                         
  -2   1   5       1385.13       1372.82        19.53 o                         
  -1   1   5      13576.79      13924.60       116.20 o                         
   0   1   5        818.29        815.81        21.44 o                         
   1   1   5       3809.67       3779.33        48.00 o                         
   2   1   5       6520.33       6087.03        65.63 o                         
   3   1   5        138.60        144.96         8.95 o                         
   4   1   5       3441.39       3462.30        42.70 o                         
   5   1   5       4477.98       4587.29        54.26 o                         
   6   1   5       1245.55       1192.22        28.10 o                         
   7   1   5       1319.61       1353.88        51.65 o                         
   8   1   5       4671.75       4841.69        80.44 o                         
   9   1   5       1590.32       1579.59        59.40 o                         
  10   1   5         22.30         19.48        14.09 o                         
  11   1   5       2290.91       2300.37        55.33 o                         
  12   1   5       1184.29       1229.31        53.49 o                         
  13   1   5         19.22         51.29        22.66 o                         
  14   1   5        376.50        382.81        41.18 o                         
 -16   2   5        118.86        120.12        27.95 o                         
 -15   2   5        102.38        112.69        26.99 o                         
 -14   2   5       2153.59       2164.54        63.61 o                         
 -13   2   5       1213.27       1241.91        68.39 o                         
 -12   2   5        119.50        126.63        22.22 o                         
 -11   2   5       2074.71       2019.15        40.46 o                         
 -10   2   5       2543.06       2411.59        42.48 o                         
  -9   2   5       1657.45       1774.42        29.99 o                         
  -8   2   5        420.27        390.81        14.56 o                         
  -7   2   5       5742.31       5730.01        60.52 o                         
  -6   2   5       4350.98       4513.28        49.68 o                         
  -5   2   5         76.96         78.38         7.35 o                         
  -4   2   5       8655.27       8480.71        78.84 o                         
  -3   2   5       3975.68       3954.98        42.98 o                         
  -2   2   5        309.41        269.03        15.01 o                         
  -1   2   5       7471.27       7393.22        69.57 o                         
   0   2   5      11003.43      11276.53        99.66 o                         
   1   2   5        452.25        536.24        14.27 o                         
   2   2   5         40.86         28.73         5.67 o                         
   3   2   5       8705.72       8534.86        82.38 o                         
   4   2   5       1972.98       1959.97        30.49 o                         
   5   2   5         36.69         33.79         6.86 o                         
   6   2   5       2606.57       2556.60        44.38 o                         
   7   2   5       3298.74       3357.89        58.75 o                         
   8   2   5        103.55         85.09        15.06 o                         
   9   2   5        490.98        611.77        29.96 o                         
  10   2   5       1713.46       1770.06        45.61 o                         
  11   2   5        233.41        271.88        28.83 o                         
  12   2   5       1782.19       1788.59        93.40 o                         
  13   2   5        561.44        492.74        39.21 o                         
 -16   3   5        176.56        191.23        32.97 o                         
 -15   3   5          4.53        -14.58        22.63 o                         
 -14   3   5        276.86        284.15        31.94 o                         
 -13   3   5        371.89        377.03        33.35 o                         
 -12   3   5          2.53          9.93        15.04 o                         
 -11   3   5        242.88        257.07        22.30 o                         
 -10   3   5        110.48         89.09        15.47 o                         
  -9   3   5        462.77        458.62        18.75 o                         
  -8   3   5         87.63         87.95         9.98 o                         
  -7   3   5         23.59         33.47         7.66 o                         
  -6   3   5         96.97        105.07         9.52 o                         
  -5   3   5        206.49        231.09        12.12 o                         
  -4   3   5        176.75        199.58        11.35 o                         
  -3   3   5       1291.22       1341.53        23.27 o                         
  -2   3   5          5.01         -3.80         4.68 o                         
  -1   3   5        154.93        190.38        10.50 o                         
   0   3   5       2136.78       2375.19        62.16 o                         
   1   3   5        776.07        848.11        27.88 o                         
   2   3   5        972.60       1026.48        21.59 o                         
   3   3   5       1512.31       1526.92        27.48 o                         
   4   3   5          5.91          4.52         6.82 o                         
   5   3   5        614.44        621.41        24.56 o                         
   6   3   5        370.38        404.29        21.69 o                         
   7   3   5          0.73         -8.49        10.88 o                         
   8   3   5        108.50         90.53        15.48 o                         
   9   3   5         29.18         21.38        15.64 o                         
  10   3   5          3.00        -18.45        18.45 o                         
  11   3   5         21.91         73.53        20.90 o                         
  12   3   5        103.22        106.62        35.01 o                         
  13   3   5         66.80        135.62        27.95 o                         
 -15   4   5        310.13        290.37        40.98 o                         
 -14   4   5       1118.74       1152.85        66.13 o                         
 -13   4   5        229.36        245.96        31.47 o                         
 -12   4   5          2.82         16.05        18.97 o                         
 -11   4   5        322.47        334.71        29.75 o                         
 -10   4   5       3397.74       3344.15        71.44 o                         
  -9   4   5        143.15        167.46        20.61 o                         
  -8   4   5        121.88        125.72        13.03 o                         
  -7   4   5       2714.00       2711.27        40.73 o                         
  -6   4   5       1839.59       1888.03        32.41 o                         
  -5   4   5         16.60         22.01         7.24 o                         
  -4   4   5       3822.16       3733.35        47.29 o                         
  -3   4   5       2944.70       2727.35        38.36 o                         
  -2   4   5        464.14        493.15        20.82 o                         
  -1   4   5       1253.65       1214.01        29.15 o                         
   0   4   5       2011.15       1933.63        31.66 o                         
   1   4   5       2588.51       2547.82        38.13 o                         
   2   4   5       4025.28       4046.52        54.26 o                         
   3   4   5       1181.51       1159.78        37.91 o                         
   4   4   5       2130.65       2219.75        46.07 o                         
   5   4   5         19.11         20.52        10.98 o                         
   6   4   5       1526.69       1542.90        57.60 o                         
   7   4   5       1290.23       1349.37        44.87 o                         
   8   4   5         86.24         94.21        22.83 o                         
   9   4   5        545.89        606.07        41.01 o                         
  10   4   5        693.71        653.12        43.34 o                         
  11   4   5          4.41         45.93        24.15 o                         
  12   4   5        108.37         82.37        28.04 o                         
 -14   5   5        296.02        305.37        42.00 o                         
 -13   5   5        589.43        591.68        56.06 o                         
 -12   5   5       3114.64       3189.37        79.92 o                         
 -11   5   5         47.90         73.36        30.48 o                         
 -10   5   5         34.71         30.25        18.92 o                         
  -9   5   5       1104.17       1214.75        50.29 o                         
  -8   5   5        885.31        940.61        37.70 o                         
  -7   5   5        233.82        268.36        19.01 o                         
  -6   5   5       4055.73       4217.21        62.79 o                         
  -5   5   5       5051.40       5034.99        69.56 o                         
  -4   5   5        325.83        290.13        18.69 o                         
  -3   5   5        446.77        463.34        23.19 o                         
  -2   5   5       5442.78       5479.03        81.78 o                         
  -1   5   5       1545.16       1470.54        39.51 o                         
   0   5   5       1887.39       1771.98        42.93 o                         
   1   5   5       1041.76       1066.04        32.28 o                         
   2   5   5       1044.68       1017.50        32.63 o                         
   3   5   5         16.30         11.01        12.63 o                         
   4   5   5       1106.27       1114.83        40.06 o                         
   5   5   5       1339.26       1423.78        44.01 o                         
   6   5   5        127.55        110.44        20.76 o                         
   7   5   5        263.48        260.82        29.02 o                         
   8   5   5       1760.50       1703.76        94.73 o                         
   9   5   5       1101.09       1071.23        54.78 o                         
  10   5   5          1.11        -14.76        22.32 o                         
 -12   6   5          0.66        -13.70        23.47 o                         
 -11   6   5        137.20        126.56        29.27 o                         
 -10   6   5        111.02        101.12        30.71 o                         
  -9   6   5         29.24         52.70        28.06 o                         
  -8   6   5          9.90         16.63        23.18 o                         
  -7   6   5         12.79        -16.56        16.56 o                         
  -6   6   5         23.22         21.75        15.28 o                         
  -5   6   5          9.41         34.77        15.91 o                         
  -4   6   5        141.98        147.89        20.46 o                         
  -3   6   5        218.24        221.76        22.48 o                         
  -2   6   5          0.88         16.16        14.83 o                         
  -1   6   5        392.01        377.63        27.19 o                         
   0   6   5         25.05         35.91        16.11 o                         
   1   6   5        217.06        185.79        21.54 o                         
   2   6   5        417.37        354.55        29.85 o                         
   3   6   5          1.53        -14.48        15.62 o                         
   4   6   5         49.83         54.13        20.12 o                         
   5   6   5         63.40        108.14        32.84 o                         
   6   6   5         14.15         23.25        23.15 o                         
   7   6   5        111.01        135.58        30.79 o                         
   8   6   5         41.72         72.50        33.59 o                         
   9   6   5         52.50          5.62        36.59 o                         
  -9   7   5        129.75        159.13        35.71 o                         
  -8   7   5        310.40        319.39        40.36 o                         
  -7   7   5         97.93         44.87        23.21 o                         
  -6   7   5       1293.07       1262.68        57.12 o                         
  -5   7   5        847.63        861.92        42.58 o                         
  -4   7   5        297.10        294.64        28.12 o                         
  -3   7   5        377.00        419.88        37.43 o                         
  -2   7   5       1645.12       1526.70        52.83 o                         
  -1   7   5         19.48         -4.49        18.40 o                         
   0   7   5        196.99        131.30        25.45 o                         
   1   7   5       1225.40       1231.01        54.91 o                         
   2   7   5        155.85        162.96        27.05 o                         
   3   7   5         60.67         21.23        22.03 o                         
   4   7   5        107.35        151.30        31.89 o                         
   5   7   5        583.66        528.83        46.74 o                         
   6   7   5          7.76          7.11        24.72 o                         
  -4   8   5        480.74        507.27        42.18 o                         
  -3   8   5        741.51        753.40        43.71 o                         
  -2   8   5          1.11         22.62        21.12 o                         
  -1   8   5       1388.02       1237.90        58.73 o                         
   0   8   5        568.67        576.26        43.47 o                         
   1   8   5         48.27         40.10        24.76 o                         
 -17   0   6        747.81        848.59       108.98 o                         
 -16   0   6       1342.97       1363.48       100.06 o                         
 -15   0   6        285.04        337.61        55.02 o                         
 -14   0   6       1345.37       1368.19        65.48 o                         
 -13   0   6       1526.37       1710.56        64.95 o                         
 -12   0   6       2958.81       3153.12        84.87 o                         
 -11   0   6        746.61        774.45        46.92 o                         
 -10   0   6       5977.90       5859.84       115.79 o                         
  -9   0   6      14787.48      15133.31       230.35 o                         
  -8   0   6        949.64        837.51        41.19 o                         
  -7   0   6       5151.17       5388.37        98.82 o                         
  -6   0   6      15366.37      15809.88       226.42 o                         
  -5   0   6        875.72        884.87        21.65 o                         
  -4   0   6       9232.10       9540.76       119.83 o                         
  -3   0   6      15710.87      15700.30       184.97 o                         
  -2   0   6       2771.26       2582.84        69.42 o                         
  -1   0   6       2315.14       2600.08        42.13 o                         
   0   0   6       6781.21       6594.81        87.45 o                         
   1   0   6        972.46        797.63        25.33 o                         
   2   0   6        709.26        713.73        34.25 o                         
   3   0   6      16576.90      16431.03       201.84 o                         
   4   0   6       1889.10       1709.49        42.46 o                         
   5   0   6        250.01        279.67        22.18 o                         
   6   0   6        541.30        630.03        31.52 o                         
   7   0   6       7920.89       8020.03       123.75 o                         
   8   0   6       1557.71       1493.71        93.36 o                         
   9   0   6         60.70         34.88        20.97 o                         
  10   0   6        963.28       1117.08        76.89 o                         
  11   0   6        226.71        227.94        44.02 o                         
  12   0   6         79.16         93.76        38.28 o                         
  13   0   6        615.60        589.73       139.09 o                         
 -17   1   6         10.51         -4.10        29.62 o                         
 -16   1   6        365.81        337.73        41.09 o                         
 -15   1   6       1129.00       1101.84        53.56 o                         
 -14   1   6         16.58         34.80        18.97 o                         
 -13   1   6       1172.33       1160.37        53.35 o                         
 -12   1   6       3603.62       3459.49        63.32 o                         
 -11   1   6        113.97        105.54        15.45 o                         
 -10   1   6        373.77        410.99        19.58 o                         
  -9   1   6         17.41         16.60         7.44 o                         
  -8   1   6       3262.54       3230.85        45.37 o                         
  -7   1   6        293.89        288.32        13.97 o                         
  -6   1   6        501.96        536.05        17.43 o                         
  -5   1   6       4449.36       4659.54        53.64 o                         
  -4   1   6       1319.81       1279.21        19.93 o                         
  -3   1   6        809.98        828.38        15.67 o                         
  -2   1   6        514.03        520.23        12.35 o                         
  -1   1   6       7864.81       7821.83        71.44 o                         
   0   1   6        563.02        541.03        15.46 o                         
   1   1   6       4797.36       4642.91        53.96 o                         
   2   1   6        278.62        309.18        17.19 o                         
   3   1   6       5696.46       5522.73        58.72 o                         
   4   1   6        249.70        273.92        13.49 o                         
   5   1   6       1543.64       1441.20        27.62 o                         
   6   1   6        436.95        439.34        19.08 o                         
   7   1   6          0.67         -4.68         9.43 o                         
   8   1   6       1142.67       1086.79        34.71 o                         
   9   1   6       1325.02       1338.80        41.60 o                         
  10   1   6        143.64        150.85        23.19 o                         
  11   1   6        100.08        174.13        28.93 o                         
  12   1   6        597.22        592.88        42.15 o                         
  13   1   6         56.29         72.73        27.92 o                         
 -17   2   6         85.63         68.06        40.85 o                         
 -16   2   6        280.52        322.57        35.84 o                         
 -15   2   6         23.46         66.42        23.94 o                         
 -14   2   6         12.41         -0.84        18.27 o                         
 -13   2   6        459.86        499.37        35.46 o                         
 -12   2   6       1309.68       1307.73        48.98 o                         
 -11   2   6        437.41        420.16        21.94 o                         
 -10   2   6       1931.45       1859.80        37.05 o                         
  -9   2   6        409.80        381.41        24.41 o                         
  -8   2   6       1380.09       1508.84        33.33 o                         
  -7   2   6       6101.61       6401.54        70.22 o                         
  -6   2   6       1563.57       1593.89        25.19 o                         
  -5   2   6         15.40         11.45         5.03 o                         
  -4   2   6        967.18        960.53        18.70 o                         
  -3   2   6       2194.21       2140.40        29.25 o                         
  -2   2   6        905.30        848.19        17.26 o                         
  -1   2   6        201.50        220.84        10.51 o                         
   0   2   6       4631.59       4748.10        50.60 o                         
   1   2   6         12.62          9.05         4.70 o                         
   2   2   6        366.22        342.58        13.38 o                         
   3   2   6        421.26        410.92        15.16 o                         
   4   2   6       2101.40       1977.73        35.83 o                         
   5   2   6        145.15        142.10        13.38 o                         
   6   2   6        308.71        289.23        22.15 o                         
   7   2   6        460.57        490.64        26.38 o                         
   8   2   6        280.77        271.17        20.72 o                         
   9   2   6          1.93         17.38        15.76 o                         
  10   2   6        177.28        178.51        23.40 o                         
  11   2   6         25.29         41.81        21.14 o                         
  12   2   6          9.64         -3.84        19.93 o                         
  13   2   6        214.74        256.10        62.79 o                         
 -16   3   6        744.69        876.58        53.59 o                         
 -15   3   6       2356.10       2408.80        72.19 o                         
 -14   3   6       1270.60       1303.46        57.63 o                         
 -13   3   6          3.99          1.38        18.38 o                         
 -12   3   6       1405.89       1411.28        53.11 o                         
 -11   3   6       2976.81       2903.39        57.13 o                         
 -10   3   6       1472.37       1526.45        35.27 o                         
  -9   3   6       1818.76       1715.19        35.80 o                         
  -8   3   6       3630.09       3435.38        45.89 o                         
  -7   3   6        954.70        893.85        21.91 o                         
  -6   3   6        856.81        901.98        21.01 o                         
  -5   3   6       9172.03       9095.83        88.65 o                         
  -4   3   6       3648.76       3592.19        44.24 o                         
  -3   3   6        262.41        279.99        13.30 o                         
  -2   3   6       7400.91       7555.94        75.63 o                         
  -1   3   6       7595.33       7600.94        76.07 o                         
   0   3   6        975.20        969.13        20.63 o                         
   1   3   6       1415.23       1299.70        24.63 o                         
   2   3   6       4461.45       4433.79        53.04 o                         
   3   3   6       4199.36       4076.84        51.23 o                         
   4   3   6       1170.47       1181.13        28.69 o                         
   5   3   6        816.57        801.67        33.56 o                         
   6   3   6       3390.36       3339.48        57.46 o                         
   7   3   6         33.59         62.93        16.00 o                         
   8   3   6       3283.86       3278.20        66.51 o                         
   9   3   6       3289.07       3336.80        69.47 o                         
  10   3   6        473.01        415.77        31.76 o                         
  11   3   6        427.98        506.22        35.72 o                         
  12   3   6       1147.14       1173.75        64.16 o                         
 -15   4   6         10.78         22.66        28.75 o                         
 -14   4   6        269.37        259.09        38.63 o                         
 -13   4   6        472.32        498.88        44.80 o                         
 -12   4   6         42.81         30.80        19.69 o                         
 -11   4   6        340.61        358.67        37.67 o                         
 -10   4   6        201.58        220.83        24.56 o                         
  -9   4   6       1818.47       1777.16        47.68 o                         
  -8   4   6         20.60         12.94         9.51 o                         
  -7   4   6        671.25        676.38        22.70 o                         
  -6   4   6       1414.72       1401.04        28.15 o                         
  -5   4   6        233.35        261.71        14.47 o                         
  -4   4   6        892.53        851.79        22.39 o                         
  -3   4   6       1729.62       1694.60        31.06 o                         
  -2   4   6         76.97         73.24         9.25 o                         
  -1   4   6         42.83         32.79         8.17 o                         
   0   4   6        728.69        720.38        21.72 o                         
   1   4   6        588.84        547.17        20.48 o                         
   2   4   6         25.47         29.84         8.58 o                         
   3   4   6        119.39        137.14        13.68 o                         
   4   4   6       1996.17       2004.37        40.20 o                         
   5   4   6        771.21        731.58        32.70 o                         
   6   4   6        597.82        609.76        32.85 o                         
   7   4   6       1089.75       1054.80        52.55 o                         
   8   4   6        898.20        879.27        47.69 o                         
   9   4   6         10.25         20.17        21.66 o                         
  10   4   6        266.19        270.80        32.88 o                         
  11   4   6        143.11        121.69        27.89 o                         
 -14   5   6        303.47        446.00       117.05 o                         
 -13   5   6         70.46         31.66        27.47 o                         
 -12   5   6         75.79         83.57        24.60 o                         
 -11   5   6       1748.30       1783.34        59.85 o                         
 -10   5   6        106.07         93.41        21.82 o                         
  -9   5   6          2.39        -13.61        15.23 o                         
  -8   5   6        263.78        272.37        22.96 o                         
  -7   5   6        226.82        225.41        17.97 o                         
  -6   5   6        734.75        806.92        36.28 o                         
  -5   5   6         24.15         24.51        10.53 o                         
  -4   5   6        444.97        437.07        22.43 o                         
  -3   5   6         20.61         26.49        12.06 o                         
  -2   5   6        851.19        790.57        33.35 o                         
  -1   5   6        574.58        591.24        29.29 o                         
   0   5   6         50.74         68.96        13.69 o                         
   1   5   6          2.46         -1.00        10.45 o                         
   2   5   6       1535.11       1445.79        68.33 o                         
   3   5   6         70.45         69.04        15.87 o                         
   4   5   6         24.87         13.98        16.34 o                         
   5   5   6        325.64        320.19        30.75 o                         
   6   5   6         23.45         11.56        18.00 o                         
   7   5   6          0.11          2.73        18.97 o                         
   8   5   6         81.34        109.16        26.08 o                         
   9   5   6        389.04        338.54        35.41 o                         
  10   5   6         48.00         30.09        24.55 o                         
 -12   6   6         35.17         61.33        24.88 o                         
 -11   6   6         40.84         32.20        26.08 o                         
 -10   6   6       2133.43       2168.32        76.69 o                         
  -9   6   6        687.16        833.25        55.59 o                         
  -8   6   6         69.14         53.61        25.71 o                         
  -7   6   6       1617.34       1576.44        65.80 o                         
  -6   6   6       2475.51       2428.89        65.26 o                         
  -5   6   6        167.83        160.61        21.27 o                         
  -4   6   6        595.64        592.07        32.95 o                         
  -3   6   6       1655.19       1683.74        47.81 o                         
  -2   6   6        422.48        447.65        37.79 o                         
  -1   6   6         73.93         66.85        17.91 o                         
   0   6   6       1116.95       1165.90        44.97 o                         
   1   6   6       1020.46        956.34        44.34 o                         
   2   6   6         23.92         19.09        17.44 o                         
   3   6   6        452.97        471.92        39.49 o                         
   4   6   6       2176.95       2207.27        92.64 o                         
   5   6   6        431.76        414.93        57.28 o                         
   6   6   6        417.68        401.67        50.88 o                         
   7   6   6       1558.27       1485.49       110.36 o                         
   8   6   6        618.92        591.02        50.68 o                         
  -9   7   6        141.92        117.28        41.08 o                         
  -8   7   6        304.15        295.09        40.77 o                         
  -7   7   6        207.27        244.19        36.53 o                         
  -6   7   6        117.12        104.67        24.73 o                         
  -5   7   6        863.55        890.44        43.38 o                         
  -4   7   6        588.61        621.14        37.58 o                         
  -3   7   6         60.19         76.34        20.46 o                         
  -2   7   6       1274.19       1258.01        50.49 o                         
  -1   7   6        116.46        147.81        24.52 o                         
   0   7   6        314.75        329.79        32.73 o                         
   1   7   6         56.30         46.92        23.27 o                         
   2   7   6        577.02        648.74        66.08 o                         
   3   7   6        220.35        154.00        55.94 o                         
   4   7   6         13.06         55.93        51.45 o                         
   5   7   6        386.12        353.49        52.55 o                         
  -3   8   6         16.99         46.88        28.92 o                         
  -2   8   6          5.38          1.83        24.01 o                         
  -1   8   6          4.79          6.60        23.14 o                         
 -17   1   7        546.18        461.29        77.03 o                         
 -16   1   7          0.94         -6.48        22.40 o                         
 -15   1   7       1214.72       1293.65        57.78 o                         
 -14   1   7       2564.00       2548.23        66.90 o                         
 -13   1   7        723.44        742.36        36.03 o                         
 -12   1   7       1609.04       1625.48        43.30 o                         
 -11   1   7       4081.91       3819.38        82.62 o                         
 -10   1   7       1130.54       1093.11        33.66 o                         
  -9   1   7        146.71        184.60        12.75 o                         
  -8   1   7      10330.91      10115.09       104.87 o                         
  -7   1   7        805.21        706.57        20.21 o                         
  -6   1   7        169.88        167.45        11.17 o                         
  -5   1   7        367.30        356.19        16.78 o                         
  -4   1   7       6993.67       6841.22        66.34 o                         
  -3   1   7        791.16        903.61        17.30 o                         
  -2   1   7       2667.23       2851.06        34.11 o                         
  -1   1   7       7338.18       7302.63        76.41 o                         
   0   1   7       3876.07       3786.97        62.13 o                         
   1   1   7        449.94        505.52        17.70 o                         
   2   1   7       2854.73       2732.44        40.52 o                         
   3   1   7       2776.01       2666.32        36.44 o                         
   4   1   7       1956.90       1982.86        32.22 o                         
   5   1   7       1544.97       1515.91        29.53 o                         
   6   1   7       1500.40       1457.62        53.44 o                         
   7   1   7       1572.63       1617.27        42.67 o                         
   8   1   7       1480.04       1427.79        42.96 o                         
   9   1   7       2012.44       1965.73        56.22 o                         
  10   1   7       1400.95       1273.86        57.60 o                         
  11   1   7         40.54         69.61        25.86 o                         
  12   1   7        266.52        240.13        35.91 o                         
 -17   2   7        118.45         63.94        28.96 o                         
 -16   2   7       1048.26       1131.20        66.06 o                         
 -15   2   7        899.84        899.75        49.43 o                         
 -14   2   7          0.73         -0.42        18.69 o                         
 -13   2   7       1267.78       1369.87        77.87 o                         
 -12   2   7       2925.73       2862.28        57.93 o                         
 -11   2   7        285.80        311.46        22.57 o                         
 -10   2   7       3924.46       3913.31        57.28 o                         
  -9   2   7       1893.76       1822.83        35.76 o                         
  -8   2   7       2770.70       2592.25        45.17 o                         
  -7   2   7       2175.43       2099.34        36.02 o                         
  -6   2   7       6074.65       6168.08        68.62 o                         
  -5   2   7       1450.28       1416.71        24.14 o                         
  -4   2   7         16.97         14.87         5.20 o                         
  -3   2   7       3766.45       3616.70        42.80 o                         
  -2   2   7       3887.33       3676.70        43.08 o                         
  -1   2   7       1635.48       1623.82        25.30 o                         
   0   2   7        125.22        106.57         7.88 o                         
   1   2   7       6096.75       5695.00        77.57 o                         
   2   2   7        562.80        555.38        15.86 o                         
   3   2   7         37.59         38.95         8.13 o                         
   4   2   7       2537.71       2501.83        37.66 o                         
   5   2   7       5431.87       5294.96        78.77 o                         
   6   2   7        633.96        616.96        30.16 o                         
   7   2   7       1328.41       1394.13        53.88 o                         
   8   2   7       2835.71       2764.19        60.40 o                         
   9   2   7        353.12        311.40        27.18 o                         
  10   2   7         82.64         85.70        23.23 o                         
  11   2   7        538.92        689.54        58.89 o                         
  12   2   7        291.82        358.71        45.06 o                         
 -16   3   7          5.51        -13.26        23.78 o                         
 -15   3   7          2.99        -12.87        21.42 o                         
 -14   3   7          5.88         20.99        21.62 o                         
 -13   3   7         62.69         53.13        20.72 o                         
 -12   3   7         33.15         29.16        17.76 o                         
 -11   3   7          4.61          3.05        11.77 o                         
 -10   3   7        195.08        182.98        16.28 o                         
  -9   3   7        315.31        322.83        19.37 o                         
  -8   3   7       1010.32        954.07        28.13 o                         
  -7   3   7          3.17         -6.37         6.37 o                         
  -6   3   7          6.69          1.78         6.22 o                         
  -5   3   7        179.31        192.06        12.05 o                         
  -4   3   7       1226.71       1190.57        23.77 o                         
  -3   3   7         86.54         97.83         9.31 o                         
  -2   3   7         12.65         10.18         5.94 o                         
  -1   3   7        216.43        202.93        12.04 o                         
   0   3   7        439.74        441.62        16.42 o                         
   1   3   7          0.02          4.20         6.10 o                         
   2   3   7        223.56        221.95        13.20 o                         
   3   3   7        190.10        182.76        12.67 o                         
   4   3   7        243.53        247.09        19.78 o                         
   5   3   7       3078.08       3103.75        58.95 o                         
   6   3   7       1874.41       1894.86        47.42 o                         
   7   3   7       1197.07       1204.82        43.14 o                         
   8   3   7        698.29        679.27        36.86 o                         
   9   3   7         27.80         29.26        18.92 o                         
  10   3   7         71.07         64.53        21.94 o                         
  11   3   7        102.25        123.54        32.90 o                         
 -15   4   7        628.41        609.60        66.42 o                         
 -14   4   7          3.96          1.77        24.06 o                         
 -13   4   7       1077.48       1083.79        61.05 o                         
 -12   4   7       1000.18       1115.05        59.97 o                         
 -11   4   7         11.18         20.69        16.92 o                         
 -10   4   7        221.43        266.08        25.67 o                         
  -9   4   7       4298.26       4174.41        70.78 o                         
  -8   4   7        113.92        107.26        13.68 o                         
  -7   4   7       1302.14       1298.96        28.53 o                         
  -6   4   7        540.37        548.46        21.03 o                         
  -5   4   7       3965.69       3907.50        51.33 o                         
  -4   4   7        184.47        188.98        12.98 o                         
  -3   4   7       1564.45       1486.57        28.92 o                         
  -2   4   7       2140.93       2082.35        34.56 o                         
  -1   4   7        261.67        283.35        15.45 o                         
   0   4   7        332.28        322.03        16.33 o                         
   1   4   7        661.23        597.87        21.45 o                         
   2   4   7       2026.31       2041.10        36.45 o                         
   3   4   7        298.11        301.24        21.46 o                         
   4   4   7       1806.42       1824.65        44.58 o                         
   5   4   7        359.87        331.07        24.28 o                         
   6   4   7        392.34        376.65        35.71 o                         
   7   4   7       2200.11       2131.88        62.15 o                         
   8   4   7        999.28        962.05        50.22 o                         
   9   4   7        329.98        318.62        33.93 o                         
  10   4   7        117.11        123.11        27.06 o                         
 -14   5   7        968.20        933.15        62.53 o                         
 -13   5   7        378.67        350.24        41.50 o                         
 -12   5   7          7.57         34.00        21.33 o                         
 -11   5   7       3552.47       3556.43        80.36 o                         
 -10   5   7       1273.19       1277.04        51.98 o                         
  -9   5   7          0.47        -15.61        15.61 o                         
  -8   5   7       1331.59       1403.11        43.27 o                         
  -7   5   7       3914.44       3980.36        62.20 o                         
  -6   5   7        273.84        288.65        19.75 o                         
  -5   5   7       2481.69       2436.24        45.71 o                         
  -4   5   7        636.82        695.19        26.99 o                         
  -3   5   7        591.14        632.64        30.42 o                         
  -2   5   7        905.77        915.30        36.39 o                         
  -1   5   7       4887.24       4793.98        76.46 o                         
   0   5   7       3616.11       3695.23        59.72 o                         
   1   5   7          0.22         -3.34        10.96 o                         
   2   5   7       1936.25       2058.46        55.52 o                         
   3   5   7       2645.77       2668.42        76.26 o                         
   4   5   7        304.53        337.76        44.39 o                         
   5   5   7       1213.51       1118.88        51.24 o                         
   6   5   7       2078.98       2181.48        63.99 o                         
   7   5   7         11.06         38.10        22.42 o                         
   8   5   7        428.90        431.39        38.00 o                         
   9   5   7       1519.11       1457.44        65.62 o                         
 -12   6   7         20.53        -13.91        22.75 o                         
 -11   6   7        176.09        146.09        33.74 o                         
 -10   6   7         36.32         60.62        27.23 o                         
  -9   6   7        188.29        181.14        45.39 o                         
  -8   6   7         81.98         42.83        23.68 o                         
  -7   6   7        215.96        273.09        28.99 o                         
  -6   6   7          2.82         -4.13        15.34 o                         
  -5   6   7         81.22         92.74        18.69 o                         
  -4   6   7         15.39          7.75        15.22 o                         
  -3   6   7         71.96         73.68        20.38 o                         
  -2   6   7         25.60         40.84        17.41 o                         
  -1   6   7         96.56         88.68        18.99 o                         
   0   6   7          2.42         12.69        15.99 o                         
   1   6   7        151.89        198.20        34.79 o                         
   2   6   7        112.74         64.49        33.88 o                         
   3   6   7         11.07         18.24        22.16 o                         
   4   6   7        504.34        506.63        45.22 o                         
   5   6   7         16.64         -6.12        23.50 o                         
   6   6   7          7.86        -14.71        23.06 o                         
   7   6   7          0.67         29.78        27.42 o                         
  -9   7   7         55.62         42.75        33.07 o                         
  -8   7   7        193.71        203.44        40.70 o                         
  -7   7   7        838.17        841.48        57.05 o                         
  -6   7   7         63.94         62.93        34.25 o                         
  -5   7   7        271.80        297.76        41.50 o                         
  -4   7   7        537.58        467.76        33.68 o                         
  -3   7   7        139.90        131.32        22.99 o                         
  -2   7   7        437.44        401.21        32.00 o                         
  -1   7   7       1502.98       1433.52       153.13 o                         
   0   7   7        542.86        575.76        48.28 o                         
   1   7   7         23.92          8.33        26.06 o                         
   2   7   7        496.21        440.22        43.00 o                         
   3   7   7       1144.34       1053.63        62.60 o                         
   4   7   7         14.18         16.98        26.50 o                         
 -17   0   8        162.91        107.64        94.79 o                         
 -16   0   8        342.07        316.57        77.64 o                         
 -15   0   8       5505.03       5566.21       133.93 o                         
 -14   0   8         47.01         63.81        25.93 o                         
 -13   0   8         41.25         45.29        23.61 o                         
 -12   0   8       3168.62       3090.91        85.44 o                         
 -11   0   8       3047.83       2995.66        80.64 o                         
 -10   0   8         12.56         14.66        14.95 o                         
  -9   0   8       2485.50       2408.08        65.66 o                         
  -8   0   8       5732.83       5659.32       171.72 o                         
  -7   0   8        597.67        688.83        37.47 o                         
  -6   0   8       3904.54       3961.63        63.65 o                         
  -5   0   8       1628.24       1645.37        36.14 o                         
  -4   0   8      14552.38      14787.80       181.67 o                         
  -3   0   8       1330.55       1232.17        46.85 o                         
  -2   0   8       7110.04       7041.35        97.02 o                         
  -1   0   8       8880.23       9137.38       119.96 o                         
   0   0   8       1448.17       1619.58        32.55 o                         
   1   0   8       7322.85       6988.47       123.25 o                         
   2   0   8      12199.22      11890.30       155.27 o                         
   3   0   8       1442.54       1429.22        40.55 o                         
   4   0   8       3047.32       3052.85        60.51 o                         
   5   0   8       6814.62       6687.66       106.84 o                         
   6   0   8        293.66        318.27        33.25 o                         
   7   0   8        495.34        495.65        53.77 o                         
   8   0   8       1650.81       1607.64        96.38 o                         
   9   0   8       4561.06       4067.17       138.45 o                         
  10   0   8        361.36        426.85        57.86 o                         
  11   0   8        170.62        304.15        53.24 o                         
  12   0   8       2066.81       2214.81       118.34 o                         
 -17   1   8        531.80        516.43        49.98 o                         
 -16   1   8        346.88        378.16        36.29 o                         
 -15   1   8         94.37        130.64        30.14 o                         
 -14   1   8        170.45        171.30        22.74 o                         
 -13   1   8       1077.91       1167.44        43.30 o                         
 -12   1   8          8.96         -5.57        11.74 o                         
 -11   1   8       1085.97       1057.26        37.45 o                         
 -10   1   8       2445.61       2345.88        47.96 o                         
  -9   1   8         66.19         62.56        12.08 o                         
  -8   1   8          7.01          6.40         6.84 o                         
  -7   1   8       4032.34       3941.42        51.88 o                         
  -6   1   8        668.88        645.48        19.98 o                         
  -5   1   8        320.46        382.78        14.88 o                         
  -4   1   8       3111.71       3053.14        37.77 o                         
  -3   1   8        428.48        516.95        14.80 o                         
  -2   1   8        771.46        729.89        17.12 o                         
  -1   1   8       2768.05       2790.57        41.06 o                         
   0   1   8       5765.23       5747.00        66.54 o                         
   1   1   8        354.69        377.86        17.11 o                         
   2   1   8        236.10        221.44        13.88 o                         
   3   1   8       1113.75       1049.03        41.74 o                         
   4   1   8        357.40        386.00        20.03 o                         
   5   1   8         13.49         11.41         9.85 o                         
   6   1   8       1567.83       1666.87        51.97 o                         
   7   1   8        190.96        244.98        23.72 o                         
   8   1   8          5.89         -3.62        16.30 o                         
   9   1   8        159.54        148.61        27.66 o                         
  10   1   8        602.83        639.35        47.86 o                         
  11   1   8        315.03        320.04        44.46 o                         
  12   1   8          2.54          4.94        24.25 o                         
 -17   2   8         37.51         43.46        25.97 o                         
 -16   2   8        439.48        462.56        45.22 o                         
 -15   2   8         90.41        105.65        25.36 o                         
 -14   2   8        223.92        219.44        28.38 o                         
 -13   2   8         16.51         11.62        18.11 o                         
 -12   2   8        269.89        304.00        23.81 o                         
 -11   2   8        355.09        349.41        27.13 o                         
 -10   2   8        138.51        146.20        15.54 o                         
  -9   2   8       1022.16       1020.94        28.21 o                         
  -8   2   8         51.17         24.98         8.79 o                         
  -7   2   8       1373.22       1439.29        29.88 o                         
  -6   2   8        100.34        124.88         9.26 o                         
  -5   2   8       5512.33       5722.81        61.67 o                         
  -4   2   8        360.49        391.64        19.17 o                         
  -3   2   8       1193.27       1244.19        23.22 o                         
  -2   2   8       1230.50       1130.56        29.95 o                         
  -1   2   8       4494.84       4607.25        51.76 o                         
   0   2   8          9.04          8.82         6.71 o                         
   1   2   8        609.92        588.55        28.45 o                         
   2   2   8       2827.46       2747.48        54.53 o                         
   3   2   8        285.56        324.87        18.65 o                         
   4   2   8        219.20        233.17        16.66 o                         
   5   2   8       2310.95       2327.16        50.29 o                         
   6   2   8         36.13         26.15        13.80 o                         
   7   2   8        187.77        192.02        22.19 o                         
   8   2   8        625.61        736.95        37.33 o                         
   9   2   8        209.32        273.08        28.15 o                         
  10   2   8         32.43         -2.66        33.24 o                         
  11   2   8        238.44        178.46        34.37 o                         
 -16   3   8       1232.94       1203.95        60.97 o                         
 -15   3   8        110.22        119.26        27.44 o                         
 -14   3   8       1517.20       1587.40        61.39 o                         
 -13   3   8       1337.09       1335.58        76.39 o                         
 -12   3   8          1.72         12.92        16.90 o                         
 -11   3   8       2694.55       2541.46        54.01 o                         
 -10   3   8       4070.36       3886.99        59.98 o                         
  -9   3   8        861.15        920.68        43.49 o                         
  -8   3   8       1575.44       1567.44        34.29 o                         
  -7   3   8       6340.04       6254.94        69.62 o                         
  -6   3   8       1881.93       1805.32        31.20 o                         
  -5   3   8        250.29        263.01        14.24 o                         
  -4   3   8       2210.87       2178.99        34.03 o                         
  -3   3   8       2081.89       1976.10        32.16 o                         
  -2   3   8        257.60        265.63        17.26 o                         
  -1   3   8       3992.30       4097.65        50.74 o                         
   0   3   8       8695.86       8429.29        85.96 o                         
   1   3   8       2663.92       2746.01        45.21 o                         
   2   3   8        747.50        723.84        26.30 o                         
   3   3   8       3580.11       3553.42        55.84 o                         
   4   3   8       1426.80       1455.74        43.05 o                         
   5   3   8        590.05        523.51        29.31 o                         
   6   3   8       2660.76       2723.73        59.20 o                         
   7   3   8        398.27        325.70        26.65 o                         
   8   3   8        208.20        208.95        24.96 o                         
   9   3   8       1752.68       1698.28        55.89 o                         
  10   3   8        856.87        833.33        46.40 o                         
  11   3   8        737.43        755.56        56.87 o                         
 -15   4   8       1081.37        993.41        73.15 o                         
 -14   4   8        323.18        266.72        37.80 o                         
 -13   4   8        187.23        255.84        34.81 o                         
 -12   4   8       1670.39       1564.00        67.75 o                         
 -11   4   8        655.21        630.92        37.50 o                         
 -10   4   8        336.86        323.55        24.47 o                         
  -9   4   8        934.72        941.87        33.18 o                         
  -8   4   8        703.09        722.39        28.83 o                         
  -7   4   8         28.05         42.05        10.83 o                         
  -6   4   8       1847.84       1788.72        33.61 o                         
  -5   4   8        121.44        142.21        12.52 o                         
  -4   4   8       1615.48       1624.34        45.66 o                         
  -3   4   8        604.52        579.25        21.59 o                         
  -2   4   8       1252.85       1237.01        27.71 o                         
  -1   4   8       1064.32       1101.73        36.47 o                         
   0   4   8          4.86         10.01         8.37 o                         
   1   4   8       1260.74       1259.59        44.95 o                         
   2   4   8       1177.42       1204.76        36.19 o                         
   3   4   8          1.21         16.28        12.42 o                         
   4   4   8        179.91        186.30        19.81 o                         
   5   4   8        320.54        330.52        26.38 o                         
   6   4   8        383.37        361.04        31.79 o                         
   7   4   8        121.41        109.96        25.22 o                         
   8   4   8        193.15        189.96        32.70 o                         
   9   4   8        443.40        464.33        40.11 o                         
  10   4   8        100.61         92.17        28.35 o                         
 -14   5   8        216.31        237.24        44.55 o                         
 -13   5   8         26.69         55.85        28.29 o                         
 -12   5   8          6.99         -1.75        22.94 o                         
 -11   5   8         23.84         25.83        19.89 o                         
 -10   5   8        386.00        426.35        33.23 o                         
  -9   5   8        236.07        222.42        22.82 o                         
  -8   5   8        402.71        440.99        28.55 o                         
  -7   5   8         12.05          8.14        12.79 o                         
  -6   5   8       1867.34       1898.30        41.40 o                         
  -5   5   8        739.58        783.85        44.62 o                         
  -4   5   8          7.43         -2.28        10.58 o                         
  -3   5   8        162.14        141.87        18.09 o                         
  -2   5   8          7.45         -7.90        13.15 o                         
  -1   5   8        639.05        675.07        30.32 o                         
   0   5   8        121.44        136.33        18.55 o                         
   1   5   8        295.75        267.80        25.75 o                         
   2   5   8          9.61         22.50        16.55 o                         
   3   5   8        506.94        495.07        35.41 o                         
   4   5   8        148.80         98.30        22.34 o                         
   5   5   8         80.85         65.53        21.62 o                         
   6   5   8        230.11        249.00        30.19 o                         
   7   5   8        104.48        115.87        26.34 o                         
   8   5   8         37.26         17.63        24.06 o                         
 -12   6   8       1458.16       1391.98        82.86 o                         
 -11   6   8        464.02        399.75        43.21 o                         
 -10   6   8         17.39          8.50        25.12 o                         
  -9   6   8       1587.44       1595.21        84.81 o                         
  -8   6   8        975.14        976.14        73.22 o                         
  -7   6   8          1.84         12.32        19.75 o                         
  -6   6   8        461.71        529.67        39.39 o                         
  -5   6   8       2625.56       2676.44        60.19 o                         
  -4   6   8        269.01        285.57        25.69 o                         
  -3   6   8         62.64         52.08        17.54 o                         
  -2   6   8       1752.05       1803.01        51.36 o                         
  -1   6   8       1573.70       1585.06        57.09 o                         
   0   6   8          0.48        -19.11        19.11 o                         
   1   6   8       1402.22       1389.50        64.76 o                         
   2   6   8       1883.23       1903.88        69.23 o                         
   3   6   8        133.76        148.84        29.30 o                         
   4   6   8        205.39        183.86        38.03 o                         
   5   6   8        936.59        875.84        63.29 o                         
   6   6   8        179.89        191.40        45.04 o                         
  -8   7   8        360.32        377.64        43.88 o                         
  -7   7   8        429.23        496.72        56.40 o                         
  -6   7   8        162.62        177.41        29.49 o                         
  -5   7   8          5.45          5.62        19.44 o                         
  -4   7   8         22.15          2.75        18.78 o                         
  -3   7   8        832.91        833.01        48.35 o                         
  -2   7   8         96.65         80.46        25.28 o                         
  -1   7   8        629.22        674.88        50.31 o                         
   0   7   8        890.39        917.80        57.36 o                         
   1   7   8        243.08        332.82        39.62 o                         
   2   7   8         92.86         82.74        30.03 o                         
   3   7   8        376.45        354.60        43.10 o                         
 -17   1   9        837.72        797.53        57.32 o                         
 -16   1   9       2278.41       2232.80        93.43 o                         
 -15   1   9        327.29        360.54        34.84 o                         
 -14   1   9         40.31         43.99        17.38 o                         
 -13   1   9       2860.86       2921.51        61.95 o                         
 -12   1   9        548.75        608.84        32.00 o                         
 -11   1   9        700.16        645.79        31.72 o                         
 -10   1   9       3924.98       3518.17        61.60 o                         
  -9   1   9       3107.74       3180.67        56.99 o                         
  -8   1   9          2.89          0.83         6.88 o                         
  -7   1   9       3378.73       3294.30        58.45 o                         
  -6   1   9       7070.35       6996.04        71.30 o                         
  -5   1   9         44.85         53.89         7.28 o                         
  -4   1   9        172.80        223.28        11.84 o                         
  -3   1   9       7277.78       6988.66        70.41 o                         
  -2   1   9        969.12        931.20        22.31 o                         
  -1   1   9       4505.00       4777.39        59.54 o                         
   0   1   9       3707.92       3773.98        60.67 o                         
   1   1   9       6299.73       6335.68        78.04 o                         
   2   1   9         67.48         65.85        10.11 o                         
   3   1   9        599.20        665.22        24.77 o                         
   4   1   9        212.76        229.87        17.19 o                         
   5   1   9         93.21         96.15        16.29 o                         
   6   1   9        435.80        415.20        30.89 o                         
   7   1   9        621.30        607.15        49.02 o                         
   8   1   9        927.44       1066.73        71.50 o                         
   9   1   9          0.79         23.69        22.41 o                         
  10   1   9        808.22        963.69        95.93 o                         
  11   1   9        841.62        771.61        63.26 o                         
 -16   2   9        132.95         97.98        27.34 o                         
 -15   2   9       2697.85       2518.68        71.44 o                         
 -14   2   9       2014.05       1867.16        61.23 o                         
 -13   2   9        124.12        146.56        20.30 o                         
 -12   2   9       1269.35       1293.32        43.80 o                         
 -11   2   9       4382.48       4168.96        71.41 o                         
 -10   2   9        221.14        297.41        43.46 o                         
  -9   2   9       1006.68       1013.71        29.48 o                         
  -8   2   9       3563.72       3456.99        63.34 o                         
  -7   2   9       3312.59       3275.33        54.01 o                         
  -6   2   9        309.65        345.38        15.16 o                         
  -5   2   9       9136.39       9031.73        88.97 o                         
  -4   2   9       1928.42       1899.24        30.52 o                         
  -3   2   9       4232.70       4285.08        50.80 o                         
  -2   2   9       7755.90       7827.02        78.73 o                         
  -1   2   9       2602.11       2501.55        40.58 o                         
   0   2   9       2088.89       2112.36        39.47 o                         
   1   2   9       4125.53       3994.83        56.38 o                         
   2   2   9       7303.94       7150.09        85.70 o                         
   3   2   9       1527.59       1591.55        35.47 o                         
   4   2   9         64.78         67.58        14.21 o                         
   5   2   9       1270.26       1289.39        48.28 o                         
   6   2   9       2304.14       2350.23        54.80 o                         
   7   2   9        124.26        103.50        22.55 o                         
   8   2   9        511.96        495.28        38.37 o                         
   9   2   9       1617.92       1510.66        72.27 o                         
  10   2   9        617.23        607.76        50.12 o                         
 -16   3   9         58.13         -5.27        24.40 o                         
 -15   3   9          4.96         46.73        23.13 o                         
 -14   3   9        104.06        116.72        27.78 o                         
 -13   3   9          0.97          1.16        18.20 o                         
 -12   3   9        255.36        249.86        23.45 o                         
 -11   3   9         27.36         11.50        12.90 o                         
 -10   3   9          5.20         10.31        10.94 o                         
  -9   3   9          0.45         -0.27         9.61 o                         
  -8   3   9         34.60         42.51        11.29 o                         
  -7   3   9         53.46         49.83        10.86 o                         
  -6   3   9         47.55         49.41         8.96 o                         
  -5   3   9          1.09          4.27         6.69 o                         
  -4   3   9        508.42        503.28        19.60 o                         
  -3   3   9        291.73        307.62        15.75 o                         
  -2   3   9         20.29         30.66         7.87 o                         
  -1   3   9        158.50        173.65        16.17 o                         
   0   3   9        243.42        253.09        17.94 o                         
   1   3   9        487.95        505.18        28.59 o                         
   2   3   9         15.11          5.55        10.05 o                         
   3   3   9        144.03        141.81        18.24 o                         
   4   3   9        151.76        149.93        18.28 o                         
   5   3   9        148.73        158.78        20.27 o                         
   6   3   9        104.43         90.10        21.36 o                         
   7   3   9          5.35        -17.91        17.91 o                         
   8   3   9         67.88         54.70        21.11 o                         
   9   3   9         71.56         92.52        26.29 o                         
  10   3   9        619.45        603.74        50.31 o                         
 -15   4   9        986.10        963.32        74.49 o                         
 -14   4   9       1691.67       1642.09        83.24 o                         
 -13   4   9        104.95         53.33        31.57 o                         
 -12   4   9       1054.82       1137.01        61.28 o                         
 -11   4   9       1181.81       1288.41        62.03 o                         
 -10   4   9        593.66        620.82        30.47 o                         
  -9   4   9        587.29        604.71        28.25 o                         
  -8   4   9       2783.69       2795.56        50.23 o                         
  -7   4   9       1942.35       1849.73        61.48 o                         
  -6   4   9        405.81        427.01        19.96 o                         
  -5   4   9        323.65        347.51        19.43 o                         
  -4   4   9       5044.19       5137.50        63.64 o                         
  -3   4   9        209.60        238.52        18.64 o                         
  -2   4   9       1406.20       1408.61        32.05 o                         
  -1   4   9       3896.17       3837.23        58.42 o                         
   0   4   9         52.89         51.91        11.77 o                         
   1   4   9        681.09        674.63        28.29 o                         
   2   4   9       4106.73       4193.46        85.17 o                         
   3   4   9       1826.41       1902.61        47.88 o                         
   4   4   9         72.85         47.96        16.15 o                         
   5   4   9        645.94        577.58        33.40 o                         
   6   4   9        482.00        544.87        38.55 o                         
   7   4   9        330.93        300.26        33.15 o                         
   8   4   9        348.34        405.42        37.45 o                         
   9   4   9       1076.99        969.95        61.63 o                         
 -13   5   9        275.52        268.37        51.22 o                         
 -12   5   9        273.19        266.12        36.87 o                         
 -11   5   9        592.51        641.45        40.93 o                         
 -10   5   9       1013.58       1137.10        52.01 o                         
  -9   5   9        741.17        802.07        37.74 o                         
  -8   5   9          4.42         -4.84        13.63 o                         
  -7   5   9        369.37        328.01        25.16 o                         
  -6   5   9       2192.49       2145.18        55.95 o                         
  -5   5   9       1423.91       1527.94        39.81 o                         
  -4   5   9        484.60        530.01        25.85 o                         
  -3   5   9       1007.73       1058.74        39.96 o                         
  -2   5   9        162.87        210.52        24.65 o                         
  -1   5   9         30.99         46.31        14.98 o                         
   0   5   9       5141.00       5095.70        83.87 o                         
   1   5   9       1066.49       1147.79        60.01 o                         
   2   5   9        329.98        307.96        29.99 o                         
   3   5   9         39.83         46.70        19.56 o                         
   4   5   9        433.98        444.01        35.02 o                         
   5   5   9         54.98         82.01        27.05 o                         
   6   5   9        193.63        180.44        28.18 o                         
   7   5   9       1267.73       1226.87        59.69 o                         
 -11   6   9         29.72         41.12        27.83 o                         
 -10   6   9          0.56        -22.68        23.94 o                         
  -9   6   9          1.22         13.61        25.24 o                         
  -8   6   9         24.26          0.37        19.51 o                         
  -7   6   9        115.23        110.00        25.49 o                         
  -6   6   9          0.07          1.80        18.43 o                         
  -5   6   9         61.50         63.47        18.97 o                         
  -4   6   9        126.80        195.73        30.10 o                         
  -3   6   9         59.24         49.08        20.81 o                         
  -2   6   9        313.92        298.65        30.53 o                         
  -1   6   9          3.68         -9.65        27.74 o                         
   0   6   9          3.75        -14.84        19.58 o                         
   1   6   9          2.05        -19.18        20.26 o                         
   2   6   9         87.01         53.69        25.67 o                         
   3   6   9         44.80         58.03        27.31 o                         
   4   6   9         27.18          0.56        24.20 o                         
   5   6   9         29.78         45.38        27.68 o                         
  -8   7   9          8.31          7.40        27.27 o                         
  -7   7   9        266.88        266.62        38.42 o                         
  -6   7   9        342.00        268.39        39.65 o                         
  -5   7   9        276.35        288.71        36.37 o                         
  -4   7   9         59.92         48.26        23.00 o                         
  -3   7   9        138.16        168.55        29.62 o                         
  -2   7   9        288.32        283.53        36.56 o                         
  -1   7   9        138.26         86.46        53.30 o                         
   0   7   9        485.70        513.17        47.05 o                         
   1   7   9        418.88        395.57        42.88 o                         
   2   7   9        163.76         75.06        29.99 o                         
 -17   0  10       2302.11       2320.91       126.45 o                         
 -16   0  10        331.75        288.96        41.72 o                         
 -15   0  10         68.90         73.16        28.95 o                         
 -14   0  10      12661.21      11989.31       217.98 o                         
 -13   0  10         45.02         52.34        23.59 o                         
 -12   0  10        208.40        200.17        30.30 o                         
 -11   0  10       1343.19       1315.02        55.68 o                         
 -10   0  10       3094.12       3230.88        83.87 o                         
  -9   0  10        607.90        628.01        41.39 o                         
  -8   0  10       4604.56       4585.12       123.48 o                         
  -7   0  10       9845.08       9653.62       132.07 o                         
  -6   0  10       2418.61       2289.45        48.02 o                         
  -5   0  10       2380.03       2280.90        48.08 o                         
  -4   0  10       6475.39       6407.85        95.78 o                         
  -3   0  10       4333.58       4245.85        70.41 o                         
  -2   0  10        260.44        302.03        17.29 o                         
  -1   0  10       6976.08       6717.09       124.57 o                         
   0   0  10         73.09         81.64        18.15 o                         
   1   0  10         23.19         18.39        14.69 o                         
   2   0  10       3726.51       3834.73        91.05 o                         
   3   0  10       7623.03       7323.55       141.78 o                         
   4   0  10       1856.06       1801.11        64.43 o                         
   5   0  10         16.85         45.42        21.21 o                         
   6   0  10       3718.30       3725.29       107.35 o                         
   7   0  10       2154.90       2216.26       190.59 o                         
   8   0  10        162.69        132.32        53.09 o                         
   9   0  10       1582.17       1748.18       111.97 o                         
  10   0  10       1720.71       1534.16       151.27 o                         
 -17   1  10         87.53         93.72        28.77 o                         
 -16   1  10        644.90        631.18        44.06 o                         
 -15   1  10        589.09        568.17        36.25 o                         
 -14   1  10         26.70         19.07        17.00 o                         
 -13   1  10         43.02         51.35        16.85 o                         
 -12   1  10        422.06        404.10        27.86 o                         
 -11   1  10        436.86        457.21        27.68 o                         
 -10   1  10       1512.91       1524.52        47.98 o                         
  -9   1  10        187.02        172.50        17.82 o                         
  -8   1  10       1439.17       1443.04        35.82 o                         
  -7   1  10          3.26          0.33         7.24 o                         
  -6   1  10       1197.79       1158.77        23.20 o                         
  -5   1  10       1576.82       1597.60        32.19 o                         
  -4   1  10         39.04         50.84         7.51 o                         
  -3   1  10       1768.36       1777.72        28.27 o                         
  -2   1  10        250.13        219.27        13.94 o                         
  -1   1  10         81.58         77.95        10.00 o                         
   0   1  10         32.70         37.30         8.84 o                         
   1   1  10       3808.72       3776.27        54.43 o                         
   2   1  10        172.19        195.07        18.58 o                         
   3   1  10        514.22        594.22        42.12 o                         
   4   1  10         15.70         10.45        13.13 o                         
   5   1  10        621.05        643.97        38.54 o                         
   6   1  10          1.60         -6.21        16.45 o                         
   7   1  10        437.75        395.21        33.36 o                         
   8   1  10        770.16        777.23        51.95 o                         
   9   1  10         89.81         99.26        29.68 o                         
  10   1  10         55.66         62.39        29.06 o                         
 -16   2  10         78.20         52.52        36.54 o                         
 -15   2  10        961.24        923.54        66.21 o                         
 -14   2  10        506.67        454.14        36.79 o                         
 -13   2  10        242.10        263.77        24.98 o                         
 -12   2  10        143.99        148.49        19.94 o                         
 -11   2  10        574.22        588.54        42.00 o                         
 -10   2  10        153.99        181.27        19.50 o                         
  -9   2  10        287.69        309.20        22.12 o                         
  -8   2  10        404.09        419.76        21.22 o                         
  -7   2  10       1146.14       1132.54        28.55 o                         
  -6   2  10        344.46        359.37        16.20 o                         
  -5   2  10         14.94          9.71         6.69 o                         
  -4   2  10       2567.19       2674.36        44.73 o                         
  -3   2  10        108.04        123.61        10.08 o                         
  -2   2  10        291.11        336.55        18.13 o                         
  -1   2  10         40.29         67.26        10.45 o                         
   0   2  10       1401.06       1332.47        30.94 o                         
   1   2  10        409.42        434.42        24.81 o                         
   2   2  10        944.61        977.89        30.48 o                         
   3   2  10         46.71         43.84        12.02 o                         
   4   2  10       1931.73       1904.54        54.77 o                         
   5   2  10         78.75         80.91        20.45 o                         
   6   2  10        511.66        533.66        38.80 o                         
   7   2  10        536.71        568.50        40.47 o                         
   8   2  10          8.68          7.98        21.45 o                         
   9   2  10        389.75        347.23        40.62 o                         
  10   2  10        272.72        293.51        59.99 o                         
 -16   3  10       1233.00       1187.46        67.13 o                         
 -15   3  10       1478.04       1524.08        63.61 o                         
 -14   3  10         90.99         45.92        22.47 o                         
 -13   3  10       1262.72       1314.20        63.24 o                         
 -12   3  10        629.77        740.57        37.63 o                         
 -11   3  10        140.11        135.92        19.90 o                         
 -10   3  10        377.77        397.51        26.82 o                         
  -9   3  10       3336.52       3163.72        53.84 o                         
  -8   3  10       1711.23       1605.53        38.35 o                         
  -7   3  10          5.52         11.00         9.47 o                         
  -6   3  10       2455.64       2393.95        42.02 o                         
  -5   3  10       3612.41       3517.61        48.64 o                         
  -4   3  10         56.68         40.70         8.99 o                         
  -3   3  10       1680.97       1650.06        34.65 o                         
  -2   3  10       3829.55       3701.85        55.30 o                         
  -1   3  10         10.53          5.42         8.60 o                         
   0   3  10        926.94        992.83        32.46 o                         
   1   3  10       3063.46       3034.73        51.87 o                         
   2   3  10       2805.53       2819.53        51.08 o                         
   3   3  10       1080.03       1074.67        39.21 o                         
   4   3  10        171.98        224.64        21.97 o                         
   5   3  10        522.56        543.87        32.19 o                         
   6   3  10         96.21         84.31        23.00 o                         
   7   3  10       1078.08       1053.59        53.45 o                         
   8   3  10       2053.29       2216.93        71.18 o                         
   9   3  10        406.77        440.32        40.30 o                         
 -15   4  10        131.64        114.33        33.89 o                         
 -14   4  10       1099.18       1117.32       146.85 o                         
 -13   4  10        244.32        298.20        48.97 o                         
 -12   4  10        170.30        172.65        31.31 o                         
 -11   4  10        986.66       1052.98        47.80 o                         
 -10   4  10        620.86        626.59        40.89 o                         
  -9   4  10          5.08          6.70        11.91 o                         
  -8   4  10        948.27        992.92        33.73 o                         
  -7   4  10       4313.58       4198.49        64.15 o                         
  -6   4  10        449.11        463.96        21.67 o                         
  -5   4  10        999.25       1038.64        28.90 o                         
  -4   4  10       1805.26       1857.96        39.29 o                         
  -3   4  10        734.58        756.91        29.20 o                         
  -2   4  10          2.37         -4.97         9.20 o                         
  -1   4  10       2409.15       2292.16        47.40 o                         
   0   4  10         14.79         20.37        11.70 o                         
   1   4  10         40.10         23.37        12.44 o                         
   2   4  10       2620.78       2633.96        56.06 o                         
   3   4  10       1574.46       1619.35        50.10 o                         
   4   4  10        180.52        173.88        22.65 o                         
   5   4  10         69.38         66.89        19.85 o                         
   6   4  10        908.62        864.38        47.88 o                         
   7   4  10        118.28         91.76        32.49 o                         
   8   4  10         86.44         85.16        31.72 o                         
 -13   5  10        212.85        208.27        36.53 o                         
 -12   5  10         54.27         86.05        29.54 o                         
 -11   5  10         12.75         23.86        24.96 o                         
 -10   5  10          4.76          0.64        15.42 o                         
  -9   5  10        128.62        119.63        20.82 o                         
  -8   5  10         10.74         24.59        15.97 o                         
  -7   5  10          5.94         17.91        14.86 o                         
  -6   5  10         90.04         91.58        17.68 o                         
  -5   5  10        232.02        239.61        21.38 o                         
  -4   5  10         70.92         57.47        15.54 o                         
  -3   5  10        256.60        309.93        27.89 o                         
  -2   5  10        104.68        141.83        22.66 o                         
  -1   5  10         57.89         58.43        16.99 o                         
   0   5  10        168.12        179.97        23.75 o                         
   1   5  10        119.95        155.04        24.24 o                         
   2   5  10         93.19         95.53        23.01 o                         
   3   5  10        147.59        110.55        24.55 o                         
   4   5  10         21.29          3.12        29.29 o                         
   5   5  10         97.67        102.27        25.90 o                         
   6   5  10          6.50         -9.27        20.97 o                         
 -11   6  10        829.06        864.00       107.47 o                         
 -10   6  10        566.57        610.81        51.26 o                         
  -9   6  10          2.79        -10.38        23.08 o                         
  -8   6  10       2451.56       2456.47        69.58 o                         
  -7   6  10       3239.04       3284.99        86.49 o                         
  -6   6  10        834.78        838.84        54.73 o                         
  -5   6  10        509.80        520.66        38.29 o                         
  -4   6  10       3139.69       3162.86        76.37 o                         
  -3   6  10        808.50        821.11        47.32 o                         
  -2   6  10        202.57        234.25        29.39 o                         
  -1   6  10       1013.32        942.93        68.49 o                         
   0   6  10        714.91        783.74        51.80 o                         
   1   6  10        337.21        345.78        39.07 o                         
   2   6  10       2073.82       2235.23        78.21 o                         
   3   6  10       1985.78       1868.11        83.48 o                         
   4   6  10        601.24        514.32        47.17 o                         
  -7   7  10         23.82         -2.16        34.12 o                         
  -6   7  10        467.34        502.35        47.92 o                         
  -5   7  10        291.26        315.85        44.94 o                         
  -4   7  10         16.11         27.11        23.71 o                         
  -3   7  10         25.91         45.77        25.23 o                         
  -2   7  10        689.23        786.39        68.56 o                         
  -1   7  10          3.35         15.09        25.51 o                         
   0   7  10        146.26        163.24        33.75 o                         
 -17   1  11         52.83         37.06        26.06 o                         
 -16   1  11        294.37        357.89        35.82 o                         
 -15   1  11       1230.69       1227.83        59.15 o                         
 -14   1  11        447.27        429.02        31.83 o                         
 -13   1  11        128.51         89.99        19.82 o                         
 -12   1  11       1255.80       1245.53        45.45 o                         
 -11   1  11       2327.94       2289.55        52.00 o                         
 -10   1  11        355.50        347.00        24.07 o                         
  -9   1  11       1055.05       1007.61        37.80 o                         
  -8   1  11       7108.71       7164.96        95.06 o                         
  -7   1  11       2562.76       2609.25        47.19 o                         
  -6   1  11       1046.29       1036.94        23.42 o                         
  -5   1  11       3158.98       3058.19        50.14 o                         
  -4   1  11       1563.77       1504.93        31.83 o                         
  -3   1  11        181.79        188.35        14.13 o                         
  -2   1  11       1713.47       1723.72        33.81 o                         
  -1   1  11       4924.19       4870.34        68.23 o                         
   0   1  11          1.47         20.47        10.54 o                         
   1   1  11       1088.76       1122.00        37.15 o                         
   2   1  11       7258.38       7112.08       109.33 o                         
   3   1  11       4998.55       5005.92        86.25 o                         
   4   1  11        395.82        426.19        45.76 o                         
   5   1  11       1580.85       1640.28        78.49 o                         
   6   1  11        473.55        483.36        40.96 o                         
   7   1  11        340.31        292.96        36.29 o                         
   8   1  11       1800.03       1794.02        79.57 o                         
   9   1  11        552.43        502.01        71.17 o                         
 -16   2  11        593.32        606.44        44.82 o                         
 -15   2  11        126.63        119.39        27.13 o                         
 -14   2  11       1732.79       1713.83        54.34 o                         
 -13   2  11       2899.79       2956.63        64.86 o                         
 -12   2  11        375.61        403.81        28.93 o                         
 -11   2  11         22.41         15.47        14.00 o                         
 -10   2  11       3788.01       3812.62        67.68 o                         
  -9   2  11         22.48         34.38        12.55 o                         
  -8   2  11       3374.99       3313.61        55.13 o                         
  -7   2  11       5287.11       5193.19        76.95 o                         
  -6   2  11       8442.02       8270.85        86.74 o                         
  -5   2  11        458.51        468.72        19.27 o                         
  -4   2  11       2370.19       2270.80        40.26 o                         
  -3   2  11       2294.58       2284.11        43.03 o                         
  -2   2  11        397.41        385.20        20.17 o                         
  -1   2  11        212.38        228.08        18.03 o                         
   0   2  11       1636.53       1683.93        36.38 o                         
   1   2  11         30.58         24.67        11.00 o                         
   2   2  11         37.34         56.14        16.67 o                         
   3   2  11       9631.09       9617.90       129.87 o                         
   4   2  11        571.85        598.97        38.21 o                         
   5   2  11        753.79        709.81        42.97 o                         
   6   2  11       1974.99       2004.47        64.55 o                         
   7   2  11        873.48        823.50        51.18 o                         
   8   2  11         54.38         52.62        30.45 o                         
   9   2  11        310.37        321.39        41.54 o                         
 -15   3  11         12.29         24.14        22.27 o                         
 -14   3  11         61.43         70.38        23.92 o                         
 -13   3  11          0.52         -2.50        16.56 o                         
 -12   3  11        904.80        874.19        44.09 o                         
 -11   3  11        406.18        464.47        30.97 o                         
 -10   3  11         80.71         97.17        17.62 o                         
  -9   3  11        307.18        297.78        21.13 o                         
  -8   3  11        150.55        167.29        16.39 o                         
  -7   3  11        419.81        458.07        32.88 o                         
  -6   3  11          9.50         18.03        10.32 o                         
  -5   3  11          0.59          6.60        11.09 o                         
  -4   3  11         10.24         -2.23         8.98 o                         
  -3   3  11          6.00         19.75         9.41 o                         
  -2   3  11          1.45         -1.56         8.87 o                         
  -1   3  11         92.17        105.70        13.89 o                         
   0   3  11        241.36        249.01        21.07 o                         
   1   3  11         47.68         55.24        13.14 o                         
   2   3  11         16.02         14.52        13.42 o                         
   3   3  11          3.11         -7.86        12.84 o                         
   4   3  11         44.11         -3.45        21.57 o                         
   5   3  11          1.30         -5.06        22.34 o                         
   6   3  11          1.18         34.87        22.05 o                         
   7   3  11          7.15        -20.91        20.91 o                         
   8   3  11         11.13         41.14        23.66 o                         
 -14   4  11        965.50        906.18        60.28 o                         
 -13   4  11       1206.94       1271.53        68.79 o                         
 -12   4  11        489.01        540.95        45.47 o                         
 -11   4  11        317.70        336.25        31.84 o                         
 -10   4  11        385.56        388.61        28.22 o                         
  -9   4  11        135.83        161.73        18.30 o                         
  -8   4  11        437.92        466.57        26.17 o                         
  -7   4  11       8585.25       8416.04       103.18 o                         
  -6   4  11        764.55        806.88        34.74 o                         
  -5   4  11         50.16         36.53        12.07 o                         
  -4   4  11       1633.57       1644.07        38.04 o                         
  -3   4  11       1412.08       1347.60        47.51 o                         
  -2   4  11        127.53        125.35        15.77 o                         
  -1   4  11        210.13        196.62        18.66 o                         
   0   4  11        602.32        664.13        37.57 o                         
   1   4  11         80.11         86.09        17.30 o                         
   2   4  11        512.91        557.36        37.50 o                         
   3   4  11       1200.44       1314.64        46.14 o                         
   4   4  11       3799.58       3847.17        76.01 o                         
   5   4  11        418.57        398.46        49.80 o                         
   6   4  11        228.54        181.71        39.52 o                         
   7   4  11        537.92        407.64       107.28 o                         
 -13   5  11        110.77         97.78        31.71 o                         
 -12   5  11        626.38        620.80        51.14 o                         
 -11   5  11       1787.75       1783.34       114.13 o                         
 -10   5  11          5.32         -0.34        16.79 o                         
  -9   5  11       2058.86       2103.13        55.06 o                         
  -8   5  11       1418.05       1509.32        53.80 o                         
  -7   5  11        612.32        612.90        37.36 o                         
  -6   5  11        283.63        276.17        27.40 o                         
  -5   5  11       1459.13       1484.84        43.20 o                         
  -4   5  11        379.30        404.88        27.50 o                         
  -3   5  11        159.48        158.26        24.37 o                         
  -2   5  11       1011.73        951.52        42.42 o                         
  -1   5  11        552.55        606.50        35.02 o                         
   0   5  11        263.51        259.71        28.15 o                         
   1   5  11       1363.62       1365.34        57.30 o                         
   2   5  11       3026.56       3020.55        75.18 o                         
   3   5  11        712.68        599.71        41.53 o                         
   4   5  11        178.35        140.52        27.72 o                         
   5   5  11        553.08        486.51        40.07 o                         
 -10   6  11         52.85         75.06        31.80 o                         
  -9   6  11          0.47        -17.82        26.33 o                         
  -8   6  11        183.66        180.72        33.35 o                         
  -7   6  11         76.57        121.13        30.59 o                         
  -6   6  11          1.84          1.81        24.14 o                         
  -5   6  11          7.81         15.48        25.18 o                         
  -4   6  11          1.35         25.07        20.89 o                         
  -3   6  11         77.16         80.33        35.92 o                         
  -2   6  11         55.05         40.51        23.74 o                         
  -1   6  11         22.71         24.96        23.87 o                         
   0   6  11         42.71         71.19        26.84 o                         
   1   6  11         16.06         -6.69        23.42 o                         
   2   6  11          0.53         24.02        25.84 o                         
   3   6  11        158.32        175.36        40.26 o                         
 -16   0  12        900.11        967.93        69.34 o                         
 -15   0  12       1226.28       1193.73       106.05 o                         
 -14   0  12        463.12        519.81        49.42 o                         
 -13   0  12       5277.13       5039.31       209.07 o                         
 -12   0  12       5805.07       5466.07       125.45 o                         
 -11   0  12        181.79        224.57        33.17 o                         
 -10   0  12        216.71        219.08        29.24 o                         
  -9   0  12       2529.31       2548.81       106.94 o                         
  -8   0  12       2470.42       2349.56        68.13 o                         
  -7   0  12       7503.38       7242.15       134.02 o                         
  -6   0  12       6878.35       6746.01       105.15 o                         
  -5   0  12        457.85        524.06        28.28 o                         
  -4   0  12          8.55         12.48        10.33 o                         
  -3   0  12       2439.11       2359.05        85.09 o                         
  -2   0  12       3294.40       3121.48       141.92 o                         
  -1   0  12          9.71         58.51        18.43 o                         
   0   0  12       1878.93       1825.28        63.39 o                         
   1   0  12       1880.53       1884.53        80.11 o                         
   2   0  12        105.64         92.63        24.08 o                         
   3   0  12       1799.17       1821.21        72.07 o                         
   4   0  12       3710.60       3841.85       103.93 o                         
   5   0  12         55.52         61.16        28.13 o                         
   6   0  12         37.80         32.87        31.75 o                         
   7   0  12        328.94        256.06        50.81 o                         
   8   0  12         23.83         78.71        46.70 o                         
 -16   1  12          7.81         -5.45        22.27 o                         
 -15   1  12        281.17        253.39        28.61 o                         
 -14   1  12        699.83        667.81        38.79 o                         
 -13   1  12        199.75        224.83        24.32 o                         
 -12   1  12        595.47        586.88        33.90 o                         
 -11   1  12       1165.51       1211.46        45.51 o                         
 -10   1  12       1192.08       1218.70        40.32 o                         
  -9   1  12        801.81        775.82        33.41 o                         
  -8   1  12       1812.68       1752.83        46.37 o                         
  -7   1  12        345.72        395.77        20.76 o                         
  -6   1  12        465.15        482.27        19.40 o                         
  -5   1  12        812.99        816.78        26.40 o                         
  -4   1  12       1653.62       1649.76        34.30 o                         
  -3   1  12          6.21         -5.90         7.45 o                         
  -2   1  12         38.81         38.61        11.86 o                         
  -1   1  12       1678.45       1679.65        42.16 o                         
   0   1  12        739.50        728.05        33.33 o                         
   1   1  12        116.70        141.73        18.74 o                         
   2   1  12       2575.98       2544.27        56.80 o                         
   3   1  12        814.66        805.04        38.23 o                         
   4   1  12         16.47         24.23        18.79 o                         
   5   1  12        363.14        340.47        31.85 o                         
   6   1  12        185.21        203.64        28.12 o                         
   7   1  12        259.38        226.33        35.54 o                         
   8   1  12        472.97        469.60        48.40 o                         
 -16   2  12        456.96        457.68        41.05 o                         
 -15   2  12        105.77        115.84        26.96 o                         
 -14   2  12         61.13         96.50        23.75 o                         
 -13   2  12        925.70        938.62        44.31 o                         
 -12   2  12        978.17       1030.78        44.31 o                         
 -11   2  12         20.44         22.51        14.92 o                         
 -10   2  12        540.73        560.21        31.19 o                         
  -9   2  12        305.42        341.05        24.29 o                         
  -8   2  12        481.86        476.67        27.07 o                         
  -7   2  12       2351.46       2325.08        43.43 o                         
  -6   2  12        231.24        252.44        19.65 o                         
  -5   2  12        774.73        764.02        33.68 o                         
  -4   2  12        433.30        433.92        21.55 o                         
  -3   2  12        416.68        435.13        22.14 o                         
  -2   2  12        114.22        137.09        16.26 o                         
  -1   2  12         37.55         39.54        11.72 o                         
   0   2  12        317.72        315.11        23.93 o                         
   1   2  12        297.67        309.40        24.58 o                         
   2   2  12          2.02         12.69        14.60 o                         
   3   2  12       1439.96       1393.02        56.08 o                         
   4   2  12          8.30          2.48        18.20 o                         
   5   2  12         78.53         60.14        22.37 o                         
   6   2  12         12.11         48.15        22.82 o                         
   7   2  12        113.92        158.50        29.21 o                         
   8   2  12         61.23        104.27        31.64 o                         
 -15   3  12        791.63        853.58        51.86 o                         
 -14   3  12       2235.61       2162.07        66.93 o                         
 -13   3  12        519.05        542.95        34.99 o                         
 -12   3  12       1343.10       1336.69        52.80 o                         
 -11   3  12       4973.64       4720.44        82.29 o                         
 -10   3  12        877.31        905.75        46.68 o                         
  -9   3  12        227.68        207.08        21.40 o                         
  -8   3  12       6468.45       6228.10        83.46 o                         
  -7   3  12       2681.77       2613.57        53.52 o                         
  -6   3  12          1.58         -3.34        10.89 o                         
  -5   3  12        906.49        931.15        31.12 o                         
  -4   3  12       2778.83       2777.83        49.23 o                         
  -3   3  12       1030.37       1079.96        32.96 o                         
  -2   3  12        871.93        888.38        31.89 o                         
  -1   3  12       3712.84       3717.51        60.52 o                         
   0   3  12       1973.13       1961.68        52.63 o                         
   1   3  12        766.55        800.26        38.02 o                         
   2   3  12       4753.07       4713.32        91.00 o                         
   3   3  12       3618.08       3540.96        80.40 o                         
   4   3  12          7.17         39.25        21.23 o                         
   5   3  12        759.87        862.07        50.44 o                         
   6   3  12       1149.02       1152.81        58.20 o                         
   7   3  12         13.66         43.22        25.33 o                         
 -14   4  12        152.77        215.13        76.79 o                         
 -13   4  12        773.39        779.71        55.66 o                         
 -12   4  12        499.35        583.87        40.84 o                         
 -11   4  12         58.59         29.48        19.10 o                         
 -10   4  12         22.77         40.97        16.98 o                         
  -9   4  12        230.46        281.16        24.58 o                         
  -8   4  12        804.85        824.68        37.28 o                         
  -7   4  12         27.78         26.95        14.93 o                         
  -6   4  12       2665.54       2503.01        61.11 o                         
  -5   4  12        473.06        444.33        24.94 o                         
  -4   4  12         27.35         50.65        12.77 o                         
  -3   4  12        160.29        179.63        18.23 o                         
  -2   4  12       1189.85       1215.39        48.49 o                         
  -1   4  12         69.47         82.28        15.72 o                         
   0   4  12        412.32        430.93        26.45 o                         
   1   4  12        383.16        386.88        31.31 o                         
   2   4  12         17.27         19.85        16.45 o                         
   3   4  12        169.19        193.58        26.39 o                         
   4   4  12       1845.52       1858.86        75.02 o                         
   5   4  12         39.71         16.54        28.12 o                         
   6   4  12         63.60         58.86        31.32 o                         
 -12   5  12         58.16         48.67        26.97 o                         
 -11   5  12        558.28        545.04        78.12 o                         
 -10   5  12        119.19        106.23        25.70 o                         
  -9   5  12         33.11         57.80        20.45 o                         
  -8   5  12        577.58        566.41        37.73 o                         
  -7   5  12        231.71        289.29        31.92 o                         
  -6   5  12          2.18         14.06        17.41 o                         
  -5   5  12         63.16         77.91        20.48 o                         
  -4   5  12        131.55        129.81        20.79 o                         
  -3   5  12         85.25         85.03        21.47 o                         
  -2   5  12         15.07          0.44        16.18 o                         
  -1   5  12        363.23        374.55        34.70 o                         
   0   5  12         98.55        107.63        23.14 o                         
   1   5  12         48.56         46.44        21.78 o                         
   2   5  12        604.92        609.63        42.07 o                         
   3   5  12        357.18        285.29        36.99 o                         
   4   5  12         37.45         51.26        28.88 o                         
  -9   6  12         38.10         45.37        27.40 o                         
  -8   6  12         91.98        104.38        30.44 o                         
  -7   6  12       1849.17       1850.40       105.02 o                         
  -6   6  12       1263.91       1320.92        85.04 o                         
  -5   6  12        721.17        777.57        56.13 o                         
  -4   6  12          8.63         -8.13        24.50 o                         
  -3   6  12        709.60        750.22        46.39 o                         
  -2   6  12        689.74        727.77        60.61 o                         
  -1   6  12         88.93         60.42        26.75 o                         
   0   6  12        268.70        316.95        48.33 o                         
   1   6  12        617.28        631.12        50.48 o                         
 -16   1  13       1006.27        933.77        64.88 o                         
 -15   1  13        863.93        902.24        49.68 o                         
 -14   1  13       1906.57       1918.55        57.01 o                         
 -13   1  13        977.31       1091.43        46.92 o                         
 -12   1  13        499.71        539.51        53.19 o                         
 -11   1  13       2700.85       2614.06        58.41 o                         
 -10   1  13       1377.45       1339.45        43.41 o                         
  -9   1  13          4.98         31.56        14.67 o                         
  -8   1  13        682.78        704.42        40.25 o                         
  -7   1  13       2492.94       2541.28        52.56 o                         
  -6   1  13       1218.27       1260.99        35.58 o                         
  -5   1  13         10.64          5.51         8.86 o                         
  -4   1  13       4856.62       4743.81        74.76 o                         
  -3   1  13       1763.97       1713.93        49.92 o                         
  -2   1  13        415.66        361.59        30.65 o                         
  -1   1  13       3410.37       3365.14        64.04 o                         
   0   1  13       1999.45       1995.52        56.91 o                         
   1   1  13          3.44        -12.35        12.35 o                         
   2   1  13       1006.07       1067.25        44.77 o                         
   3   1  13       1279.87       1325.23        66.16 o                         
   4   1  13        864.80        829.73        46.46 o                         
   5   1  13         69.49        101.55        24.30 o                         
   6   1  13       1334.50       1296.36        71.17 o                         
   7   1  13        632.47        523.63        48.89 o                         
 -15   2  13       1598.49       1652.51        59.93 o                         
 -14   2  13          7.72         26.13        18.74 o                         
 -13   2  13       1401.76       1384.70        53.67 o                         
 -12   2  13       2395.88       2435.17        59.07 o                         
 -11   2  13        930.24        865.41        40.33 o                         
 -10   2  13          7.38         21.90        14.17 o                         
  -9   2  13        187.15        228.51        30.28 o                         
  -8   2  13        408.30        390.08        29.07 o                         
  -7   2  13       1375.06       1345.83        39.10 o                         
  -6   2  13        230.73        272.85        21.50 o                         
  -5   2  13       8446.69       8272.57        98.16 o                         
  -4   2  13        518.68        521.10        24.63 o                         
  -3   2  13        631.63        625.99        26.43 o                         
  -2   2  13       1448.22       1468.52        41.48 o                         
  -1   2  13       1479.86       1485.91        43.13 o                         
   0   2  13       1018.53        981.37        41.01 o                         
   1   2  13       1204.65       1216.50        45.40 o                         
   2   2  13        799.34        825.70        40.40 o                         
   3   2  13          4.19          4.99        18.25 o                         
   4   2  13        883.51        893.97        50.07 o                         
   5   2  13        976.32        964.40        52.92 o                         
   6   2  13        651.48        648.56        46.57 o                         
   7   2  13         62.66         37.28        28.37 o                         
 -15   3  13          4.13         -1.14        21.88 o                         
 -14   3  13         10.71         10.57        22.63 o                         
 -13   3  13        238.08        219.78        26.66 o                         
 -12   3  13          0.89          7.93        17.44 o                         
 -11   3  13         92.10        119.61        20.31 o                         
 -10   3  13         34.12         22.76        15.79 o                         
  -9   3  13         20.14         45.67        17.32 o                         
  -8   3  13         89.83         77.71        18.19 o                         
  -7   3  13       1780.93       1755.56        45.61 o                         
  -6   3  13        691.77        701.43        33.26 o                         
  -5   3  13        100.92        105.32        15.25 o                         
  -4   3  13        397.64        432.33        23.79 o                         
  -3   3  13          1.09         12.15        11.03 o                         
  -2   3  13          0.90         10.83        11.27 o                         
  -1   3  13        144.00        140.26        18.37 o                         
   0   3  13         38.02         34.38        18.03 o                         
   1   3  13          8.28          7.62        17.40 o                         
   2   3  13         30.83         57.64        21.24 o                         
   3   3  13         31.84         23.68        21.37 o                         
   4   3  13          2.35         -4.88        20.35 o                         
   5   3  13         63.57         59.71        25.13 o                         
   6   3  13          2.28        -22.97        22.97 o                         
 -13   4  13        933.54        982.00        60.96 o                         
 -12   4  13       1370.32       1450.52        63.67 o                         
 -11   4  13        351.23        417.61        33.99 o                         
 -10   4  13          5.39          0.73        19.83 o                         
  -9   4  13        113.35        130.51        23.32 o                         
  -8   4  13         44.54         46.58        16.66 o                         
  -7   4  13         53.20         57.14        16.97 o                         
  -6   4  13       2197.25       2162.13        52.41 o                         
  -5   4  13       1230.91       1199.76        52.86 o                         
  -4   4  13        473.08        428.34        31.22 o                         
  -3   4  13         11.39         32.07        13.83 o                         
  -2   4  13       2534.06       2401.95        66.41 o                         
  -1   4  13        107.77        113.57        18.11 o                         
   0   4  13        144.19        155.82        20.99 o                         
   1   4  13        854.06        841.22        71.83 o                         
   2   4  13        264.44        252.22        29.93 o                         
   3   4  13          5.95          5.72        20.90 o                         
   4   4  13         76.77        102.45        34.24 o                         
   5   4  13       1306.35       1251.33        96.78 o                         
 -11   5  13       1546.68       1636.18        96.68 o                         
 -10   5  13       1512.32       1545.19        72.51 o                         
  -9   5  13        154.28        186.57        53.74 o                         
  -8   5  13       1486.26       1448.96        59.43 o                         
  -7   5  13       1671.99       1613.72        57.71 o                         
  -6   5  13        804.98        781.44        44.40 o                         
  -5   5  13        192.63        196.98        26.70 o                         
  -4   5  13       2567.86       2692.34        80.95 o                         
  -3   5  13       1976.77       1840.54        59.19 o                         
  -2   5  13        180.77        158.64        23.40 o                         
  -1   5  13        887.41        842.41        49.31 o                         
   0   5  13       1503.08       1634.64        62.46 o                         
   1   5  13          5.21         26.03        21.53 o                         
   2   5  13       1231.72       1264.19        69.33 o                         
   3   5  13       1089.44        949.19        75.06 o                         
  -8   6  13        135.99        104.68        58.65 o                         
  -7   6  13         62.69         75.06        29.06 o                         
  -6   6  13        205.21        224.61        36.91 o                         
  -5   6  13         46.22         35.47        28.86 o                         
  -4   6  13          0.41        -25.12        25.12 o                         
  -3   6  13         12.95         10.83        24.17 o                         
  -2   6  13         88.38         93.14        28.96 o                         
  -1   6  13          1.54          3.27        31.40 o                         
 -16   0  14       2472.20       2114.03        97.07 o                         
 -15   0  14        611.19        544.11        54.51 o                         
 -14   0  14       1445.17       1474.23        80.78 o                         
 -13   0  14         82.09         51.69        27.34 o                         
 -12   0  14       2954.70       2718.90        88.10 o                         
 -11   0  14       1299.88       1280.06        68.68 o                         
 -10   0  14       2325.98       2299.57        76.11 o                         
  -9   0  14        121.46        136.43        26.11 o                         
  -8   0  14       3220.91       3082.01        83.75 o                         
  -7   0  14       2461.46       2402.02        95.59 o                         
  -6   0  14       1301.31       1306.20        68.52 o                         
  -5   0  14       8893.70       8910.04       164.63 o                         
  -4   0  14       3135.15       3051.69        87.43 o                         
  -3   0  14        147.37        160.19        35.30 o                         
  -2   0  14       1881.66       1940.93        70.01 o                         
  -1   0  14       2168.89       2376.36        79.63 o                         
   0   0  14         37.66         30.95        21.87 o                         
   1   0  14       1016.80        978.44        75.48 o                         
   2   0  14       2214.15       2228.00        83.06 o                         
   3   0  14       1508.30       1598.03        86.30 o                         
   4   0  14        291.24        272.18        48.94 o                         
   5   0  14       2614.27       2655.54       119.96 o                         
   6   0  14       1737.55       1657.61       112.72 o                         
 -15   1  14        188.29        233.38        51.64 o                         
 -14   1  14        530.35        445.50        34.13 o                         
 -13   1  14        344.64        395.64        31.79 o                         
 -12   1  14        180.86        180.51        23.22 o                         
 -11   1  14        163.37        173.96        21.67 o                         
 -10   1  14        906.67        966.58        41.14 o                         
  -9   1  14        573.53        590.34        44.94 o                         
  -8   1  14          0.27         -2.88        12.66 o                         
  -7   1  14        985.13       1016.86        52.27 o                         
  -6   1  14        724.14        727.20        40.23 o                         
  -5   1  14          9.49          5.49        11.13 o                         
  -4   1  14        445.76        453.92        30.17 o                         
  -3   1  14       3588.84       3492.70        72.62 o                         
  -2   1  14         45.25         53.30        15.71 o                         
  -1   1  14         82.32         68.74        16.48 o                         
   0   1  14        162.28        195.42        22.37 o                         
   1   1  14       1113.05       1169.16        47.76 o                         
   2   1  14        247.06        246.59        25.95 o                         
   3   1  14         62.34         59.85        26.26 o                         
   4   1  14        429.59        452.69        37.47 o                         
   5   1  14         18.02         25.73        23.13 o                         
   6   1  14        260.36        267.51        38.71 o                         
 -15   2  14        488.88        492.52        41.20 o                         
 -14   2  14         46.56         34.24        20.56 o                         
 -13   2  14         15.97         23.80        19.28 o                         
 -12   2  14         99.88        106.41        20.84 o                         
 -11   2  14        698.33        698.12        37.44 o                         
 -10   2  14        424.37        459.41        34.20 o                         
  -9   2  14          6.34          7.26        15.46 o                         
  -8   2  14        628.39        659.57        50.87 o                         
  -7   2  14        767.51        769.25        38.71 o                         
  -6   2  14        414.24        431.33        27.19 o                         
  -5   2  14        911.45        952.40        36.45 o                         
  -4   2  14       1417.90       1344.78        42.34 o                         
  -3   2  14          1.83         -1.16        12.68 o                         
  -2   2  14        882.75        872.73        44.30 o                         
  -1   2  14         47.64         54.74        17.07 o                         
   0   2  14         25.85         29.66        16.92 o                         
   1   2  14         57.06         63.32        18.98 o                         
   2   2  14       1294.31       1251.11        61.25 o                         
   3   2  14         42.31         51.82        23.29 o                         
   4   2  14         31.15         24.96        23.54 o                         
   5   2  14        600.00        584.57        45.00 o                         
   6   2  14        249.63        282.23        34.73 o                         
 -14   3  14       1073.19       1207.59        61.44 o                         
 -13   3  14       1950.59       1957.06        58.47 o                         
 -12   3  14        219.49        259.15        29.07 o                         
 -11   3  14        644.77        648.46        41.52 o                         
 -10   3  14       1555.15       1516.77        60.61 o                         
  -9   3  14       1838.71       1942.18        66.62 o                         
  -8   3  14          1.10         -0.73        15.42 o                         
  -7   3  14       2386.48       2329.88        53.64 o                         
  -6   3  14       3085.30       2945.65        60.45 o                         
  -5   3  14         82.87         91.34        17.71 o                         
  -4   3  14       2594.50       2549.96        50.56 o                         
  -3   3  14       3907.51       3936.69        72.29 o                         
  -2   3  14        474.43        450.28        42.72 o                         
  -1   3  14        552.51        558.34        33.85 o                         
   0   3  14       1596.52       1619.13        52.18 o                         
   1   3  14        476.25        472.08        36.43 o                         
   2   3  14          3.14         -9.21        19.34 o                         
   3   3  14        705.11        730.11        58.13 o                         
   4   3  14       1022.57       1138.46        58.85 o                         
   5   3  14         27.53         21.47        25.88 o                         
 -13   4  14         51.30         27.57        26.21 o                         
 -12   4  14        394.42        363.48        48.31 o                         
 -11   4  14        534.72        517.00        41.56 o                         
 -10   4  14        101.71        112.09        24.53 o                         
  -9   4  14        233.94        242.74        28.39 o                         
  -8   4  14        259.72        246.61        30.56 o                         
  -7   4  14         39.77         43.67        19.73 o                         
  -6   4  14        195.84        259.63        28.80 o                         
  -5   4  14        848.24        875.91        40.11 o                         
  -4   4  14       1327.78       1328.83        46.19 o                         
  -3   4  14        100.98        102.41        17.80 o                         
  -2   4  14         11.69         -7.15        13.49 o                         
  -1   4  14        440.85        398.75        30.82 o                         
   0   4  14          0.79          7.94        19.12 o                         
   1   4  14        302.15        350.48        34.32 o                         
   2   4  14        187.95        200.71        29.73 o                         
   3   4  14        179.30        144.89        30.38 o                         
 -10   5  14        149.44        135.46        33.72 o                         
  -9   5  14         85.33         57.32        27.28 o                         
  -8   5  14          0.65         10.19        22.53 o                         
  -7   5  14        227.52        271.93        30.82 o                         
  -6   5  14        404.41        413.04        34.31 o                         
  -5   5  14          0.95          5.01        20.65 o                         
  -4   5  14        494.80        467.40        43.44 o                         
  -3   5  14         55.07         47.74        22.32 o                         
  -2   5  14        158.81        178.65        30.31 o                         
  -1   5  14        170.35        201.08        29.60 o                         
   0   5  14         44.97         40.61        30.08 o                         
   1   5  14         15.24        -13.96        26.17 o                         
 -15   1  15        323.48        285.92        31.27 o                         
 -14   1  15        459.45        501.22        37.24 o                         
 -13   1  15       1773.68       1734.58        58.95 o                         
 -12   1  15       1795.08       1774.43        53.49 o                         
 -11   1  15        181.75        212.00        26.71 o                         
 -10   1  15       2403.26       2419.19        73.21 o                         
  -9   1  15       2370.51       2376.54        61.39 o                         
  -8   1  15        427.18        435.00        33.71 o                         
  -7   1  15       1179.51       1271.04        61.45 o                         
  -6   1  15       1403.79       1390.17        59.64 o                         
  -5   1  15         33.59         54.25        17.90 o                         
  -4   1  15        530.79        559.97        41.29 o                         
  -3   1  15       1968.22       1931.97        51.10 o                         
  -2   1  15        768.12        867.64        40.42 o                         
  -1   1  15         36.40          5.58        15.61 o                         
   0   1  15        129.81        132.59        21.62 o                         
   1   1  15       2936.43       3024.32        75.21 o                         
   2   1  15         11.99         -3.96        18.41 o                         
   3   1  15          5.34        -12.35        20.39 o                         
   4   1  15        812.36        818.11        51.03 o                         
   5   1  15        396.76        412.73        51.45 o                         
 -14   2  15       2308.04       2275.07        63.78 o                         
 -13   2  15        391.14        393.88        33.14 o                         
 -12   2  15         45.75         33.45        20.55 o                         
 -11   2  15       1947.15       2010.52        62.65 o                         
 -10   2  15       1910.35       1767.44        80.66 o                         
  -9   2  15         49.70         78.37        19.98 o                         
  -8   2  15       3122.71       3077.62        70.12 o                         
  -7   2  15       1522.38       1474.80        68.25 o                         
  -6   2  15          3.58          8.20        16.14 o                         
  -5   2  15       2012.65       1943.26        61.53 o                         
  -4   2  15       2432.65       2441.08        56.38 o                         
  -3   2  15       1507.08       1442.87        51.23 o                         
  -2   2  15        399.25        443.86        30.53 o                         
  -1   2  15        179.89        267.13        26.26 o                         
   0   2  15       1538.85       1646.25        61.53 o                         
   1   2  15        133.69        118.65        24.03 o                         
   2   2  15        842.23        903.65        50.45 o                         
   3   2  15       1687.26       1620.01        68.66 o                         
   4   2  15          3.22         29.01        24.61 o                         
 -13   3  15        241.28        199.18        30.89 o                         
 -12   3  15        270.02        272.31        31.24 o                         
 -11   3  15          2.73         12.82        21.31 o                         
 -10   3  15         84.21         46.15        21.60 o                         
  -9   3  15        396.38        439.17        35.26 o                         
  -8   3  15        912.83        854.66        45.66 o                         
  -7   3  15         17.73          2.00        15.90 o                         
  -6   3  15         35.55         28.24        15.95 o                         
  -5   3  15         18.28         39.77        19.59 o                         
  -4   3  15          0.10          6.57        17.61 o                         
  -3   3  15          4.12          9.98        16.05 o                         
  -2   3  15        233.13        225.75        24.94 o                         
  -1   3  15         12.45         -1.07        16.47 o                         
   0   3  15         17.20         25.22        19.75 o                         
   1   3  15        165.19        211.32        29.65 o                         
   2   3  15          8.87         -0.75        22.24 o                         
   3   3  15         55.26         81.40        30.69 o                         
 -12   4  15        210.42        253.87        37.78 o                         
 -11   4  15        971.45       1014.37        56.42 o                         
 -10   4  15       1038.29       1020.95        58.26 o                         
  -9   4  15         54.98         66.37        23.12 o                         
  -8   4  15       1172.32       1357.37        57.81 o                         
  -7   4  15       1162.11       1238.69        49.01 o                         
  -6   4  15         23.88         25.41        17.10 o                         
  -5   4  15       1104.24       1082.75        45.68 o                         
  -4   4  15       1496.59       1384.81        58.38 o                         
  -3   4  15        282.25        311.27        27.97 o                         
  -2   4  15         45.33          7.15        17.63 o                         
  -1   4  15        634.74        661.00        42.18 o                         
   0   4  15        403.38        392.96        35.97 o                         
   1   4  15         14.47         10.76        21.36 o                         
   2   4  15        873.40        871.80        59.71 o                         
  -9   5  15       1702.98       1976.30        77.34 o                         
  -8   5  15        267.42        272.06        35.59 o                         
  -7   5  15         98.12        119.55        26.00 o                         
  -6   5  15        783.94        811.46        47.01 o                         
  -5   5  15        224.35        278.34        37.77 o                         
  -4   5  15        216.50        245.83        36.58 o                         
  -3   5  15        934.82       1102.64        79.37 o                         
  -2   5  15       1211.50       1159.45        63.44 o                         
  -1   5  15          1.43          4.75        26.51 o                         
 -14   0  16       2427.44       2412.37        93.20 o                         
 -13   0  16       1640.00       1867.55        93.23 o                         
 -12   0  16        643.56        564.54       113.95 o                         
 -11   0  16       2863.37       2573.94       128.12 o                         
 -10   0  16       1222.17       1256.05       169.23 o                         
  -9   0  16          7.88         36.75        31.75 o                         
  -8   0  16        353.90        414.29        89.82 o                         
  -7   0  16       1984.44       2015.40        96.25 o                         
  -6   0  16       1250.34       1176.20        85.84 o                         
  -5   0  16        300.86        299.85        48.30 o                         
  -4   0  16       1646.81       1559.13        68.87 o                         
  -3   0  16       3001.07       3008.91        93.63 o                         
  -2   0  16        767.51        801.23        59.97 o                         
  -1   0  16        726.83        684.44        54.74 o                         
   0   0  16       3117.00       3181.09       102.50 o                         
   1   0  16        243.75        301.09        53.95 o                         
   2   0  16        121.20        157.05        52.63 o                         
   3   0  16       1230.77        997.48       198.77 o                         
   4   0  16        489.87        305.47        89.22 o                         
 -14   1  16         30.47         26.78        21.64 o                         
 -13   1  16        701.82        727.45        54.00 o                         
 -12   1  16        449.29        468.51        38.22 o                         
 -11   1  16        580.14        616.51        41.06 o                         
 -10   1  16         94.92         93.03        26.89 o                         
  -9   1  16        809.57        812.95        52.29 o                         
  -8   1  16        493.30        551.93        43.94 o                         
  -7   1  16          9.16         -7.09        19.06 o                         
  -6   1  16        166.38        160.48        28.26 o                         
  -5   1  16        206.24        195.15        25.42 o                         
  -4   1  16        223.86        235.44        24.38 o                         
  -3   1  16        151.84        155.60        21.93 o                         
  -2   1  16        642.45        676.76        51.37 o                         
  -1   1  16        459.75        446.55        33.29 o                         
   0   1  16        194.87        190.06        28.80 o                         
   1   1  16         46.29         78.24        22.43 o                         
   2   1  16       1491.12       1376.73        63.18 o                         
   3   1  16        110.18        139.66        29.82 o                         
 -13   2  16        253.58        306.09        34.31 o                         
 -12   2  16          2.59          2.05        20.71 o                         
 -11   2  16         86.81         56.27        22.52 o                         
 -10   2  16        422.84        426.89        35.73 o                         
  -9   2  16         37.45         44.13        19.31 o                         
  -8   2  16          9.15          0.31        20.28 o                         
  -7   2  16        328.34        296.74        34.71 o                         
  -6   2  16         53.48         62.60        23.65 o                         
  -5   2  16         22.67         58.02        20.46 o                         
  -4   2  16        388.71        423.92        35.14 o                         
  -3   2  16        651.66        675.88        53.43 o                         
  -2   2  16        196.45        201.55        25.58 o                         
  -1   2  16        185.83        200.83        27.87 o                         
   0   2  16        369.13        319.80        30.40 o                         
   1   2  16         48.75         72.89        27.24 o                         
   2   2  16          2.39          4.07        23.16 o                         
   3   2  16        264.05        243.70        34.03 o                         
 -12   3  16       2087.47       2157.04        69.17 o                         
 -11   3  16       1524.56       1636.12        90.92 o                         
 -10   3  16        789.34        867.07        49.36 o                         
  -9   3  16       1141.00       1233.82        55.98 o                         
  -8   3  16       1392.08       1528.15        58.95 o                         
  -7   3  16        207.00        232.52        33.28 o                         
  -6   3  16        695.09        793.73        45.70 o                         
  -5   3  16        693.38        807.64        59.93 o                         
  -4   3  16        293.90        353.68        33.15 o                         
  -3   3  16        210.00        192.85        29.48 o                         
  -2   3  16       1751.34       1690.17        61.73 o                         
  -1   3  16        969.40        978.70        47.33 o                         
   0   3  16         67.94         68.59        24.53 o                         
   1   3  16       1571.80       1527.66        66.02 o                         
   2   3  16       1062.21       1104.30       117.32 o                         
 -10   4  16        662.32        766.72        77.31 o                         
  -9   4  16        214.32        127.94        26.46 o                         
  -8   4  16        946.97        908.64        48.90 o                         
  -7   4  16        449.33        549.77        39.85 o                         
  -6   4  16        155.61        151.62        26.79 o                         
  -5   4  16         77.91         72.29        26.42 o                         
  -4   4  16        872.35        871.07        49.09 o                         
  -3   4  16        383.36        369.35        42.14 o                         
  -2   4  16         34.48         38.37        21.99 o                         
  -1   4  16        219.18        216.96        30.00 o                         
   0   4  16        358.96        356.33        37.59 o                         
 -13   1  17         16.99          2.67        22.13 o                         
 -12   1  17       1393.78       1429.18        75.30 o                         
 -11   1  17       1042.44       1020.06        98.40 o                         
 -10   1  17        387.06        361.31        87.05 o                         
  -9   1  17        682.35        661.00        49.52 o                         
  -8   1  17       1539.75       1577.83       101.97 o                         
  -7   1  17       2027.76       2023.69        71.24 o                         
  -6   1  17        163.48        207.45        31.28 o                         
  -5   1  17       1483.61       1589.05        72.68 o                         
  -4   1  17       1999.88       1963.40        71.39 o                         
  -3   1  17         17.71         27.14        18.10 o                         
  -2   1  17       1263.14       1323.85        55.22 o                         
  -1   1  17        943.87        953.98        48.56 o                         
   0   1  17         34.12          6.90        21.63 o                         
   1   1  17        452.08        461.51        36.68 o                         
   2   1  17       1409.36       1357.12        80.30 o                         
 -12   2  17        454.16        467.63        39.51 o                         
 -11   2  17        177.70        213.26        35.88 o                         
 -10   2  17        605.65        626.81        49.70 o                         
  -9   2  17       1365.04       1477.72        75.73 o                         
  -8   2  17          0.08         -8.68        21.65 o                         
  -7   2  17        728.14        746.93        52.58 o                         
  -6   2  17       1370.95       1533.68        94.54 o                         
  -5   2  17        197.65        211.91        30.04 o                         
  -4   2  17        313.63        342.87        37.36 o                         
  -3   2  17       2487.42       2454.88        63.44 o                         
  -2   2  17        465.76        418.22        51.81 o                         
  -1   2  17        145.52        191.07        27.57 o                         
   0   2  17       1480.37       1577.54        68.48 o                         
   1   2  17        930.75        903.15        53.36 o                         
 -11   3  17          2.13          7.34        25.21 o                         
 -10   3  17         96.79        122.67        31.74 o                         
  -9   3  17        964.83       1009.44        62.00 o                         
  -8   3  17       1089.59       1154.57        64.91 o                         
  -7   3  17        336.81        293.32        43.44 o                         
  -6   3  17         25.89         29.25        25.73 o                         
  -5   3  17         28.07         36.54        22.25 o                         
  -4   3  17        143.08        157.28        28.04 o                         
  -3   3  17        201.26        211.53        38.79 o                         
  -2   3  17         20.66         31.09        20.81 o                         
  -1   3  17          5.59          8.12        21.86 o                         
   0   3  17          8.89        -13.04        21.82 o                         
  -8   4  17        138.54        182.12        41.30 o                         
  -7   4  17        606.61        578.63        49.62 o                         
  -6   4  17        633.98        667.00        52.51 o                         
  -5   4  17        200.79        225.05        31.23 o                         
  -4   4  17        649.22        590.17        43.19 o                         
 -12   0  18       1758.34       1443.91       114.55 o                         
 -11   0  18        107.84        133.84        45.56 o                         
 -10   0  18        839.51        775.60        96.60 o                         
  -9   0  18       2671.97       2684.05       120.22 o                         
  -8   0  18        763.26        773.80       140.11 o                         
  -7   0  18        384.45        400.08        61.19 o                         
  -6   0  18        638.28        676.08        74.04 o                         
  -5   0  18       3086.06       3145.68       130.26 o                         
  -4   0  18        480.72        368.54        59.72 o                         
  -3   0  18        557.59        653.74        57.63 o                         
  -2   0  18        437.45        480.40        52.21 o                         
  -1   0  18        427.33        473.84        52.41 o                         
   0   0  18       1569.11       1499.72       155.76 o                         
 -12   1  18         14.91         56.03        28.01 o                         
 -11   1  18        287.62        246.10        42.29 o                         
 -10   1  18        248.16        234.16        37.13 o                         
  -9   1  18          1.33         37.96        37.46 o                         
  -8   1  18        475.04        512.58        47.24 o                         
  -7   1  18        563.69        628.39        49.77 o                         
  -6   1  18         21.97         20.93        26.68 o                         
  -5   1  18        285.61        273.15        37.16 o                         
  -4   1  18        549.54        600.91        43.90 o                         
  -3   1  18        241.89        258.99        29.73 o                         
  -2   1  18          4.77        -15.61        17.74 o                         
  -1   1  18        564.05        492.62        38.16 o                         
   0   1  18          6.58         -5.52        20.47 o                         
 -11   2  18         33.48         22.19        26.13 o                         
 -10   2  18        144.60        145.20        34.22 o                         
  -9   2  18        715.27        765.90        75.13 o                         
  -8   2  18         13.12         29.19        26.08 o                         
  -7   2  18         26.42         33.94        25.82 o                         
  -6   2  18        326.32        260.96        47.18 o                         
  -5   2  18         55.35        122.90        31.26 o                         
  -4   2  18          5.71          5.95        22.20 o                         
  -3   2  18         50.82          5.89        22.68 o                         
  -2   2  18        197.73        177.04        27.94 o                         
  -1   2  18          1.02        -19.40        19.40 o                         
  -9   3  18          1.43         33.73        34.84 o                         
  -8   3  18       1510.04       1494.88        75.78 o                         
  -7   3  18        894.78        825.80        63.72 o                         
  -6   3  18        387.64        381.38        42.69 o                         
  -5   3  18       1287.57       1300.63        70.81 o                         
  -4   3  18       1467.12       1364.15        64.03 o                         
  -3   3  18        444.92        495.64        60.68 o                         
 -10   1  19        671.68        484.94        67.86 o                         
  -9   1  19        140.93        106.03        30.72 o                         
  -8   1  19         67.77         68.98        42.95 o                         
  -7   1  19        808.85        837.35        59.18 o                         
  -6   1  19        752.64        750.14        80.43 o                         
  -5   1  19          0.33        -11.41        26.79 o                         
  -4   1  19        687.50        620.37        68.73 o                         
  -3   1  19        709.68        759.61        53.05 o                         
  -7   2  19         82.28         96.80        31.33 o                         
  -6   2  19        622.55        625.34        52.90 o                         
  -5   2  19       1350.60       1413.32       104.81 o                         
                                                                                
